# Supplementary material for: RNA sequencing identifies MAP1A and PTTG1 as predictive genes of aging CD264+ human mesenchymal stem cells at an early passage
Source: Cytotechnology. 2025 Feb 19;77(2):63. doi: 10.1007/s10616-025-00724-8 (PMC11839963; doi:10.1007/s10616-025-00724-8)
Supplement: Supplementary file 2 — Supplementary file2 (XLSX 563 KB) [file 10616_2025_724_MOESM2_ESM.xlsx]

## Sheet: Article Info
Title:
RNA sequencing identifies MAP1A and PTTG1 as predictive genes of aging CD264+ human mesenchymal stem cells at an early passage
Authors:
M K Giler, H A Tucker, A K Foote, A G Francis, S D Madsen, Y-Z Liu, K C O'Connor
Corresponding Author:
K C O'Connor
Tulane University
Department of Chemical & Biomolecular Engineering
New Orleans, LA USA
koc@tulane.edu
File Content:
Differential gene expression, pathway analysis and functional analysis for CD264+ MSCs vs. donor-matched CD264- MSCs at passage 4

## Sheet: DEGs
Gene	Mean of Normalized Counts	log2(Fold Change)	log2(Fold Change) Standard Error	Test Statistic	p-value	Benjamini-Hochberg p-value	Bonferroni p-value
A4GALT	117.417	-0.521254	0.245541	-2.12288	0.0337638	0.0944033	1
AACS	1088.19	0.365289	0.0784463	4.65655	3.22e-06	2.89e-05	0.0408538
AAK1	1926.25	0.349568	0.0755191	4.62887	3.68e-06	3.27e-05	0.0467128
ABAT	55.8198	1.83087	0.347448	5.26946	1.37e-07	1.57e-06	0.00173833
ABCA1	64.4315	2.12976	0.33834	6.29473	3.08e-10	5.4e-09	3.91e-06
ABCA2	2112.7	0.694074	0.120155	5.7765	7.63e-09	1.07e-07	9.69e-05
AAAS	1122.19	-0.498719	0.0846261	-5.89321	3.79e-09	5.58e-08	4.81e-05
AAMDC	419.835	-0.364303	0.113735	-3.2031	0.00135959	0.00628811	1
ABCC1	2430.21	0.288149	0.0645577	4.46343	8.07e-06	6.66e-05	0.102475
AARS	5150.48	-0.144924	0.0682582	-2.12318	0.0337389	0.0943527	1
AATF	1665.33	-0.305418	0.0689102	-4.43212	9.33e-06	7.59e-05	0.118553
ABCC10	805.407	0.431831	0.101566	4.25173	2.12e-05	0.000159108	0.269509
ABCB10	702.661	-0.296548	0.118985	-2.49231	0.0126915	0.0419835	1
ABCC3	443.259	0.688464	0.120671	5.70531	1.16e-08	1.59e-07	0.000147549
ABCC5	520.419	0.266803	0.115798	2.30404	0.0212206	0.0643239	1
ABCD1	454.674	0.5412	0.119298	4.53655	5.72e-06	4.87e-05	0.0726498
ABHD11-AS1	7.49531	4.03606	1.19543	3.37624	0.000734829	0.00368912	NA
ABHD14A	191.538	0.441332	0.160426	2.75099	0.00594148	0.0223004	1
ABCB7	256.373	-0.444058	0.203801	-2.17888	0.0293404	0.0843273	1
ABCD3	1392.64	-0.154855	0.0714159	-2.16835	0.0301323	0.0861698	1
ABHD4	1239.72	0.8641	0.0790221	10.9349	7.85e-28	9.85e-26	9.97e-24
ABI2	2261.29	0.169506	0.0751209	2.25645	0.0240427	0.0713731	1
ABL1	6284.22	0.155814	0.0450304	3.46019	0.000539786	0.0028101	1
ABLIM3	1128.77	0.290977	0.0905606	3.21306	0.00131328	0.00610048	1
ABTB2	115.998	1.2612	0.211005	5.97709	2.27e-09	3.47e-08	2.89e-05
ABHD11	324.491	-0.529824	0.143664	-3.68794	0.000226079	0.00130658	1
ABHD3	129.803	-0.600289	0.24216	-2.4789	0.013179	0.0433364	1
AC002310.11	5.50507	4.30002	1.94869	2.20662	0.0273403	0.0794433	NA
AC013264.1	248.415	0.464353	0.217627	2.13371	0.0328666	0.0924944	1
ABI3	49.8899	-1.50698	0.342865	-4.39525	1.11e-05	8.84e-05	0.140575
AC138969.4	796.242	0.772241	0.123867	6.23443	4.53e-10	7.73e-09	5.76e-06
AC145212.2	96.9552	1.00157	0.395144	2.53469	0.0112546	0.0379767	1
ACAA1	882.015	0.261348	0.101118	2.58458	0.00974987	0.0336816	1
ACACA	2031.96	0.196126	0.0808855	2.42473	0.0153196	0.049249	1
ABT1	727.099	-0.229044	0.0989406	-2.31497	0.0206147	0.0627627	1
ACAD11	241.077	0.368058	0.164655	2.23532	0.0253961	0.0746998	1
ACBD3	2666.02	0.253977	0.0831481	3.05452	0.00225424	0.00971603	1
AC004381.6	174.678	-1.02014	0.200364	-5.09146	3.55e-07	3.8e-06	0.0045144
AC009133.23	247.314	-0.865289	0.154506	-5.60037	2.14e-08	2.8e-07	0.000271751
ACCS	74.1072	0.924644	0.289014	3.19931	0.00137758	0.00636064	1
ACLY	15756.1	0.167992	0.0445201	3.77339	0.000161045	0.000973111	1
ACO1	3117.41	0.116663	0.0534789	2.18148	0.0291476	0.0839103	1
ACO2	3071.79	0.123055	0.0526298	2.33812	0.0193808	0.0597574	1
AC093323.3	299.229	-0.402806	0.141798	-2.8407	0.00450145	0.0175787	1
ACOT8	364.644	0.383566	0.120681	3.17835	0.00148114	0.0067686	1
AC093838.4	293.183	-0.449126	0.140649	-3.19323	0.00140691	0.0064701	1
ACOX1	1002.13	0.24762	0.0876178	2.82613	0.00471138	0.0182799	1
AC240274.1	590.507	-0.346861	0.100799	-3.44111	0.000579343	0.00299457	1
ACOX2	80.9003	1.08375	0.274244	3.95175	7.76e-05	0.000506239	0.985667
ACOX3	1278.38	0.271913	0.129614	2.09787	0.0359168	0.0990384	1
ACSF2	430.644	0.421386	0.1256	3.35498	0.000793709	0.00393745	1
AC255361.1	9.57623	-3.27272	1.55041	-2.11088	0.034783	0.0966264	NA
ACSF3	537.755	0.277551	0.118868	2.33495	0.0195458	0.0601319	1
ACAN	9142.38	-1.14309	0.189594	-6.02913	1.65e-09	2.6e-08	2.09e-05
ACAT1	1698.63	-0.285386	0.0719474	-3.9666	7.29e-05	0.000479589	0.926273
ACTA2	44662.8	0.756229	0.077973	9.6986	3.06e-22	2.24e-20	3.88e-18
ACAT2	1489.27	-0.352235	0.0692914	-5.08338	3.71e-07	3.95e-06	0.00471069
ACTBL2	5.78168	2.88701	1.26523	2.28182	0.0225002	0.0676377	NA
ACBD7	55.4216	-1.34686	0.338383	-3.9803	6.88e-05	0.000456249	0.874474
ACTN1	49521.5	0.209279	0.0579302	3.61261	0.000303132	0.00167878	1
ACYP2	87.6489	0.53722	0.242297	2.21719	0.02661	0.0775923	1
ACD	447.458	-0.620355	0.11633	-5.33273	9.67e-08	1.14e-06	0.00122919
ADAM10	5587.19	0.370311	0.0607774	6.0929	1.11e-09	1.79e-08	1.41e-05
ACER3	656.978	-0.337441	0.131175	-2.57245	0.0100981	0.0347108	1
ADAM12	24514.3	0.633745	0.0480064	13.2013	8.63e-40	2.43e-37	1.1e-35
ADAM19	21529.2	0.70598	0.0485195	14.5504	5.8e-48	2.43e-45	7.37e-44
ADAM23	274.07	1.11853	0.231745	4.82654	1.39e-06	1.32e-05	0.0176507
ADAM9	16565.2	0.359463	0.0809612	4.43994	9e-06	7.36e-05	0.114325
ADAMTS12	2897.38	0.996024	0.0876242	11.367	6.11e-30	8.69e-28	7.76e-26
ACIN1	3583.87	-0.174883	0.0587132	-2.97859	0.00289576	0.0121104	1
ADAMTS13	14.6757	1.42821	0.657685	2.17158	0.0298874	0.0856115	1
ADAMTS14	11.1625	2.02625	0.730728	2.77292	0.00555563	0.0210699	NA
ADAMTS15	686.17	0.566633	0.110559	5.12517	2.97e-07	3.23e-06	0.00377687
ADAMTS7	1377.53	0.594201	0.0811744	7.32006	2.48e-13	6.75e-12	3.15e-09
ACOT7	2744.01	-0.279445	0.0600138	-4.65634	3.22e-06	2.89e-05	0.0408945
ACSL3	2196.78	-0.258691	0.071503	-3.6179	0.000296999	0.00165277	1
ADAMTS9	35.53	1.04358	0.448699	2.3258	0.0200294	0.0612917	1
ADAMTSL1	5422.76	0.318841	0.0863714	3.69152	0.000222922	0.00129104	1
ACSS1	56.307	-0.750535	0.302276	-2.48294	0.0130302	0.0428982	1
ACTC1	5032.21	-1.32796	0.0689502	-19.2597	1.17e-82	1.62e-79	1.49e-78
ADAMTSL4	117.508	0.919664	0.292682	3.1422	0.00167684	0.00753323	1
ADAMTSL5	95.9069	0.751872	0.270936	2.77509	0.00551858	0.0209755	1
ADAR	3918.87	0.246104	0.111962	2.19811	0.0279411	0.0809265	1
ADARB1	3853.39	0.279074	0.0754387	3.69935	0.000216152	0.00125817	1
ADCY6	2059.59	0.462325	0.0767961	6.02016	1.74e-09	2.73e-08	2.21e-05
ACTG1	309297	-0.095681	0.0392013	-2.44076	0.0146563	0.0474259	1
ADCY7	3570.86	0.310532	0.0756819	4.10312	4.08e-05	0.000286721	0.517872
ACTL6A	2151.77	-0.499965	0.0661294	-7.5604	4.02e-14	1.22e-12	5.11e-10
ADGRB2	190.95	0.493018	0.178885	2.75607	0.00585007	0.0220232	1
ADGRF5	35.1615	1.77085	0.486524	3.63979	0.000272856	0.00153827	1
ACTR5	236.933	-0.457915	0.150688	-3.03884	0.00237493	0.010198	1
ADGRL1	83.518	1.06975	0.386305	2.76919	0.00561953	0.0212713	1
ADM2	425.253	1.65923	0.177257	9.36055	7.93e-21	5.11e-19	1.01e-16
ADPRH	352.459	0.295696	0.125089	2.36387	0.018085	0.0565068	1
ADRA2C	78.6501	0.646381	0.283357	2.28115	0.0225395	0.0677116	1
AEBP1	17456.4	0.337476	0.0432921	7.79533	6.42e-15	2.15e-13	8.16e-11
AFAP1	11510.2	0.0989892	0.0469035	2.11049	0.0348165	0.0967001	1
AFF1	1494.31	0.20972	0.0859012	2.44141	0.0146301	0.0473744	1
ADAMTS1	8209.1	-0.428896	0.118792	-3.61048	0.000305632	0.00168924	1
AFF4	4827.02	0.216447	0.0659107	3.28395	0.00102363	0.00490868	1
AFMID	266.198	0.355696	0.133826	2.65789	0.00786316	0.0282162	1
AGA	511.918	0.38746	0.13966	2.77432	0.00553171	0.0210022	1
ADAMTS4	674.293	-0.602318	0.122812	-4.9044	9.37e-07	9.17e-06	0.0119062
AGL	553.92	0.363433	0.100749	3.60733	0.000309364	0.00170781	1
ADCY10P1	9.90141	-2.18966	1.0312	-2.12341	0.0337194	0.0943259	NA
AGMAT	68.2126	0.739523	0.284649	2.59802	0.00937628	0.0327269	1
ADGRA3	939.881	-0.280903	0.0898556	-3.12616	0.00177108	0.00790769	1
AGRN	9438.41	0.532112	0.0564314	9.42935	4.13e-21	2.74e-19	5.24e-17
AHCYL2	397.814	0.523497	0.130665	4.00641	6.16e-05	0.000413215	0.783243
AHDC1	206.207	0.680497	0.177345	3.83714	0.000124473	0.000773112	1
ADGRE5	2432.56	-0.281765	0.0695951	-4.04863	5.15e-05	0.000353204	0.654536
AHR	1102.51	0.832487	0.117047	7.11243	1.14e-12	2.84e-11	1.45e-08
AIG1	811.949	0.232142	0.0990754	2.34309	0.0191249	0.0590968	1
ADGRF3	9.94173	-3.09456	1.19883	-2.58132	0.00984226	0.0339243	NA
AJUBA	2384.96	0.305073	0.0977452	3.1211	0.00180175	0.00801868	1
ADGRG6	990.115	-0.840383	0.115884	-7.25191	4.11e-13	1.1e-11	5.22e-09
ADI1	2430.78	-0.122382	0.0579265	-2.11271	0.0346255	0.0962665	1
AK1	1113.2	0.197317	0.0826127	2.38846	0.0169193	0.053519	1
AK4	604.794	1.36047	0.174749	7.78528	6.96e-15	2.32e-13	8.84e-11
AK5	111.466	0.71571	0.227736	3.14272	0.00167386	0.0075256	1
ADNP	2852.6	-0.269271	0.0570495	-4.71995	2.36e-06	2.17e-05	0.0299713
AKAP13	1007.73	0.266405	0.0881624	3.02175	0.00251316	0.0107083	1
ADNP2	847.038	-0.248141	0.0842824	-2.94416	0.0032383	0.0133161	1
AKAP8L	696.263	0.323024	0.110307	2.92843	0.00340684	0.0138655	1
AKAP9	411.326	1.62683	0.667789	2.43614	0.0148449	0.0479351	1
ADRB2	126.708	-0.520736	0.204038	-2.55215	0.0107062	0.0364739	1
AKIRIN1	2767.63	0.278358	0.0830711	3.35084	0.000805666	0.00398816	1
AKT1S1	1649.17	0.170843	0.0790117	2.16225	0.0305989	0.087161	1
AKTIP	759.544	0.253881	0.119372	2.1268	0.0334365	0.0937731	1
AL034550.1	10.554	4.06404	1.25903	3.22791	0.00124697	0.00582778	NA
ADSL	2061.32	-0.199278	0.0766588	-2.59954	0.00933489	0.0326154	1
AFAP1L1	821.827	-0.495106	0.0925548	-5.34932	8.83e-08	1.04e-06	0.00112165
AFDN	527.887	-0.486227	0.111972	-4.3424	1.41e-05	0.000109888	0.179056
AL513122.2	642.735	0.725955	0.141937	5.11462	3.14e-07	3.39e-06	0.00399408
AL589743.1	428.507	0.972641	0.120328	8.08323	6.31e-16	2.33e-14	8.01e-12
AFG3L2	1289.16	-0.348904	0.140731	-2.47923	0.0131668	0.0433066	1
ALDH1A3	1781.57	0.671737	0.117719	5.70625	1.15e-08	1.58e-07	0.000146732
ALDH1B1	8511.26	0.59824	0.0527232	11.3468	7.69e-30	1.08e-27	9.77e-26
ALDH1L2	4337.15	0.881858	0.0742124	11.8829	1.45e-32	2.57e-30	1.85e-28
AGAP1	616.175	-0.280546	0.093526	-2.99966	0.00270285	0.0114039	1
ALDH2	1012.61	0.584953	0.100738	5.80669	6.37e-09	9.08e-08	8.1e-05
ALDH3B1	570.45	0.273485	0.113874	2.40164	0.0163218	0.0519865	1
ALDH4A1	752.45	0.402514	0.113705	3.53998	0.000400157	0.00215137	1
AGO2	1474.22	-0.34971	0.123954	-2.82128	0.00478322	0.0185118	1
AGPAT3	2937.77	-0.245375	0.0653054	-3.75735	0.000171721	0.00103085	1
AGTPBP1	458.494	-0.349142	0.148035	-2.35852	0.0183482	0.0571095	1
ALDOC	587.866	1.05237	0.112363	9.36577	7.55e-21	4.91e-19	9.59e-17
ALG11	1421.69	0.216709	0.0974458	2.22389	0.0261556	0.076505	1
ALG12	609.819	0.274729	0.121711	2.25722	0.0239941	0.0712744	1
AIDA	5395.15	-0.262789	0.0623167	-4.217	2.48e-05	0.000182716	0.314545
ALPK2	2534.22	0.886371	0.0820471	10.8032	3.32e-27	3.92e-25	4.22e-23
AIFM2	650.172	-0.241989	0.101956	-2.37345	0.0176228	0.055351	1
ALS2CL	119.72	1.5727	0.245911	6.39542	1.6e-10	2.94e-09	2.03e-06
AKAP1	682.189	-0.251476	0.105082	-2.39313	0.0167052	0.0529997	1
AMACR	246.481	0.435799	0.174879	2.492	0.0127024	0.0419996	1
AMIGO2	15829.5	0.322454	0.0685683	4.70268	2.57e-06	2.33e-05	0.0326232
AMMECR1L	1003.95	0.620848	0.116174	5.34411	9.09e-08	1.07e-06	0.0011544
AKAP2	5657.94	-0.119232	0.0518374	-2.30011	0.0214422	0.0649241	1
AMOTL2	8612.2	0.175563	0.0446073	3.93575	8.29e-05	0.000537634	1
AKAP7	128.976	-0.43952	0.197076	-2.23021	0.0257337	0.0754676	1
AMPD3	23.9661	1.29737	0.502908	2.57974	0.00988742	0.034046	1
ANAPC13	1856.31	0.22225	0.0744799	2.98402	0.00284485	0.0119225	1
ANGEL1	398.566	0.43242	0.127981	3.37877	0.000728101	0.00366066	1
AKAP8	753.968	-0.215073	0.0942815	-2.28118	0.0225375	0.0677116	1
AKR1B1	4161.02	-0.281857	0.0648263	-4.34788	1.37e-05	0.000107606	0.174644
ANGPT1	688.763	0.53732	0.145552	3.69161	0.000222836	0.00129104	1
ANGPTL4	2467.29	0.346128	0.117716	2.94036	0.00327832	0.0134415	1
ANKEF1	13.978	1.8517	0.671217	2.75872	0.00580276	0.0218868	1
AKT3	3453.99	-0.152811	0.0673817	-2.26783	0.0233393	0.0696896	1
ANKFY1	1986.64	0.161406	0.0589754	2.73684	0.00620325	0.0231569	1
ANKH	2865.01	0.621452	0.059037	10.5265	6.52e-26	6.72e-24	8.29e-22
ANKIB1	3056.61	0.366538	0.0748751	4.89532	9.81e-07	9.57e-06	0.0124695
ANKMY2	633.711	0.219389	0.103249	2.12485	0.033599	0.0941141	1
ANKRA2	327.463	0.462733	0.154532	2.99443	0.00274961	0.0115799	1
AL022067.1	364.054	-0.592893	0.195628	-3.03072	0.00243969	0.01045	1
ANKRD1	18345.9	1.10533	0.0829271	13.329	1.57e-40	4.82e-38	1.99e-36
ANKRD11	4067.23	0.332814	0.0583179	5.70689	1.15e-08	1.57e-07	0.000146182
ANKRD17	3243.27	0.19954	0.0625999	3.18755	0.00143484	0.00658102	1
ALCAM	16289.8	-0.212292	0.0553177	-3.83768	0.000124204	0.000771787	1
ANKRD34A	89.0225	1.09946	0.244172	4.50282	6.71e-06	5.63e-05	0.0851968
ANKRD37	126.105	0.589198	0.201215	2.92821	0.00340921	0.0138669	1
ANKRD42	358.638	0.855882	0.162432	5.26918	1.37e-07	1.57e-06	0.00174104
ANO10	2344.24	0.496586	0.0734839	6.75775	1.4e-11	2.94e-10	1.78e-07
ANTXR1	8454.6	0.290649	0.0837728	3.46949	0.000521446	0.00272181	1
ALDH16A1	621.682	-0.591446	0.141156	-4.19002	2.79e-05	0.000203136	0.354373
ALDH7A1	1971.19	-0.211034	0.0970232	-2.17508	0.0296238	0.0850153	1
ANXA1	22450.7	0.199175	0.0510269	3.90334	9.49e-05	0.000606756	1
ANXA2	112537	0.263839	0.0483408	5.45788	4.82e-08	5.96e-07	0.00061218
ANXA4	1577.3	0.228013	0.0727571	3.1339	0.001725	0.00772948	1
ANXA5	28698	0.21476	0.0441115	4.86858	1.12e-06	1.08e-05	0.0142808
ANXA6	17444	0.118032	0.0443955	2.65866	0.0078453	0.0281668	1
ALG10	119.215	-0.640859	0.280378	-2.2857	0.0222721	0.0670397	1
ANXA8	222.438	0.466096	0.18242	2.55507	0.0106166	0.0362673	1
ALYREF	2378.27	-0.592602	0.0691267	-8.57269	1.01e-17	4.65e-16	1.28e-13
AP003419.11	649.443	0.450586	0.12897	3.49374	0.000476306	0.00251089	1
AP1B1	3533.52	0.132654	0.0543452	2.44094	0.0146489	0.0474131	1
AMD1	3630.34	-0.222243	0.0597088	-3.72211	0.000197562	0.00116569	1
AP1G1	3764.05	0.254373	0.0785025	3.24031	0.00119399	0.00560673	1
AP1S1	1862.58	0.366518	0.0730619	5.01654	5.26e-07	5.43e-06	0.00668399
AP2A1	5001.13	0.266099	0.0529584	5.02469	5.04e-07	5.25e-06	0.00640651
ANAPC1	1983.41	-0.258586	0.105613	-2.44842	0.0143485	0.0466595	1
ANAPC10	347.695	-0.376894	0.121227	-3.109	0.00187724	0.00830654	1
AP2A2	2642.17	0.42814	0.124043	3.45155	0.000557374	0.00288967	1
AP2M1	21529.2	0.261951	0.0439003	5.96694	2.42e-09	3.67e-08	3.07e-05
AP2S1	4666.17	0.167348	0.052358	3.19623	0.00139239	0.00642041	1
AP3B1	2730.37	0.171211	0.062883	2.72269	0.00647535	0.0239588	1
AP5M1	987.761	0.367136	0.0996273	3.6851	0.000228614	0.00131847	1
APBA1	223.324	0.561745	0.163288	3.44021	0.000581268	0.0030034	1
APBA2	427.783	0.358764	0.110351	3.25112	0.00114952	0.00542194	1
APBB1	869.876	0.354673	0.0967284	3.66669	0.00024571	0.00140184	1
ANAPC11	1922.23	-0.230454	0.0618996	-3.72303	0.000196845	0.00116252	1
APBB2	4087.72	0.336582	0.0662186	5.08288	3.72e-07	3.96e-06	0.00472303
ANAPC15	1043.73	-0.394738	0.0899793	-4.38699	1.15e-05	9.15e-05	0.14602
ANGPTL2	564.473	-0.561605	0.135551	-4.14314	3.43e-05	0.000244597	0.435258
APC	1465.76	0.185203	0.0856812	2.16154	0.0306538	0.0872453	1
APH1B	370.749	0.385007	0.155649	2.47356	0.0133776	0.0439477	1
APLP1	142.459	0.832287	0.270616	3.07553	0.00210128	0.00913379	1
APLP2	23742.4	0.150148	0.0489031	3.07033	0.00213826	0.00926825	1
APOBEC3C	1294.59	0.191281	0.0711086	2.68998	0.00714553	0.0260336	1
APP	27506.8	0.504906	0.0530926	9.50991	1.91e-21	1.3e-19	2.42e-17
APPBP2	1494.17	0.296476	0.0908905	3.26191	0.00110666	0.00524194	1
APRT	1858.55	0.391849	0.0691738	5.6647	1.47e-08	1.97e-07	0.00018712
ARF3	6089.49	0.288839	0.0690182	4.18496	2.85e-05	0.00020728	0.362366
ARF4	19187.9	0.31309	0.0563107	5.56005	2.7e-08	3.47e-07	0.000342652
ARFGAP1	3275.84	0.282251	0.0615471	4.58593	4.52e-06	3.92e-05	0.0574237
ARFIP2	1708.95	0.325167	0.0648439	5.01462	5.31e-07	5.47e-06	0.00675132
ARHGAP1	3354.25	0.549936	0.0632396	8.69607	3.44e-18	1.66e-16	4.37e-14
ANKLE1	24.8355	-1.00334	0.461932	-2.17204	0.0298524	0.0855306	1
ANKRD10	296.796	-0.661444	0.153979	-4.29567	1.74e-05	0.000133386	0.221274
ANKRD28	722.221	-0.401884	0.142041	-2.82935	0.00466421	0.0181173	1
ARHGAP12	857.009	0.275697	0.127327	2.16527	0.0303668	0.0866968	1
ARHGAP23	4595	0.32765	0.052603	6.22874	4.7e-10	8e-09	5.97e-06
ANKRD36C	58.9944	-0.801127	0.337074	-2.37671	0.0174678	0.0549643	1
ARHGAP24	830.796	0.541266	0.0897977	6.02762	1.66e-09	2.62e-08	2.11e-05
ANKRD40	2153.68	-0.135766	0.0631167	-2.15103	0.0314735	0.0892105	1
ARHGAP31	2041.83	0.218079	0.0910104	2.3962	0.0165662	0.0526192	1
ANKRD9	423.065	-0.384294	0.145515	-2.64092	0.00826816	0.0294323	1
ANLN	10115.1	-1.05049	0.205856	-5.10304	3.34e-07	3.6e-06	0.00424643
ARHGEF10L	1059.39	0.226047	0.077137	2.93047	0.00338454	0.013795	1
ARHGEF17	4519.43	0.233382	0.0596543	3.91224	9.14e-05	0.00058672	1
ARHGEF25	427.213	0.447657	0.130752	3.42372	0.000617709	0.00317386	1
ARHGEF28	388.698	1.10993	0.173452	6.39902	1.56e-10	2.88e-09	1.99e-06
ANP32A	3965.95	-0.438563	0.0569831	-7.69637	1.4e-14	4.52e-13	1.78e-10
ANP32B	4862.41	-0.653589	0.0532627	-12.2711	1.3e-34	2.52e-32	1.65e-30
ARHGEF3	135.05	1.29506	0.234052	5.5332	3.14e-08	3.99e-07	0.00039949
ARHGEF4	28.744	1.31043	0.518159	2.52901	0.0114384	0.0384839	1
ARHGEF7	1444.25	0.288362	0.0858631	3.35839	0.000783985	0.0038934	1
ANP32E	4762.71	-0.871211	0.0886097	-9.83201	8.2e-23	6.32e-21	1.04e-18
ANPEP	5179.56	-0.145837	0.0595933	-2.44721	0.0143969	0.0467509	1
ARID5B	2392.33	0.247126	0.0730584	3.38258	0.00071808	0.00361292	1
ARL1	2949.55	0.264345	0.0818143	3.23104	0.00123341	0.00577615	1
APCDD1L	9181.67	-0.213637	0.05778	-3.69742	0.000217802	0.00126617	1
ARL10	1112.86	0.313763	0.0931694	3.36766	0.000758081	0.00378644	1
APEX2	752.465	-0.331831	0.0944398	-3.51367	0.000441955	0.00234864	1
ARL14EP	589.85	0.327404	0.141478	2.31417	0.0206584	0.0628541	1
ARL15	334.181	0.469477	0.169332	2.77252	0.00556237	0.0210896	1
APH1A	3498.54	-0.268401	0.0643192	-4.17296	3.01e-05	0.000217595	0.382
API5	4332.49	-0.280864	0.056416	-4.97845	6.41e-07	6.46e-06	0.0081432
APIP	417.416	-0.364462	0.116658	-3.12419	0.00178295	0.00794784	1
ARL4D	302.118	0.351185	0.126782	2.76999	0.00560586	0.0212254	1
APITD1	203.122	-0.485505	0.19288	-2.51714	0.0118313	0.0396031	1
ARL6IP5	3418	0.21664	0.0959846	2.25703	0.0240064	0.0712807	1
ARL8A	1107	0.285742	0.0943807	3.02755	0.00246543	0.0105309	1
ARMCX2	2603.83	0.683786	0.0597612	11.442	2.58e-30	3.83e-28	3.28e-26
ARMCX3	2168.93	0.621347	0.0713124	8.71302	2.96e-18	1.43e-16	3.76e-14
APITD1-CORT	47.5655	-1.4238	0.610843	-2.33088	0.0197597	0.0606846	1
ARMCX6	1173.15	0.254113	0.0793312	3.2032	0.00135911	0.00628799	1
ARNT2	456.427	0.627348	0.171012	3.66845	0.00024403	0.00139398	1
ARPC3	8377.89	0.149016	0.0540194	2.75857	0.00580547	0.0218894	1
ARPC4	6909.48	0.112502	0.0467662	2.40563	0.0161446	0.0515409	1
ARRB1	363.853	0.45442	0.1378	3.29767	0.000974903	0.00470168	1
ARRDC4	87.1316	1.59941	0.249977	6.39822	1.57e-10	2.89e-09	2e-06
ARSA	954.734	0.770677	0.0851028	9.05583	1.36e-19	7.57e-18	1.72e-15
APOBEC3B	396.064	-1.28423	0.189258	-6.78557	1.16e-11	2.46e-10	1.47e-07
APOL3	10.3215	-1.92489	0.741225	-2.59691	0.00940675	0.0328166	NA
APPL1	1358.33	-0.432306	0.0847781	-5.09926	3.41e-07	3.66e-06	0.00433211
ARSB	3927.61	0.300907	0.0725214	4.14922	3.34e-05	0.000239054	0.423855
ARSD	436.911	0.481789	0.171631	2.80713	0.00499857	0.0192589	1
ARSG	40.3418	1.45746	0.401685	3.62835	0.000285237	0.00159633	1
APPL2	2335.38	-0.169895	0.0595291	-2.85399	0.00431744	0.017	1
ARVCF	172.913	0.466023	0.196733	2.3688	0.0178457	0.0558986	1
AQR	1900.87	-0.210457	0.0867492	-2.42604	0.0152644	0.0491402	1
ARHGAP11A	3198.09	-0.906077	0.227145	-3.98898	6.64e-05	0.000441776	0.843074
ARHGAP19	479.279	-0.490859	0.145718	-3.36855	0.000755643	0.00377896	1
ASAH1	1996.25	0.291386	0.0775128	3.7592	0.000170458	0.0010246	1
ASAP1	2888.36	0.177385	0.06026	2.94366	0.00324357	0.0133268	1
ASAP2	3410.97	0.204604	0.0660823	3.0962	0.00196015	0.00861255	1
ARHGAP33	177.872	-0.874839	0.220049	-3.97566	7.02e-05	0.000464346	0.891702
ASCC3	3605.85	0.388723	0.0675365	5.75574	8.63e-09	1.2e-07	0.000109595
ARHGDIA	18610.4	-0.157777	0.0439316	-3.59143	0.000328864	0.00180391	1
ASH1L	71.1402	1.53079	0.376002	4.07123	4.68e-05	0.000324163	0.594154
ARHGDIB	869.466	-0.4347	0.107574	-4.04096	5.32e-05	0.000363697	0.676325
ASIC1	126.269	0.76382	0.205681	3.71361	0.000204325	0.0011974	1
ASNS	3848.31	0.58725	0.0832935	7.05037	1.78e-12	4.27e-11	2.27e-08
ASPHD1	240.686	0.533289	0.195084	2.73364	0.00626386	0.023339	1
ASPN	9.02991	2.15227	0.998114	2.15633	0.0310578	0.0881951	NA
ARHGEF1	2364.22	-0.296936	0.06653	-4.46318	8.08e-06	6.67e-05	0.102595
ARHGEF10	2698.51	-0.167374	0.0656807	-2.5483	0.010825	0.0368243	1
ASS1	144.927	1.64166	0.21898	7.49687	6.54e-14	1.9e-12	8.3e-10
ASTN2	150.758	0.428433	0.183163	2.33908	0.0193314	0.0596452	1
ARHGEF26	34.8262	-0.88642	0.422303	-2.09901	0.0358159	0.0988392	1
ATAD2B	315.495	0.295698	0.127864	2.3126	0.0207447	0.0630641	1
ATF3	1310.16	0.975148	0.121621	8.01792	1.08e-15	3.86e-14	1.37e-11
ATF6	756.956	0.429792	0.1402	3.06556	0.00217264	0.00940842	1
ATG13	2271.15	0.207275	0.0764256	2.71211	0.00668559	0.0246047	1
ATG4A	479.23	0.325007	0.105712	3.07446	0.00210883	0.00915794	1
ATOX1	1206.21	0.249776	0.0796053	3.13768	0.00170291	0.00764275	1
ATP10D	2104.21	0.566731	0.0839737	6.74891	1.49e-11	3.11e-10	1.89e-07
ARHGEF39	71.224	-0.704745	0.286759	-2.45762	0.0139862	0.0456429	1
ARID3B	119.508	-0.522882	0.245805	-2.12723	0.0334012	0.0937311	1
ARL2	2029.15	-0.262929	0.0640283	-4.10645	4.02e-05	0.000282765	0.510466
ARL6IP1	8378.21	-0.68977	0.0922291	-7.47888	7.5e-14	2.16e-12	9.52e-10
ATP13A2	3047.26	0.246793	0.0609877	4.0466	5.2e-05	0.000356105	0.660241
ARL6IP6	264.555	-0.747443	0.141679	-5.2756	1.32e-07	1.52e-06	0.00168118
ATP2A2	13845.4	0.139921	0.0427793	3.27077	0.00107256	0.0051025	1
ARMC1	1621.24	-0.177799	0.084644	-2.10055	0.0356808	0.0985254	1
ATP2B4	9252.57	0.1328	0.0504638	2.6316	0.00849844	0.0301354	1
ATP2C1	5098.54	0.482994	0.0612129	7.89039	3.01e-15	1.04e-13	3.83e-11
ARMC4	21.2274	-1.44964	0.618199	-2.34495	0.0190298	0.0589123	1
ATP5D	1083.62	0.22871	0.0918194	2.49087	0.0127431	0.0420996	1
ATP5E	6317.77	0.143001	0.050442	2.83496	0.00458315	0.0178527	1
ATP6AP1	3915.49	0.403201	0.0524657	7.68504	1.53e-14	4.91e-13	1.94e-10
ATP6AP2	5158.49	0.513294	0.0890509	5.76405	8.21e-09	1.14e-07	0.000104332
ARMC6	1237.98	-0.176429	0.0716627	-2.46193	0.0138191	0.0451936	1
ARMT1	1421.35	-0.319379	0.0839128	-3.80608	0.000141188	0.000865249	1
ARNTL2	3222.82	-0.665206	0.0635921	-10.4605	1.31e-25	1.32e-23	1.67e-21
ATP6V0A1	889.517	0.672904	0.119291	5.64085	1.69e-08	2.25e-07	0.000214981
ARPIN	866.427	-0.606824	0.136319	-4.4515	8.53e-06	7.01e-05	0.108339
ARPP19	4577.54	-0.161652	0.0572878	-2.82176	0.00477614	0.0185033	1
ATP6V0D1	2326.63	0.270993	0.0737239	3.67578	0.000237121	0.00135958	1
ARRB2	283.4	-0.466028	0.154672	-3.01301	0.00258671	0.0109844	1
ATP6V0E1	5421.11	0.513762	0.0776862	6.6133	3.76e-11	7.43e-10	4.78e-07
ARRDC3	1248.07	-0.187963	0.0887063	-2.11894	0.0340955	0.0950417	1
ATP6V1A	2023.61	0.471409	0.0747178	6.3092	2.8e-10	4.95e-09	3.56e-06
ATP6V1E1	3889.24	0.255956	0.052128	4.91014	9.1e-07	8.93e-06	0.0115631
ATP6V1F	1620.35	0.369674	0.0713491	5.1812	2.2e-07	2.43e-06	0.00280101
AS3MT	312.288	-0.285052	0.127255	-2.24	0.0250909	0.073944	1
ATP6V1G1	1518.38	0.281204	0.106172	2.64858	0.00808314	0.0288779	1
ATP6V1H	1428.11	0.352376	0.0878528	4.01098	6.05e-05	0.000406876	0.768232
ATP7B	206.732	0.591074	0.16374	3.60983	0.000306402	0.00169214	1
ATP9A	1067.68	0.51735	0.0818948	6.31725	2.66e-10	4.73e-09	3.38e-06
ASNA1	2154.15	-0.148227	0.0628305	-2.35916	0.0183165	0.0570495	1
ASNSD1	1854.79	-0.159652	0.0706145	-2.2609	0.0237657	0.0707028	1
ATR	801.312	0.341216	0.114067	2.99137	0.00277726	0.011675	1
ASPM	2181.45	-0.997344	0.250306	-3.98451	6.76e-05	0.000449535	0.859122
ASRGL1	56.1499	-0.901252	0.315285	-2.85853	0.00425608	0.0167821	1
ATAD2	2426.77	-0.942441	0.103232	-9.12932	6.89e-20	4e-18	8.76e-16
ATAD3A	1939.63	-0.213507	0.0783684	-2.7244	0.00644192	0.0238415	1
ATRN	3178.4	0.151062	0.0519034	2.91044	0.00360921	0.014556	1
ATRX	1817.25	0.228914	0.0916021	2.499	0.0124543	0.0413676	1
AVL9	1520.75	0.440722	0.113085	3.89728	9.73e-05	0.000620409	1
AZIN2	32.6972	1.02828	0.38368	2.68006	0.00736094	0.0266706	1
B3GALT2	360.959	0.964916	0.250047	3.85894	0.000113878	0.000715679	1
B3GAT3	1112.01	0.326762	0.0781037	4.18369	2.87e-05	0.000208333	0.364399
ATAD3B	795.26	-0.330864	0.149014	-2.22035	0.0263951	0.0770796	1
B3GNT9	1034.57	0.226908	0.0885282	2.56312	0.0103737	0.0355556	1
ATAD5	243.438	-1.0294	0.1808	-5.69357	1.24e-08	1.69e-07	0.000158066
B4GALT1	8204.58	0.342712	0.0607974	5.63696	1.73e-08	2.29e-07	0.000219899
B4GALT7	1111.85	0.414579	0.0876412	4.73042	2.24e-06	2.07e-05	0.0284664
BAALC	41.8478	0.979507	0.438962	2.23142	0.0256535	0.0753285	1
ATF1	575.412	-0.277837	0.110185	-2.52156	0.0116836	0.0391849	1
BACE2	1760.91	0.406978	0.0743106	5.47672	4.33e-08	5.4e-07	0.000550491
BAG3	3015.21	0.120276	0.0554311	2.16983	0.0300199	0.0859017	1
BAIAP2L1	939.437	0.536816	0.117108	4.58395	4.56e-06	3.95e-05	0.0579694
ATF4	323.121	-0.67	0.180763	-3.70651	0.000210134	0.00122884	1
ATG3	1720.69	-0.191792	0.0700972	-2.73609	0.00621746	0.0231911	1
BAIAP3	13.882	2.99772	1.09909	2.72746	0.00638248	0.0236914	1
BANK1	20.7593	1.15218	0.534462	2.15578	0.0311006	0.0882621	1
BAX	3362.92	0.368832	0.0737434	5.00156	5.69e-07	5.82e-06	0.00722501
BAZ2B	426.162	0.302781	0.120581	2.51102	0.0120383	0.0401887	1
BBC3	252.583	0.425279	0.173741	2.44778	0.0143741	0.0467209	1
ATL3	4238.98	-0.225044	0.0592623	-3.79742	0.000146211	0.00089207	1
ATOH8	2630.41	-0.561546	0.0987013	-5.68935	1.28e-08	1.72e-07	0.000162019
ATP1A1	12125	-0.156209	0.0438368	-3.56341	0.000366064	0.00198978	1
ATP23	97.8705	-0.843501	0.279264	-3.02045	0.00252403	0.0107446	1
ATP5G2	4174.86	-0.166804	0.0609066	-2.73869	0.00616846	0.0230418	1
AUNIP	122.634	-0.707008	0.227298	-3.11048	0.00186781	0.00827002	1
BBOF1	139.85	0.547783	0.229442	2.38746	0.0169654	0.0536524	1
AURKA	2168.05	-0.898648	0.143187	-6.27603	3.47e-10	6e-09	4.41e-06
AURKAIP1	2080.61	-0.221263	0.0896972	-2.46677	0.0136336	0.0446612	1
AURKB	1104.48	-1.01181	0.176013	-5.74847	9.01e-09	1.25e-07	0.000114414
BBS12	106.099	0.645688	0.217115	2.97394	0.00293999	0.0122508	1
BBS4	407.808	0.360331	0.154598	2.33076	0.0197659	0.0606872	1
BCAM	445.733	0.294407	0.112737	2.61146	0.00901562	0.0317167	1
BCAP31	3270.04	0.219101	0.0593239	3.69331	0.000221354	0.00128357	1
BCAS3	324.114	0.450261	0.126694	3.55393	0.000379527	0.00205004	1
BCAT1	6044.41	0.211796	0.0509525	4.15673	3.23e-05	0.000231934	0.410163
BCAT2	716.506	0.350889	0.0919722	3.81516	0.000136096	0.000836906	1
BCL2L1	1510.9	0.234641	0.093635	2.50591	0.0122137	0.0407055	1
BCL9	403.534	0.35176	0.167204	2.10377	0.0353983	0.0978628	1
BCR	1727.19	0.430364	0.128923	3.33815	0.000843388	0.00415066	1
BDH2	469.163	0.428026	0.114523	3.73748	0.000185872	0.0011057	1
AUTS2	734.442	-0.344172	0.139559	-2.46615	0.0136575	0.0447288	1
BDNF	5797.56	0.291181	0.110109	2.64449	0.00818139	0.0291685	1
AXL	21612.9	-0.515699	0.0415448	-12.4131	2.22e-35	4.79e-33	2.82e-31
B3GLCT	947.707	-0.326723	0.104541	-3.12531	0.00177617	0.00792786	1
B3GNT5	154.023	-0.960888	0.217601	-4.41584	1.01e-05	8.13e-05	0.127839
BAG1	832.597	-0.432809	0.0851708	-5.08166	3.74e-07	3.98e-06	0.0047537
BET1L	2284.33	0.235665	0.0642953	3.66535	0.000247002	0.00140749	1
BEX1	318.995	0.630436	0.214839	2.93446	0.00334127	0.0136403	1
BEX4	76.8559	0.778214	0.279418	2.78512	0.00535081	0.0204109	1
BGN	100779	0.241389	0.0430549	5.60654	2.06e-08	2.71e-07	0.000262251
BHLHE40	6207.24	0.237466	0.0514945	4.61149	4e-06	3.51e-05	0.0507931
BHLHE41	446.954	0.536065	0.190841	2.80896	0.00497016	0.0191655	1
BANF1	4756.89	-0.401423	0.0582602	-6.89018	5.57e-12	1.24e-10	7.08e-08
BAP1	2050.13	-0.23278	0.0598035	-3.89241	9.93e-05	0.000631824	1
BHMT2	73.9749	0.975702	0.290122	3.36308	0.000770792	0.00383617	1
BARD1	379.397	-0.889897	0.196429	-4.53038	5.89e-06	5.01e-05	0.0748043
BICC1	908.156	0.509967	0.0889832	5.73104	9.98e-09	1.37e-07	0.000126814
BAZ1A	2081.5	-0.202026	0.0904403	-2.23381	0.0254959	0.0749097	1
BID	1079.82	0.241337	0.0915555	2.63597	0.00838972	0.0297958	1
BLCAP	1799.73	0.708781	0.0747813	9.47804	2.59e-21	1.75e-19	3.29e-17
BLOC1S2	1363.08	0.362619	0.0902488	4.01799	5.87e-05	0.000396128	0.745749
BLVRB	811.626	0.194247	0.0826354	2.35065	0.0187407	0.0581422	1
BAZ1B	4172.01	-0.375395	0.0658754	-5.69857	1.21e-08	1.65e-07	0.000153499
BCCIP	2082.83	-0.265179	0.0640943	-4.13734	3.51e-05	0.000250472	0.446405
BLZF1	890.431	0.251331	0.0911322	2.75787	0.00581787	0.0219199	1
BMP1	4186.08	0.5332	0.0503884	10.5818	3.62e-26	3.84e-24	4.6e-22
BCL2	111.003	-1.18519	0.279876	-4.2347	2.29e-05	0.000170087	0.290768
BCL2L11	70.961	-1.60408	0.292472	-5.48455	4.15e-08	5.17e-07	0.00052665
BCL2L12	655.654	-0.775232	0.109472	-7.08157	1.43e-12	3.48e-11	1.81e-08
BMP6	48.78	1.5909	0.424105	3.75118	0.000176001	0.00105379	1
BCL7C	1516.37	-0.186829	0.0750864	-2.48818	0.0128397	0.042352	1
BCL9L	378.922	-0.481614	0.204939	-2.35004	0.0187715	0.058217	1
BCOR	1076.04	-0.34725	0.108503	-3.20038	0.00137248	0.00634133	1
BCS1L	605.287	-0.24142	0.112234	-2.15104	0.0314733	0.0892105	1
BDKRB1	1103.94	-0.525581	0.108016	-4.86578	1.14e-06	1.1e-05	0.0144845
BMT2	466.601	0.314483	0.140631	2.23623	0.0253369	0.0745576	1
BNIP3	3148.13	0.504532	0.0698279	7.22536	5e-13	1.32e-11	6.35e-09
BEND3	166.227	-0.488287	0.180037	-2.71215	0.00668482	0.0246047	1
BIN1	1388.85	-0.432808	0.121595	-3.55943	0.000371654	0.00201245	1
BNIP3L	4096.16	0.259091	0.0577711	4.48478	7.3e-06	6.09e-05	0.0927341
bP-21201H5.1	36.4841	0.775087	0.36828	2.10461	0.0353249	0.0976992	1
BIRC2	4263.7	-0.197522	0.0579185	-3.41033	0.000648834	0.00330915	1
BIRC3	137.597	-1.28537	0.25747	-4.9923	5.97e-07	6.05e-06	0.00758019
BRI3	3252.01	0.228858	0.069533	3.29135	0.000997072	0.00479463	1
BIRC5	3626.97	-1.1944	0.127848	-9.34231	9.43e-21	5.99e-19	1.2e-16
BRK1	4268	0.262021	0.0607185	4.31534	1.59e-05	0.00012314	0.202462
BLM	171.741	-1.12458	0.431615	-2.60552	0.00917338	0.0321487	1
BSDC1	1948.85	0.294763	0.0607298	4.85369	1.21e-06	1.16e-05	0.0153967
BLMH	1953.83	-0.263003	0.0814201	-3.2302	0.00123706	0.0057893	1
BSG	11708.1	0.106283	0.0434397	2.44669	0.0144176	0.0467942	1
BST1	1564.24	0.574278	0.103584	5.54409	2.95e-08	3.78e-07	0.000375422
BTBD10	1787.12	0.186548	0.0668022	2.79255	0.00522948	0.0200255	1
BMP2K	493.456	-0.35426	0.133465	-2.65432	0.00794679	0.028486	1
BTBD19	130.157	0.604027	0.267879	2.25485	0.0241428	0.0716085	1
BNC1	1115.03	-0.464156	0.0928987	-4.99637	5.84e-07	5.95e-06	0.00742223
BTBD8	9.22787	2.34602	0.795482	2.94918	0.00318623	0.0131302	NA
BOD1	1312.73	-0.287539	0.0807296	-3.56176	0.000368379	0.00199922	1
BTBD9	151.052	0.544312	0.201253	2.70461	0.00683846	0.0250804	1
BTG2	139.935	1.3798	0.222629	6.19773	5.73e-10	9.68e-09	7.28e-06
BTN2A1	1697.66	0.206379	0.0684721	3.01406	0.00257776	0.0109565	1
BOLA3	674.295	-0.276337	0.106503	-2.59465	0.00946867	0.0329947	1
BUD31	2297	0.185324	0.0723487	2.56153	0.0104211	0.0356524	1
C10orf10	509.607	0.922439	0.152786	6.03747	1.57e-09	2.49e-08	1.99e-05
BRCA1	698.191	-0.960494	0.19455	-4.93701	7.93e-07	7.87e-06	0.0100789
C10orf11	42.7368	0.852482	0.407114	2.09396	0.0362633	0.0997947	1
BRCA2	285.728	-1.11519	0.156816	-7.11145	1.15e-12	2.85e-11	1.46e-08
BRD3	1107.09	-0.20241	0.0949398	-2.13199	0.033008	0.0928164	1
BRD4	1083	-0.249415	0.096346	-2.58874	0.00963267	0.0334441	1
BRD8	1267.36	-0.262669	0.100955	-2.60183	0.00927288	0.0324398	1
BRI3BP	510.041	-0.603299	0.109615	-5.50379	3.72e-08	4.68e-07	0.000472248
BRIX1	1226.24	-0.493851	0.0803367	-6.14726	7.88e-10	1.31e-08	1e-05
BRMS1	1216.6	-0.297766	0.0776754	-3.83346	0.000126355	0.000781982	1
C10orf54	1239.02	0.807372	0.0902963	8.94136	3.84e-19	2.08e-17	4.88e-15
C11orf24	3367.89	0.143571	0.0588688	2.43882	0.0147352	0.0476365	1
C11orf63	132.449	0.674856	0.203696	3.31306	0.000922815	0.00447969	1
C14orf1	688.222	0.215353	0.089485	2.40658	0.0161025	0.0514305	1
BRPF1	32.1305	-2.11345	0.923626	-2.28821	0.0221253	0.0667072	1
C14orf28	111.581	0.880792	0.230873	3.81506	0.00013615	0.000836906	1
C14orf37	450.643	0.355214	0.163841	2.16805	0.0301551	0.0862172	1
BTBD2	2111.92	-0.212862	0.0632456	-3.36564	0.000763671	0.00380759	1
C14orf79	101.841	0.608258	0.244402	2.48876	0.0128191	0.0423128	1
BTBD6	2052.46	-0.261132	0.0589952	-4.42632	9.59e-06	7.79e-05	0.121781
C15orf52	1169.4	0.60601	0.110523	5.48313	4.18e-08	5.21e-07	0.000530893
C15orf57	520.092	0.391985	0.141267	2.77479	0.00552379	0.0209837	1
BTF3	11662.4	-0.156602	0.0430824	-3.63493	0.000278058	0.00156186	1
BTG3	1317.73	-0.379749	0.0847551	-4.48055	7.45e-06	6.19e-05	0.0945918
BTN3A2	461.358	-0.587655	0.122052	-4.81479	1.47e-06	1.39e-05	0.0187219
C16orf72	3219.21	0.239854	0.0653781	3.66872	0.000243771	0.00139365	1
C16orf87	479.943	0.364634	0.166752	2.18668	0.0287658	0.0829844	1
C17orf107	76.7092	1.40087	0.255104	5.49136	3.99e-08	4.99e-07	0.000506743
C17orf89	680.499	0.359132	0.0998885	3.59533	0.000323976	0.00178135	1
BUB1	2216.78	-1.0994	0.131442	-8.36414	6.06e-17	2.58e-15	7.69e-13
BUB1B	2073.66	-1.12062	0.120179	-9.32462	1.11e-20	6.99e-19	1.42e-16
C18orf32	271.73	0.767701	0.321313	2.38926	0.0168822	0.0534385	1
C19orf12	831.034	0.252235	0.0853943	2.95377	0.00313921	0.0129597	1
C19orf70	1106.08	0.190703	0.0873401	2.18345	0.0290025	0.0835557	1
C1orf122	1036.54	0.488042	0.112698	4.33053	1.49e-05	0.000115591	0.188987
C1orf198	8525.45	0.535404	0.0606814	8.82321	1.11e-18	5.69e-17	1.41e-14
C1orf216	759.644	0.225021	0.0998761	2.253	0.024259	0.0718913	1
C1orf52	625.948	0.217753	0.10384	2.09701	0.0359929	0.0991659	1
C1orf54	148.472	0.839121	0.187013	4.48696	7.22e-06	6.03e-05	0.091791
C1QTNF5	573.432	0.465324	0.150924	3.08317	0.00204807	0.00893825	1
C1S	115.534	2.20191	0.225715	9.75527	1.75e-22	1.31e-20	2.23e-18
BUB3	4873.4	-0.354074	0.0676928	-5.23059	1.69e-07	1.9e-06	0.00214671
BUD13	487.542	-0.460038	0.111906	-4.11093	3.94e-05	0.000277905	0.500669
BZW1	14739.7	-0.300047	0.0542132	-5.53457	3.12e-08	3.96e-07	0.00039639
C20orf194	640.677	0.314442	0.10149	3.09827	0.00194656	0.00856033	1
C11orf84	836.406	-0.254586	0.0819061	-3.10826	0.0018819	0.0083244	1
C21orf33	1175.19	0.238451	0.0841289	2.83435	0.00459187	0.0178727	1
C2CD3	822.142	0.53815	0.12565	4.28293	1.84e-05	0.000139944	0.234343
C11orf98	1110.39	-0.294443	0.0823577	-3.57517	0.000350006	0.00190775	1
C4orf3	2885.16	0.664242	0.0819257	8.10787	5.15e-16	1.94e-14	6.55e-12
C5orf24	2779.36	0.555995	0.0928872	5.9857	2.15e-09	3.3e-08	2.74e-05
C12orf43	613.155	-0.252918	0.0956043	-2.64547	0.00815775	0.0290918	1
C5orf30	2506.03	0.496184	0.0771824	6.42871	1.29e-10	2.39e-09	1.63e-06
C5orf42	249.05	0.619425	0.178298	3.4741	0.000512574	0.00268159	1
C12orf56	50.7334	-1.44419	0.409826	-3.52391	0.000425236	0.00226853	1
C5orf46	161.27	1.1602	0.197762	5.86665	4.45e-09	6.53e-08	5.65e-05
C6orf132	374.262	0.360279	0.138152	2.60784	0.00911168	0.031965	1
C12orf75	7695.32	-0.254623	0.04903	-5.19322	2.07e-07	2.29e-06	0.00262604
C14orf80	308.114	-1.04414	0.182128	-5.73298	9.87e-09	1.36e-07	0.000125372
C6orf48	1938.47	0.209913	0.0783002	2.68088	0.00734286	0.0266331	1
C16orf59	181.16	-0.724062	0.203127	-3.56457	0.000364452	0.00198258	1
C6orf89	3965.73	0.23297	0.0531558	4.38277	1.17e-05	9.31e-05	0.148876
C16orf74	227.856	-0.429903	0.158734	-2.70832	0.00676252	0.0248415	1
C17orf49	1367.1	-0.169585	0.0720626	-2.35329	0.0186079	0.0578005	1
C8orf34	15.4777	1.26262	0.560166	2.25401	0.0241956	0.0717344	1
C8orf58	716.198	0.257825	0.0995262	2.59052	0.00958307	0.0333222	1
C17orf53	168.017	-0.741403	0.187244	-3.95956	7.51e-05	0.000492294	0.953984
C8orf82	259.889	0.347951	0.160818	2.16364	0.0304923	0.0869652	1
C9orf16	686.562	0.330417	0.10012	3.30022	0.000966095	0.00466518	1
C17orf75	452.326	-0.323086	0.124199	-2.60136	0.00928561	0.0324761	1
C9orf172	70.2384	1.21242	0.268402	4.51719	6.27e-06	5.3e-05	0.0796168
C9orf3	1179.08	0.289486	0.0927918	3.11973	0.00181015	0.0080512	1
C17orf96	86.6392	-0.576645	0.2529	-2.28013	0.0226002	0.0678499	1
C18orf54	233.683	-0.71668	0.269744	-2.65689	0.00788644	0.0282924	1
CACFD1	193.09	0.583519	0.170094	3.43057	0.000602325	0.00309944	1
CACHD1	327.5	0.348014	0.15212	2.28776	0.0221518	0.0667358	1
C19orf48	458.011	-0.512729	0.180419	-2.84188	0.00448488	0.0175342	1
C1DP1	48.5627	-5.81787	1.88389	-3.08822	0.0020136	0.00880536	1
C1orf112	390.406	-0.805174	0.145201	-5.54522	2.94e-08	3.76e-07	0.000372991
CACNA2D1	872.14	0.393693	0.140515	2.80179	0.00508195	0.0195365	1
C1orf131	294.487	-0.426164	0.143108	-2.97791	0.00290217	0.0121336	1
C1orf159	224.955	-0.374144	0.171722	-2.17878	0.0293483	0.0843298	1
CACNG6	62.4598	0.819194	0.382942	2.13921	0.0324186	0.09142	1
CACNG7	182.727	1.14658	0.271951	4.21614	2.49e-05	0.000183316	0.315746
CACNG8	72.3723	0.747593	0.291764	2.56233	0.0103974	0.0355977	1
C1orf174	567.791	-0.281803	0.101436	-2.77815	0.00546701	0.0208196	1
C1orf21	500.68	-0.661309	0.118885	-5.56258	2.66e-08	3.42e-07	0.000337724
CALCOCO1	1159.75	0.861983	0.128799	6.69245	2.19e-11	4.45e-10	2.79e-07
CALD1	61832.9	0.669548	0.0526054	12.7277	4.15e-37	9.87e-35	5.27e-33
C1QBP	3672.07	-0.199362	0.0585013	-3.40781	0.000654854	0.00333125	1
C1QTNF6	413.179	-0.34209	0.139101	-2.4593	0.013921	0.0454837	1
C20orf27	1174.85	-0.212185	0.093331	-2.27347	0.0229979	0.0689088	1
C21orf58	133.723	-0.758512	0.206708	-3.66948	0.000243044	0.00139065	1
CALR	66757.4	0.183448	0.0545205	3.36476	0.000766103	0.00381421	1
C22orf29	677.256	-0.266164	0.0912084	-2.9182	0.00352059	0.0142486	1
CALU	75240	0.150418	0.046416	3.24065	0.00119256	0.00560388	1
C22orf46	54.4667	-8.63651	3.02744	-2.85275	0.00433428	0.017049	1
C2CD5	710.877	-0.326258	0.114702	-2.84439	0.00444961	0.0174197	1
CAMK1D	111.013	0.93583	0.245305	3.81497	0.0001362	0.000836906	1
CAMK2D	1439.14	0.645773	0.10044	6.42946	1.28e-10	2.39e-09	1.63e-06
C2orf47	364.659	-0.30953	0.133118	-2.32523	0.0200599	0.0613578	1
CAMK2G	1235.86	0.249466	0.0899252	2.77415	0.00553466	0.0210077	1
C2orf69	551.357	-0.320191	0.13973	-2.2915	0.0219347	0.0662265	1
CAMTA2	1270.4	0.22697	0.0898534	2.526	0.0115369	0.0387587	1
C3orf67	108.831	-0.688993	0.276872	-2.48849	0.0128286	0.0423256	1
CAP1	30940.3	0.165785	0.0499899	3.31636	0.000911975	0.004438	1
C4B	10.0229	-2.74515	1.24665	-2.20202	0.0276639	0.0802416	NA
C4orf46	724.795	-0.52703	0.130803	-4.02918	5.6e-05	0.000378846	0.711122
C5orf34	160.208	-0.85827	0.227726	-3.76887	0.000163985	0.000989577	1
CAP2	2338.47	0.529925	0.074679	7.09603	1.28e-12	3.16e-11	1.63e-08
C6orf106	3807.77	-0.217137	0.0589606	-3.68275	0.000230732	0.00132847	1
CAPN1	6571.11	0.175284	0.047086	3.72264	0.000197148	0.00116375	1
CAPN2	18754.2	0.140865	0.0451633	3.11901	0.00181459	0.00806283	1
CAPNS1	13920.2	0.13854	0.0447179	3.0981	0.00194767	0.00856044	1
CAPZB	10741.1	0.156888	0.0447774	3.50373	0.000458796	0.00242599	1
C6orf47	635.811	-0.230222	0.0972105	-2.36829	0.0178708	0.0559515	1
CARD11	748.504	0.211111	0.0967728	2.18151	0.0291455	0.0839103	1
C7orf26	618.579	-0.232529	0.105878	-2.1962	0.0280778	0.0812712	1
CARD6	179.056	0.610166	0.167255	3.64811	0.000264179	0.00149485	1
C7orf49	789.093	-0.48796	0.089346	-5.46147	4.72e-08	5.84e-07	0.000599957
C8orf33	1640.78	-0.174513	0.0693015	-2.51817	0.0117967	0.039497	1
C8orf88	353.837	-0.691708	0.143655	-4.81505	1.47e-06	1.39e-05	0.0186967
CARS	2674.58	0.431231	0.0617685	6.9814	2.92e-12	6.74e-11	3.71e-08
C9orf142	814.303	-0.45502	0.0944621	-4.81696	1.46e-06	1.38e-05	0.0185192
C9orf40	315.237	-0.405484	0.125939	-3.21967	0.00128337	0.00597767	1
CASC4	3639.24	0.316047	0.0570691	5.53797	3.06e-08	3.9e-07	0.000388775
CASP4	690.35	0.254531	0.0901374	2.82381	0.00474569	0.0183976	1
CAV2	2858.03	0.225684	0.0900866	2.50519	0.0122386	0.0407688	1
C9orf64	578.715	-0.354558	0.103118	-3.43836	0.000585242	0.00302054	1
CAB39	2277.01	-0.283987	0.0782076	-3.63119	0.000282115	0.00158143	1
CACNB3	810.914	-0.207862	0.0898055	-2.31458	0.0206358	0.0628131	1
CACYBP	3440.16	-0.551612	0.0667632	-8.26222	1.43e-16	5.79e-15	1.82e-12
CAD	2892.59	-0.414368	0.0807424	-5.13198	2.87e-07	3.11e-06	0.00364257
CALM1	12156.6	-0.218808	0.0459948	-4.75723	1.96e-06	1.83e-05	0.0249362
CBS	1432.55	0.990693	0.10796	9.17652	4.45e-20	2.63e-18	5.66e-16
CALM3	10123.3	-0.308295	0.0491701	-6.26996	3.61e-10	6.22e-09	4.59e-06
CAMK1	475.18	-0.467876	0.122469	-3.82036	0.000133259	0.000821766	1
CAMK4	69.99	-0.770522	0.272943	-2.82302	0.00475739	0.0184377	1
CC2D2A	411.69	0.510915	0.121801	4.19467	2.73e-05	0.000199229	0.34719
CAMKK1	548.997	-0.773725	0.15593	-4.96199	6.98e-07	6.96e-06	0.00886477
CCDC106	151.763	0.554665	0.180437	3.07401	0.00211201	0.00916886	1
CCDC107	585.618	0.229858	0.0972735	2.36301	0.0181273	0.0565984	1
CAPG	2112.54	-0.227175	0.0849558	-2.67404	0.00749429	0.0271039	1
CAPN15	941.329	-0.465069	0.136331	-3.41132	0.0006465	0.00330091	1
CAPN5	154.062	-2.17168	0.940605	-2.30882	0.0209538	0.0636126	1
CARD10	351.187	-0.494431	0.168363	-2.93669	0.00331736	0.0135653	1
CARHSP1	1396.34	-0.528888	0.0809084	-6.53687	6.28e-11	1.22e-09	7.98e-07
CARM1	3469.54	-0.176579	0.0599792	-2.944	0.00324002	0.0133161	1
CCDC120	48.9433	0.859903	0.340907	2.5224	0.0116558	0.0391107	1
CCDC186	412.076	0.469376	0.14013	3.34957	0.000809361	0.00400071	1
CARMIL2	51.6371	-0.725391	0.341261	-2.12562	0.0335347	0.093972	1
CCDC188	23.2274	1.25994	0.594482	2.11939	0.0340579	0.0949754	1
CASC3	2704.84	-0.234992	0.0610986	-3.84611	0.000120008	0.000749426	1
CCDC71L	525.128	0.273861	0.121887	2.24685	0.0246494	0.0729128	1
CCDC80	32469.2	0.164046	0.0745912	2.19927	0.0278586	0.0807383	1
CCDC81	83.2827	1.90678	0.285651	6.67521	2.47e-11	4.97e-10	3.14e-07
CCDC90B	1338.81	0.277969	0.101492	2.73883	0.00616578	0.0230418	1
CASP2	832.351	-0.391966	0.0949514	-4.12807	3.66e-05	0.000259578	0.464785
CCL26	50.037	1.00996	0.355541	2.84062	0.00450261	0.0175787	1
CCND1	29347.4	0.572626	0.0516951	11.077	1.62e-28	2.11e-26	2.06e-24
CCND3	2093.67	0.245403	0.0644387	3.80832	0.000139913	0.000857817	1
CASP6	430.45	-0.459467	0.144707	-3.17516	0.00149752	0.00683216	1
CCNDBP1	1128.72	0.258711	0.0765065	3.38156	0.000720756	0.00362505	1
CAST	3924.06	-0.126168	0.0537268	-2.34832	0.0188581	0.0584461	1
CASZ1	106.786	-1.18536	0.23732	-4.99479	5.89e-07	5.99e-06	0.00748306
CCNG1	2771.66	0.36948	0.0700353	5.27562	1.32e-07	1.52e-06	0.00168097
CBR3	624.394	-0.483973	0.0977817	-4.94953	7.44e-07	7.41e-06	0.0094517
CCNG2	383.404	0.394655	0.147551	2.67471	0.00747947	0.0270645	1
CCNL2	1105.99	0.330111	0.0940816	3.50877	0.000450184	0.00238594	1
CCPG1	4192.4	0.660301	0.0851468	7.75485	8.84e-15	2.93e-13	1.12e-10
CBX1	5201.34	-0.452573	0.054765	-8.26391	1.41e-16	5.72e-15	1.79e-12
CCT6B	24.1262	1.2765	0.554539	2.30191	0.0213402	0.0646577	1
CBX3	6863.59	-0.391881	0.0526692	-7.44042	1e-13	2.86e-12	1.28e-09
CD151	20622.5	0.431753	0.0513353	8.41044	4.08e-17	1.79e-15	5.19e-13
CD164	7510.17	0.135891	0.0555977	2.44418	0.0145181	0.047056	1
CD200	21.0232	2.17646	0.540091	4.02981	5.58e-05	0.000378011	0.709206
CBX5	4883.2	-0.605854	0.0867672	-6.98252	2.9e-12	6.7e-11	3.68e-08
CD248	7519.45	0.445999	0.0660211	6.75541	1.42e-11	2.99e-10	1.81e-07
CCAR1	2332.51	-0.220633	0.0843735	-2.61496	0.00892381	0.0314579	1
CD276	5122.6	0.17966	0.0614063	2.92575	0.00343623	0.0139604	1
CD36	13.2713	2.04333	0.820364	2.49076	0.0127469	0.0420996	1
CCAR2	2776.56	-0.25833	0.0699238	-3.69445	0.000220361	0.00127835	1
CCBE1	2754.65	-0.382166	0.0883993	-4.32318	1.54e-05	0.000119309	0.195395
CCDC137	841.153	-0.340186	0.10099	-3.36852	0.000755737	0.00377896	1
CD4	292.088	0.359577	0.161289	2.22939	0.0257878	0.0756102	1
CD46	3242.04	0.214466	0.0821128	2.61185	0.0090055	0.0316892	1
CD59	25919.2	0.150657	0.0442044	3.4082	0.000653931	0.00332899	1
CD63	18430.9	0.228393	0.0470838	4.85079	1.23e-06	1.17e-05	0.0156237
CD81	12376.3	0.273108	0.0525419	5.19791	2.02e-07	2.24e-06	0.0025606
CCDC138	162.781	-0.733661	0.19443	-3.77339	0.000161042	0.000973111	1
CD82	136.519	0.52358	0.213888	2.44792	0.0143685	0.0467136	1
CCDC15	136.517	-0.8185	0.240705	-3.40043	0.000672787	0.00341365	1
CDA	144.91	0.475898	0.198875	2.39296	0.0167132	0.0530129	1
CCDC18	151.346	-0.93244	0.320525	-2.9091	0.00362468	0.0146056	1
CCDC34	327.629	-0.869099	0.128875	-6.74371	1.54e-11	3.2e-10	1.96e-07
CDC16	2732.9	0.223528	0.0724127	3.08686	0.00202283	0.00884292	1
CCDC58	420.134	-0.313984	0.113149	-2.77497	0.00552072	0.0209778	1
CCDC59	847.407	-0.352802	0.0892691	-3.95211	7.75e-05	0.000505955	0.984182
CDC37	5750.94	0.36015	0.0456725	7.8855	3.13e-15	1.08e-13	3.98e-11
CDC42BPA	2800.77	0.192822	0.0596963	3.23005	0.0012377	0.00579035	1
CDC42BPB	5503.89	0.200738	0.0493208	4.07005	4.7e-05	0.000325593	0.597179
CCDC61	217.628	-0.343708	0.15807	-2.1744	0.0296749	0.0851266	1
CCDC85B	824.763	-0.412302	0.137766	-2.99278	0.00276449	0.0116284	1
CDC42EP2	304.444	1.22382	0.217448	5.6281	1.82e-08	2.4e-07	0.000231494
CDC42EP3	6157.19	0.182153	0.0546726	3.3317	0.000863171	0.00423033	1
CCDC85C	2143.85	-0.42537	0.0703469	-6.04674	1.48e-09	2.36e-08	1.88e-05
CCDC86	1261.34	-0.499619	0.0884797	-5.64671	1.64e-08	2.18e-07	0.000207787
CDC42EP5	218.323	1.11127	0.240821	4.61453	3.94e-06	3.46e-05	0.0500555
CCDC94	381.316	-0.309351	0.115227	-2.6847	0.00725946	0.0263722	1
CCHCR1	485.798	-0.449996	0.155955	-2.88542	0.0039089	0.0156006	1
CCNA2	3301.08	-1.13882	0.117982	-9.65255	4.79e-22	3.45e-20	6.09e-18
CCNB1	5921.82	-1.33475	0.214083	-6.23471	4.53e-10	7.72e-09	5.75e-06
CDH1	12.2173	2.24958	0.780473	2.88233	0.00394749	0.0157364	NA
CCNB1IP1	755.465	-0.261031	0.0869992	-3.00039	0.00269636	0.01138	1
CDH11	19605.7	0.309104	0.0605459	5.10529	3.3e-07	3.56e-06	0.00419633
CDH13	6343.23	0.454256	0.0716061	6.34382	2.24e-10	4.01e-09	2.85e-06
CDH15	14.9282	1.54892	0.691999	2.23833	0.0251995	0.0742322	1
CDH6	2070.47	0.431633	0.108469	3.97934	6.91e-05	0.000457875	0.878012
CCNB2	2103.47	-1.3603	0.154458	-8.80694	1.29e-18	6.48e-17	1.63e-14
CDIP1	856.257	0.560015	0.0946987	5.91366	3.35e-09	4.97e-08	4.25e-05
CCNE2	366.706	-1.13142	0.147795	-7.65533	1.93e-14	6.12e-13	2.45e-10
CCNF	924.579	-0.699649	0.163455	-4.28037	1.87e-05	0.000141327	0.237049
CCNI	8113.31	-0.222608	0.0508286	-4.37958	1.19e-05	9.44e-05	0.151075
CDIPT	1766.6	0.191636	0.0721976	2.65433	0.00794654	0.028486	1
CDK6	3501	0.358958	0.0772469	4.64689	3.37e-06	3.02e-05	0.0428135
CDKN1A	14056.4	1.80938	0.0746998	24.2221	1.3e-129	3e-126	1.66e-125
CDKN2A	452.765	0.842087	0.107845	7.80832	5.8e-15	1.95e-13	7.36e-11
CCT2	8650.28	-0.182591	0.0508379	-3.59163	0.000328613	0.00180385	1
CCT4	8629.59	-0.19519	0.0535178	-3.64719	0.000265123	0.00149958	1
CDKN2B	1528.61	2.44151	0.0981782	24.8681	1.65e-136	4.55e-133	2.09e-132
CEACAM19	90.1483	0.805872	0.241425	3.33798	0.000843886	0.00415066	1
CEBPD	155.369	0.619851	0.216536	2.86257	0.00420214	0.0165839	1
CEBPZOS	1021.62	0.237202	0.0905935	2.61831	0.00883656	0.0311901	1
CELSR1	132.801	2.41314	0.833845	2.894	0.00380372	0.0152336	1
CCT5	15357.1	-0.456505	0.0479874	-9.51303	1.85e-21	1.27e-19	2.35e-17
CCT6A	9117.58	-0.280868	0.0487437	-5.76213	8.31e-09	1.15e-07	0.000105526
CCT6P1	12.8664	-5.08394	1.24146	-4.09513	4.22e-05	0.000295292	0.536072
CCT7	10758	-0.151546	0.0504365	-3.00468	0.00265861	0.0112377	1
CCT8	7921.42	-0.161537	0.0555437	-2.90828	0.00363417	0.0146396	1
CD274	2514.41	-0.534442	0.0903385	-5.916	3.3e-09	4.91e-08	4.19e-05
CEMIP	12477.5	1.74992	0.0613697	28.5145	7.75e-179	5.35e-175	9.85e-175
CEP126	72.5029	0.743522	0.341015	2.18032	0.0292338	0.0841234	1
CEP170	8171.15	0.256755	0.0622864	4.12217	3.75e-05	0.000265633	0.476849
CEP170B	1782.1	0.203061	0.0691614	2.93604	0.00332434	0.0135858	1
CD3EAP	983.624	-0.215253	0.0887399	-2.42567	0.0152803	0.0491571	1
CERCAM	6087.38	0.840021	0.0631332	13.3055	2.15e-40	6.45e-38	2.73e-36
CD55	276.168	-0.896808	0.225673	-3.97392	7.07e-05	0.000467235	0.898236
CD70	96.3896	-0.727288	0.300461	-2.42057	0.0154961	0.0497151	1
CD9	1085.79	-0.266462	0.104337	-2.55387	0.0106532	0.0363247	1
CDAN1	432.785	-0.495717	0.132766	-3.73376	0.000188639	0.00111878	1
CDC20	5267.55	-1.44966	0.238886	-6.06842	1.29e-09	2.07e-08	1.64e-05
CERS5	1598.82	0.286502	0.113551	2.52311	0.0116322	0.0390408	1
CDC23	1459.83	-0.152974	0.0695172	-2.20051	0.0277705	0.0805337	1
CDC25A	484.824	-0.746312	0.150811	-4.94866	7.47e-07	7.44e-06	0.00949376
CERS6	577.098	0.357338	0.14571	2.45239	0.014191	0.0462128	1
CDC25B	2874.36	-0.915103	0.122577	-7.46554	8.3e-14	2.39e-12	1.05e-09
CDC25C	339.318	-0.941659	0.181282	-5.19443	2.05e-07	2.28e-06	0.00260894
CES1	483.579	0.867602	0.128904	6.7306	1.69e-11	3.49e-10	2.15e-07
CFH	156.092	3.72376	1.03602	3.5943	0.000325266	0.00178702	1
CDC42EP4	1158.41	-0.641395	0.0920071	-6.97115	3.14e-12	7.22e-11	3.99e-08
CDC45	754.166	-1.05267	0.162929	-6.46089	1.04e-10	1.97e-09	1.32e-06
CGREF1	19.76	2.07554	0.622314	3.33519	0.000852401	0.00418647	1
CDC5L	2247.87	-0.252425	0.0634498	-3.97835	6.94e-05	0.000459569	0.881684
CDC6	538.357	-1.21096	0.178573	-6.7813	1.19e-11	2.52e-10	1.51e-07
CH17-296N19.1	38.9096	1.01722	0.425239	2.39211	0.0167518	0.0531231	1
CDC7	342.501	-0.660891	0.168925	-3.91233	9.14e-05	0.00058672	1
CDCA2	887.576	-0.739305	0.147559	-5.01022	5.44e-07	5.59e-06	0.00690756
CH17-5A7.1	427.24	0.429142	0.182339	2.35353	0.018596	0.0577766	1
CHAC1	1043.76	1.22152	0.138808	8.80012	1.37e-18	6.83e-17	1.74e-14
CHCHD10	342.761	0.710732	0.131958	5.38605	7.2e-08	8.68e-07	0.00091504
CDCA3	1108.79	-1.23156	0.155624	-7.91365	2.5e-15	8.69e-14	3.18e-11
CDCA4	1508.68	-0.688467	0.0867527	-7.93598	2.09e-15	7.3e-14	2.65e-11
CHD2	1933.32	0.304483	0.0990867	3.0729	0.00211992	0.00919453	1
CDCA5	1101.95	-0.845903	0.112208	-7.53869	4.75e-14	1.42e-12	6.03e-10
CDCA7	576.27	-1.47305	0.140927	-10.4526	1.43e-25	1.43e-23	1.81e-21
CHID1	2282.43	0.210862	0.0626153	3.36757	0.000758331	0.00378644	1
CHMP2A	1585.1	0.310595	0.0828185	3.75031	0.000176613	0.00105654	1
CDCA7L	723.492	-0.593045	0.117403	-5.05138	4.39e-07	4.61e-06	0.00557278
CHMP3	3558.28	0.151874	0.0600971	2.52715	0.0114993	0.0386418	1
CDCA8	1592.83	-0.860406	0.148974	-5.77555	7.67e-09	1.08e-07	9.74e-05
CDK1	2168.81	-0.686741	0.143272	-4.79328	1.64e-06	1.54e-05	0.0208457
CHN1	504.723	0.67742	0.198461	3.41337	0.000641656	0.00328468	1
CDK16	3982.85	-0.398682	0.0615582	-6.47652	9.39e-11	1.8e-09	1.19e-06
CDK19	783.239	-0.463397	0.132975	-3.48485	0.000492414	0.00258395	1
CHP1	2167.98	0.187632	0.0596279	3.14671	0.00165118	0.00743484	1
CHPF	6410.68	0.938792	0.074455	12.6089	1.89e-36	4.34e-34	2.4e-32
CHPF2	4109.9	0.761481	0.0697664	10.9147	9.8e-28	1.2e-25	1.25e-23
CHST15	137.01	0.93318	0.231024	4.03932	5.36e-05	0.000365531	0.681081
CHST7	170.342	0.454754	0.193141	2.35452	0.0185467	0.0576493	1
CIB1	1887.37	0.16739	0.0705471	2.37275	0.0176564	0.0554438	1
CIR1	589.107	0.220172	0.0996722	2.20896	0.0271774	0.0790131	1
CITED2	5803.94	0.249323	0.0700086	3.56132	0.000368992	0.00200175	1
CKAP4	34581.1	0.312467	0.0412924	7.56718	3.81e-14	1.16e-12	4.85e-10
CDK2	2057.2	-0.590488	0.0963397	-6.12923	8.83e-10	1.45e-08	1.12e-05
CDK4	4167.62	-0.475605	0.0825026	-5.76472	8.18e-09	1.14e-07	0.000103917
CDK5R1	146.274	-0.461399	0.191163	-2.41364	0.0157939	0.0506205	1
CLASP1	879.976	0.325958	0.132675	2.45682	0.0140171	0.0457221	1
CLCC1	498.656	0.498128	0.155044	3.21282	0.00131441	0.00610369	1
CDK5RAP2	1006.51	-0.235269	0.0872178	-2.69749	0.00698634	0.025521	1
CDK5RAP3	1141.92	-0.308182	0.0777503	-3.96374	7.38e-05	0.000483981	0.937429
CDKL1	149.542	-1.22275	0.346845	-3.52536	0.000422906	0.00225959	1
CLCN5	422.91	0.636128	0.136542	4.65883	3.18e-06	2.86e-05	0.0404027
CDKN2AIP	479.46	-0.301948	0.103353	-2.92151	0.00348341	0.0141287	1
CDKN2AIPNL	630.847	-0.584892	0.0987822	-5.92103	3.2e-09	4.78e-08	4.06e-05
CLDN11	333.228	0.578115	0.176719	3.27139	0.00107022	0.0050949	1
CLEC18A	50.9462	0.88759	0.417302	2.12697	0.0334223	0.0937522	1
CLIC3	1355.16	0.360635	0.105402	3.42152	0.000622729	0.0031949	1
CDKN2C	805.936	-0.909469	0.110204	-8.25263	1.55e-16	6.25e-15	1.97e-12
CDKN2D	452.622	-0.538236	0.133324	-4.03706	5.41e-05	0.000368511	0.687651
CLIP3	1137.67	1.07722	0.0872007	12.3533	4.67e-35	9.63e-33	5.94e-31
CDKN3	1129.75	-1.66972	0.142516	-11.716	1.06e-31	1.78e-29	1.34e-27
CDT1	487.031	-1.19337	0.165676	-7.20301	5.89e-13	1.54e-11	7.48e-09
CDYL2	1158.52	-0.316735	0.141635	-2.23627	0.0253338	0.0745576	1
CEBPZ	1584.75	-0.284911	0.072701	-3.91894	8.89e-05	0.000573002	1
CLIP4	431.816	0.503397	0.171289	2.93888	0.00329403	0.0134819	1
CENPA	526.959	-1.08147	0.148893	-7.26339	3.78e-13	1.01e-11	4.8e-09
CENPB	3673.8	-0.394422	0.054773	-7.20102	5.98e-13	1.55e-11	7.59e-09
CENPE	1571.65	-0.811852	0.151572	-5.35621	8.5e-08	1.01e-06	0.00107975
CENPF	3672.45	-0.928909	0.137081	-6.77633	1.23e-11	2.61e-10	1.57e-07
CENPH	659.36	-1.22118	0.129621	-9.42115	4.46e-21	2.95e-19	5.67e-17
CENPI	154.748	-0.812392	0.280491	-2.89632	0.00377565	0.0151256	1
CENPJ	690.99	-0.538526	0.140479	-3.8335	0.000126333	0.000781982	1
CLMP	9054.4	0.186023	0.0508976	3.65485	0.000257334	0.00146091	1
CLN5	802.788	0.484158	0.105227	4.60107	4.2e-06	3.67e-05	0.053402
CENPK	682.362	-0.779774	0.160241	-4.86625	1.14e-06	1.1e-05	0.0144498
CLN8	1037.65	0.658785	0.109821	5.99872	1.99e-09	3.07e-08	2.53e-05
CENPL	291.382	-1.08535	0.227721	-4.76615	1.88e-06	1.75e-05	0.0238578
CLSTN2	12.4151	3.0581	0.825227	3.70577	0.000210751	0.0012314	1
CLTB	1663.6	0.205411	0.0716445	2.86709	0.00414267	0.0164054	1
CENPM	489.436	-1.03748	0.14412	-7.19874	6.08e-13	1.57e-11	7.72e-09
CENPN	2131.72	-1.04621	0.0808612	-12.9383	2.74e-38	6.99e-36	3.48e-34
CENPO	1343.36	-0.893995	0.141239	-6.32964	2.46e-10	4.38e-09	3.12e-06
CLTC	11465.2	0.280502	0.0900738	3.11414	0.00184482	0.00818662	1
CLTCL1	661.324	0.356185	0.113769	3.13077	0.0017435	0.00779835	1
CENPP	159.236	-0.799275	0.243777	-3.27872	0.0010428	0.00499151	1
CENPQ	347.502	-0.780853	0.160814	-4.85563	1.2e-06	1.15e-05	0.0152467
CLU	373.247	1.64469	0.147235	11.1705	5.68e-29	7.54e-27	7.22e-25
CMBL	466.008	0.871706	0.113503	7.68003	1.59e-14	5.08e-13	2.02e-10
CENPU	1164.03	-1.09236	0.124254	-8.79137	1.48e-18	7.33e-17	1.88e-14
CENPV	763.794	-0.392438	0.0943444	-4.15964	3.19e-05	0.000229361	0.404978
CMIP	1751.19	0.367207	0.0724648	5.06738	4.03e-07	4.26e-06	0.00512421
CMTM4	828.2	0.224737	0.0967846	2.32203	0.0202314	0.0617729	1
CENPW	955.168	-1.13652	0.128915	-8.81602	1.19e-18	6.02e-17	1.51e-14
CEP128	282.789	-0.81146	0.24669	-3.2894	0.00100403	0.00482473	1
CEP135	336.899	-0.478368	0.127466	-3.75289	0.000174807	0.00104755	1
CEP152	398.364	-0.986737	0.16982	-5.81048	6.23e-09	8.9e-08	7.91e-05
CEP192	1033.32	-0.476376	0.0943951	-5.04661	4.5e-07	4.71e-06	0.00571361
CEP250	673.662	-0.374748	0.140039	-2.67602	0.00745015	0.0269655	1
CEP55	3157.66	-1.38217	0.116458	-11.8684	1.73e-32	3.02e-30	2.19e-28
CEP57	909.192	-0.510614	0.0898437	-5.68336	1.32e-08	1.78e-07	0.000167799
CNN1	6652.96	0.201039	0.0609905	3.29623	0.000979901	0.00472358	1
CNN2	15423.8	0.184696	0.0459392	4.02043	5.81e-05	0.000392422	0.73805
CEP57L1	600.756	-0.488904	0.155261	-3.14892	0.00163874	0.00738611	1
CNPY2	1717.5	0.246012	0.0826242	2.97749	0.00290622	0.0121394	1
CEP70	388.492	-0.752428	0.159935	-4.70459	2.54e-06	2.32e-05	0.0323188
CNST	1497.45	0.501543	0.0722635	6.94047	3.91e-12	8.81e-11	4.97e-08
CNTN3	135.782	0.873757	0.299408	2.91828	0.00351968	0.0142486	1
CEP72	104.596	-0.559864	0.253045	-2.21251	0.0269314	0.0784135	1
CNTNAP1	2801.44	0.17511	0.0622293	2.81395	0.00489364	0.0189021	1
CNTNAP2	82.1069	1.54531	0.605023	2.55414	0.010645	0.0363247	1
CNTNAP3	235.653	1.57919	0.313958	5.02994	4.91e-07	5.11e-06	0.0062335
CNTNAP3B	899.522	1.20982	0.167984	7.20198	5.93e-13	1.55e-11	7.54e-09
CNTNAP3P2	78.4776	1.154	0.366296	3.15045	0.00163021	0.00735463	1
COBLL1	323.824	0.4828	0.151849	3.17948	0.00147538	0.00674451	1
COG6	1712.97	0.403256	0.0775732	5.19839	2.01e-07	2.23e-06	0.00255392
COL11A1	2069.59	1.98967	0.130872	15.2032	3.37e-52	1.94e-49	4.28e-48
COL12A1	17213.1	1.75128	0.108005	16.2148	3.96e-59	3.04e-56	5.04e-55
COL13A1	462.267	0.281462	0.132475	2.12464	0.033617	0.0941221	1
CEP78	364.092	-0.734721	0.147804	-4.97093	6.66e-07	6.66e-06	0.00846549
CEP85	764.303	-0.551917	0.139132	-3.96687	7.28e-05	0.000479273	0.925221
CEP89	1001.69	-0.235041	0.0872915	-2.69259	0.00708984	0.0258649	1
CEP95	270.909	-0.472763	0.159961	-2.95548	0.00312183	0.0128956	1
COL16A1	11329.3	0.451236	0.0656203	6.87648	6.14e-12	1.35e-10	7.79e-08
CEP97	475.554	-0.324241	0.116184	-2.79075	0.0052586	0.0201147	1
COL1A1	711563	0.76958	0.0510886	15.0636	2.81e-51	1.44e-48	3.57e-47
COL1A2	413350	0.50907	0.0478769	10.6329	2.1e-26	2.28e-24	2.66e-22
COL22A1	264.72	0.433429	0.191357	2.26504	0.0235105	0.0700493	1
COL25A1	483.144	1.15363	0.141532	8.15106	3.61e-16	1.39e-14	4.58e-12
COL3A1	79888	0.961808	0.0379102	25.3707	5.31e-142	1.83e-138	6.75e-138
COL4A1	197408	0.740697	0.0510072	14.5214	8.86e-48	3.6e-45	1.13e-43
CERK	3109.75	-0.225525	0.0674642	-3.34289	0.000829105	0.00408806	1
COL4A2	142193	0.620231	0.0447022	13.8748	9.01e-44	3.27e-41	1.14e-39
CERS2	5277.08	-0.119666	0.0532102	-2.24893	0.0245167	0.0726056	1
CETN3	526.088	-0.350842	0.105164	-3.33616	0.000849455	0.00417349	1
CFAP20	948.945	-0.228883	0.0983957	-2.32614	0.0200108	0.0612621	1
CGB7	46.3109	-2.41931	0.688649	-3.51312	0.000442872	0.00235261	1
CGB8	685.966	-0.394599	0.164442	-2.39963	0.0164117	0.0522246	1
CHAC2	132.61	-0.588328	0.213791	-2.75188	0.0059254	0.0222521	1
CHAF1A	961.494	-0.771833	0.126257	-6.11319	9.77e-10	1.59e-08	1.24e-05
CHAF1B	711.896	-1.00286	0.129955	-7.71695	1.19e-14	3.88e-13	1.51e-10
COL4A4	20.4255	1.81372	0.628048	2.88787	0.0038786	0.0154976	1
COL4A5	25.6995	2.72501	0.912219	2.98723	0.00281514	0.011809	1
CHCHD3	1664.96	-0.276035	0.0699043	-3.94875	7.86e-05	0.000512141	0.998101
CHCHD4	371.641	-0.39853	0.126422	-3.15237	0.00161948	0.00731604	1
CHD7	112.98	-1.35828	0.507528	-2.67627	0.00744477	0.0269531	1
COL5A1	112547	0.809336	0.0538706	15.0237	5.13e-51	2.44e-48	6.52e-47
COL5A2	56659.2	0.513544	0.047926	10.7154	8.62e-27	9.93e-25	1.1e-22
CHEK1	1099.04	-0.826899	0.118313	-6.98909	2.77e-12	6.41e-11	3.52e-08
COL5A3	49.9043	0.70961	0.334167	2.12352	0.0337106	0.0943259	1
COL6A1	52135.1	0.453053	0.0438049	10.3425	4.53e-25	4.28e-23	5.75e-21
COL6A2	61107.8	0.285838	0.0411669	6.94338	3.83e-12	8.66e-11	4.86e-08
CHEK2	289.548	-0.603663	0.170411	-3.5424	0.000396502	0.00213255	1
CHERP	1111.08	-0.251364	0.0838553	-2.99759	0.00272124	0.0114779	1
CHKA	391.034	-0.458146	0.124901	-3.66808	0.000244381	0.00139532	1
CHML	1145.71	-0.228929	0.107159	-2.13634	0.0326518	0.0919648	1
CHPT1	1028.63	-0.259467	0.08284	-3.13214	0.00173535	0.00776828	1
CHRAC1	625.356	-0.281074	0.108055	-2.60123	0.0092891	0.0324801	1
COL6A3	135329	0.294501	0.0384355	7.66222	1.83e-14	5.82e-13	2.32e-10
COL8A1	8713.87	1.11256	0.0647317	17.1872	3.31e-66	3.27e-63	4.21e-62
CHRDL1	494.508	-0.976306	0.167655	-5.82332	5.77e-09	8.29e-08	7.33e-05
CHRNA5	180.148	-0.836455	0.216102	-3.87065	0.000108543	0.000685901	1
COL8A2	322.852	0.945915	0.13379	7.07013	1.55e-12	3.77e-11	1.97e-08
COLGALT2	353.528	0.287629	0.128118	2.24503	0.0247661	0.0732057	1
COMMD6	1386.57	0.261074	0.0765125	3.41218	0.000644461	0.00329293	1
COMP	125.265	2.07075	0.305879	6.76985	1.29e-11	2.71e-10	1.64e-07
CHST14	1548.52	-0.160152	0.0687595	-2.32916	0.0198504	0.0608789	1
CHTF18	400.366	-1.10447	0.171521	-6.43928	1.2e-10	2.26e-09	1.53e-06
COMT	4235.58	0.195768	0.0554078	3.53322	0.000410536	0.00220117	1
COPA	3878.55	0.273215	0.0677538	4.03246	5.52e-05	0.000374507	0.701254
CHTOP	2036.01	-0.244893	0.0743862	-3.29218	0.000994144	0.00478555	1
CIART	223.001	-0.402508	0.147948	-2.7206	0.00651628	0.024078	1
COPB1	10474.6	0.126832	0.0457106	2.77466	0.0055259	0.0209859	1
CIC	1593.91	-0.276545	0.0930117	-2.97323	0.00294682	0.0122682	1
CISD2	422.353	-0.328124	0.126359	-2.59676	0.00941074	0.0328222	1
COPB2	10842.2	0.243784	0.0443535	5.49639	3.88e-08	4.86e-07	0.000492509
COPE	4290.18	0.143586	0.0655493	2.1905	0.028488	0.0823032	1
CIT	1086.51	-1.08847	0.146859	-7.41163	1.25e-13	3.51e-12	1.59e-09
CIZ1	2807.72	-0.332232	0.0641667	-5.17763	2.25e-07	2.48e-06	0.00285508
CKAP2	3462.11	-0.788055	0.106906	-7.37148	1.69e-13	4.68e-12	2.14e-09
CKAP2L	1882.61	-1.02091	0.137865	-7.40517	1.31e-13	3.67e-12	1.66e-09
COPG1	10036.2	0.282133	0.0448818	6.28614	3.25e-10	5.67e-09	4.13e-06
CKAP5	7013.94	-0.444479	0.0674551	-6.58926	4.42e-11	8.68e-10	5.62e-07
CKB	796.479	-1.22077	0.0936497	-13.0355	7.68e-39	2.08e-36	9.76e-35
COPZ2	1128.5	0.836721	0.0921216	9.08278	1.06e-19	6.06e-18	1.34e-15
CKLF	608.062	-0.405556	0.110944	-3.65551	0.000256672	0.00145775	1
CKS1B	2202.25	-1.10558	0.111294	-9.93393	2.96e-23	2.42e-21	3.77e-19
CKS2	2073.39	-0.859037	0.119539	-7.18626	6.66e-13	1.71e-11	8.46e-09
COQ10B	1099.01	0.244953	0.0770979	3.17716	0.00148722	0.00678967	1
CORO1B	2152.98	0.254351	0.0598681	4.24853	2.15e-05	0.00016113	0.27338
CLCN2	108.881	-0.584356	0.229996	-2.54072	0.0110625	0.0374104	1
CLCN4	295.348	-0.432344	0.170838	-2.53073	0.0113825	0.0383425	1
CORO6	100.409	0.852915	0.248935	3.42625	0.000611981	0.0031456	1
CLDN14	215.997	-0.454995	0.159798	-2.84732	0.00440895	0.017306	1
COTL1	22130.5	0.223923	0.0521406	4.2946	1.75e-05	0.000133962	0.222352
COX14	374.662	0.323916	0.144274	2.24515	0.0247586	0.0731991	1
CLDN4	592.049	-1.41475	0.122473	-11.5515	7.26e-31	1.14e-28	9.22e-27
COX7A1	150.368	1.25919	0.203654	6.18301	6.29e-10	1.06e-08	7.99e-06
CLIC1	21976.3	-0.245677	0.0433135	-5.67206	1.41e-08	1.89e-07	0.000179257
COX7A2L	3131.48	0.154981	0.0646364	2.39773	0.0164971	0.0524479	1
CPA4	1368.22	1.33924	0.106461	12.5796	2.73e-36	6.18e-34	3.47e-32
CPD	4563.33	0.150519	0.0506882	2.96951	0.00298273	0.0124102	1
CLN6	870.28	-0.621846	0.117311	-5.30083	1.15e-07	1.34e-06	0.00146456
CLNS1A	1972.66	-0.163593	0.0682014	-2.39868	0.0164543	0.052324	1
CPE	17.3277	1.83323	0.631308	2.90387	0.00368587	0.0148262	1
CLSPN	961.729	-1.0904	0.129614	-8.41272	4.01e-17	1.76e-15	5.09e-13
CLUH	1343.99	-0.247767	0.113024	-2.19216	0.0283683	0.082026	1
CMC1	372.897	-0.318321	0.129608	-2.45604	0.0140478	0.0458006	1
CMC2	1667.81	-0.286546	0.065397	-4.38164	1.18e-05	9.35e-05	0.149649
CMC4	192.949	-0.437777	0.192886	-2.26961	0.0232313	0.0694424	1
CMSS1	1138.67	-0.458566	0.0879514	-5.21386	1.85e-07	2.06e-06	0.00234979
CPEB2	699.003	0.633068	0.189857	3.33445	0.000854674	0.00419612	1
CMTM6	4386.37	-0.169126	0.0686279	-2.46439	0.0137245	0.0449376	1
CMTM7	548.666	-0.269683	0.102501	-2.63102	0.00851289	0.0301789	1
CPM	31.3143	1.14883	0.394405	2.91282	0.00358182	0.0144667	1
CPNE3	2394.47	0.219319	0.0659348	3.32629	0.00088009	0.00430256	1
CNBP	6977.37	-0.28445	0.0472893	-6.0151	1.8e-09	2.81e-08	2.28e-05
CPNE8	207.283	0.491614	0.20248	2.42796	0.015184	0.0489156	1
CPPED1	2043.56	0.154096	0.0638971	2.41163	0.0158815	0.0508658	1
CPQ	1033.52	0.410909	0.092465	4.44394	8.83e-06	7.23e-05	0.112218
CNIH4	1255.56	-0.281205	0.0765169	-3.67507	0.00023778	0.00136279	1
CPT1C	331.211	0.643172	0.149294	4.3081	1.65e-05	0.000126883	0.209201
CPTP	603.403	0.340975	0.116198	2.93443	0.00334164	0.0136403	1
CNKSR3	281.548	-0.378183	0.144473	-2.61768	0.00885301	0.0312402	1
CNOT10	714.482	-0.292417	0.097236	-3.0073	0.00263583	0.0111586	1
CREB3	2425.95	0.443051	0.0630987	7.02156	2.19e-12	5.16e-11	2.79e-08
CNOT3	1150.29	-0.229563	0.0982641	-2.33618	0.0194819	0.0600155	1
CREG1	392.035	0.6723	0.138507	4.85389	1.21e-06	1.16e-05	0.0153807
CRELD1	420.6	0.563469	0.162155	3.47488	0.000511083	0.00267481	1
CRISPLD1	186.175	1.05653	0.237137	4.45535	8.38e-06	6.89e-05	0.106412
CRK	4510.79	0.120966	0.0545697	2.21673	0.0266415	0.0776678	1
CRLF1	2705.98	0.308794	0.0929397	3.32252	0.000892087	0.00435504	1
CNOT7	3170.47	-0.18155	0.0594531	-3.05366	0.00226068	0.00974074	1
CSDC2	156.037	0.436873	0.203901	2.14257	0.0321477	0.0907672	1
CSF2RB	14.3897	3.12961	0.858692	3.64463	0.000267778	0.00151397	1
CSGALNACT1	21.3069	1.52512	0.6836	2.23101	0.0256808	0.0753765	1
CSRP1	33880.6	0.167124	0.0555595	3.00801	0.00262961	0.0111357	1
CST3	3070.96	0.355621	0.0750315	4.73962	2.14e-06	1.98e-05	0.0272037
CSTA	16.4147	1.83264	0.622215	2.94534	0.00322595	0.0132781	1
CNOT9	2154.15	-0.419176	0.0706767	-5.93089	3.01e-09	4.52e-08	3.83e-05
CTD-2369P2.12	94.4044	6.92311	2.16903	3.1918	0.00141391	0.00649363	1
CTF1	92.9231	0.512063	0.244158	2.09727	0.0359701	0.0991634	1
CTGF	150584	0.659301	0.06693	9.8506	6.81e-23	5.31e-21	8.66e-19
CTH	116.533	0.783866	0.243798	3.21523	0.00130341	0.00606078	1
CTHRC1	2055.39	0.565961	0.0705328	8.02407	1.02e-15	3.68e-14	1.3e-11
CNTLN	397.051	-0.358542	0.115876	-3.09418	0.00197357	0.00865773	1
CTIF	2249.17	0.48221	0.0635013	7.59371	3.11e-14	9.58e-13	3.95e-10
CTNND1	3793.24	0.226493	0.0766024	2.95674	0.00310912	0.012847	1
CTPS1	2741.86	0.213199	0.0949592	2.24516	0.0247576	0.0731991	1
CTSB	11834.1	0.308864	0.0544614	5.67124	1.42e-08	1.9e-07	0.000180119
CTSD	11157.9	0.440837	0.0645621	6.82811	8.6e-12	1.87e-10	1.09e-07
CTSZ	9156.62	0.228969	0.0876633	2.61192	0.00900356	0.0316892	1
CUEDC1	1298.79	0.27319	0.095391	2.86389	0.00418468	0.0165244	1
CNTRL	234.76	-0.786051	0.341163	-2.30403	0.0212207	0.0643239	1
CUTA	2887.76	0.173279	0.0559966	3.09446	0.00197173	0.00865518	1
CUX1	3150.45	0.471877	0.0630762	7.48106	7.37e-14	2.13e-12	9.37e-10
CNTROB	1244.91	-0.5676	0.0816184	-6.95431	3.54e-12	8.06e-11	4.5e-08
COA1	955.65	-0.312717	0.0778285	-4.01803	5.87e-05	0.000396128	0.745602
CXorf23	192.996	0.427544	0.169992	2.51508	0.0119007	0.0398064	1
CYB561	545.577	0.263863	0.124448	2.12027	0.0339831	0.0948243	1
CYB5D1	337.381	0.283229	0.130976	2.16244	0.030584	0.0871448	1
CYB5D2	224.297	0.566251	0.149534	3.78676	0.000152623	0.000928314	1
COA3	666.347	-0.327223	0.094285	-3.47058	0.000519344	0.0027129	1
CYB5R1	1098.04	0.900717	0.0944473	9.53671	1.47e-21	1.02e-19	1.87e-17
CYB5R3	11220.7	0.298636	0.0462103	6.46254	1.03e-10	1.95e-09	1.31e-06
CYBA	1532.95	0.569817	0.0764022	7.45811	8.78e-14	2.52e-12	1.12e-09
CYBRD1	3122.65	0.204646	0.0837355	2.44395	0.0145273	0.0470747	1
CYGB	27.1147	0.936007	0.444279	2.1068	0.035135	0.0973886	1
COA6	419.787	-0.369336	0.11854	-3.11571	0.00183504	0.00814582	1
CYLD	1303.69	0.400769	0.0810263	4.94615	7.57e-07	7.52e-06	0.00961692
CYP1B1	57.3941	2.17917	0.384992	5.6603	1.51e-08	2.01e-07	0.000191985
COA7	722.73	-0.360971	0.107116	-3.36991	0.000751925	0.00376399	1
COASY	1499.62	-0.264729	0.0828046	-3.19703	0.00138849	0.00640671	1
CYP24A1	34.6299	3.42123	0.553344	6.18283	6.3e-10	1.06e-08	8e-06
CYP2U1	466.876	0.496747	0.137045	3.62469	0.000289305	0.00161533	1
CYSTM1	439.267	0.294418	0.134689	2.18591	0.0288225	0.083113	1
DAAM1	440.732	0.399017	0.145438	2.74355	0.00607789	0.0227443	1
DAAM2	380.939	0.588261	0.159922	3.67841	0.00023469	0.00134788	1
DAB2	8182.69	0.501653	0.0590883	8.48989	2.07e-17	9.36e-16	2.63e-13
COCH	20.1531	-1.4972	0.581617	-2.5742	0.0100472	0.0345615	1
DACT1	2718.33	0.298872	0.0762421	3.92004	8.85e-05	0.000570956	1
DACT3	99.5531	0.82443	0.271393	3.03777	0.00238332	0.0102213	1
DAD1	4771.9	0.317208	0.0590992	5.36737	7.99e-08	9.54e-07	0.00101501
COMMD4	1258.18	-0.369553	0.0793133	-4.65941	3.17e-06	2.85e-05	0.0402895
DAGLB	673.712	0.261443	0.0955458	2.73631	0.00621333	0.023182	1
DALRD3	454.984	0.253949	0.11444	2.21905	0.0264833	0.0772883	1
DAP	7806.36	0.418467	0.0585512	7.14704	8.87e-13	2.24e-11	1.13e-08
DAPK3	2938.68	0.209074	0.0613402	3.40844	0.000653358	0.00332899	1
COMMD7	1504.39	-0.149375	0.0711783	-2.0986	0.0358521	0.0989195	1
DBN1	9833.7	0.158489	0.0518521	3.05657	0.00223888	0.00965285	1
COPS3	2381.28	-0.272259	0.0678461	-4.01289	6e-05	0.000404001	0.762058
DBNL	4476.26	0.209839	0.0532892	3.93774	8.23e-05	0.000533941	1
COQ3	381.434	-0.356661	0.120176	-2.96781	0.00299931	0.0124604	1
DCAF5	1305.54	0.289688	0.0822222	3.52323	0.000426321	0.00227168	1
COQ5	743.499	-0.267883	0.0885515	-3.02517	0.00248497	0.0106013	1
DCAF6	2947.46	0.222885	0.073649	3.02632	0.00247553	0.0105708	1
CORO1C	22578.5	-0.16137	0.0462804	-3.48679	0.000488851	0.00256721	1
COX11	966.593	-0.185843	0.0877177	-2.11864	0.0341206	0.0950543	1
DCBLD1	3453.75	0.523729	0.0706145	7.41673	1.2e-13	3.39e-12	1.53e-09
DCBLD2	6224.55	0.488884	0.0881111	5.5485	2.88e-08	3.69e-07	0.000366072
DCDC1	15.7171	1.82596	0.613226	2.97763	0.0029049	0.0121376	1
COX17	887.967	-0.222783	0.0925919	-2.40607	0.016125	0.0514902	1
COX8A	4372.4	-0.210849	0.0723725	-2.91339	0.00357531	0.0144489	1
DCLK2	3337.26	0.559581	0.073526	7.61065	2.73e-14	8.5e-13	3.46e-10
CPED1	951.903	-0.353135	0.0798011	-4.4252	9.64e-06	7.82e-05	0.122419
DCN	142.39	1.64612	0.217584	7.56544	3.87e-14	1.18e-12	4.91e-10
DCTN1	6222.73	0.169586	0.0484495	3.50026	0.000464799	0.00245491	1
DCTN5	3066.58	0.242214	0.0650796	3.72181	0.000197797	0.00116658	1
CPNE2	1595.56	-0.429908	0.0796403	-5.39812	6.73e-08	8.16e-07	0.000855577
CPOX	11.4648	-1.5133	0.655007	-2.31035	0.0208686	0.06341	NA
DCUN1D3	452.95	0.497918	0.121178	4.10898	3.97e-05	0.000279973	0.504911
DCUN1D4	1047.99	0.275425	0.0829416	3.32071	0.000897882	0.00437868	1
CPSF3	1388.94	-0.32404	0.0778445	-4.16266	3.15e-05	0.000226586	0.399648
CPSF6	2194.3	-0.209566	0.0676221	-3.09908	0.00194123	0.00854576	1
CPSF7	2533.65	-0.199407	0.064208	-3.10564	0.0018987	0.00838526	1
CPT1A	4387.47	-0.153044	0.0515944	-2.9663	0.00301411	0.0125106	1
DDA1	1570.18	0.278255	0.0640435	4.34478	1.39e-05	0.000108888	0.177125
CR1L	5.87934	-2.10077	0.994929	-2.11148	0.034731	0.0965015	NA
CREB3L2	7249.83	-0.274836	0.0540738	-5.08261	3.72e-07	3.96e-06	0.0047298
DDAH1	9293.94	0.381553	0.0943095	4.04576	5.22e-05	0.000357208	0.662614
DDB1	9385.47	0.102427	0.0451909	2.26654	0.0234184	0.0698675	1
DDB2	688.332	0.254521	0.09319	2.73121	0.0063103	0.023474	1
CREB3L4	112.718	-0.549028	0.21885	-2.5087	0.0121177	0.0404213	1
CRIP1	720.947	-1.0086	0.131953	-7.64369	2.11e-14	6.64e-13	2.68e-10
CRKL	2013.45	-0.205631	0.0666174	-3.08675	0.0020236	0.00884346	1
DDIT4	1493.17	0.693323	0.16348	4.24102	2.23e-05	0.000165814	0.2827
CRLF3	536.97	-0.397831	0.116873	-3.40395	0.00066419	0.00337251	1
CRY1	1357.54	-0.394067	0.0770424	-5.11494	3.14e-07	3.39e-06	0.00398734
CS	7910.3	-0.283195	0.048116	-5.88567	3.96e-09	5.83e-08	5.04e-05
CSE1L	5732.39	-0.588454	0.0615169	-9.56574	1.11e-21	7.8e-20	1.42e-17
DDOST	14950.6	0.251589	0.0419691	5.99463	2.04e-09	3.13e-08	2.59e-05
DDR1	887.98	0.462098	0.115503	4.00075	6.31e-05	0.000422405	0.802218
DDR2	7277.89	0.330695	0.0551639	5.99478	2.04e-09	3.13e-08	2.59e-05
DDX58	39.1181	6.90268	2.96921	2.32475	0.0200852	0.0614111	1
DECR2	324.807	0.266787	0.124198	2.14808	0.0317076	0.0896973	1
DEGS1	5229.41	0.242249	0.0599055	4.04385	5.26e-05	0.000359946	0.668024
DENND6B	28.5145	1.74894	0.418246	4.1816	2.89e-05	0.000210145	0.367762
CSF1	1456.8	-0.338188	0.0818635	-4.13113	3.61e-05	0.000256278	0.458639
CSK	1784.67	-0.153842	0.0710269	-2.16597	0.0303137	0.0866168	1
CSNK2A2	1856.79	-0.216682	0.0768021	-2.8213	0.00478297	0.0185118	1
CSPG4	16579.1	-0.184058	0.0549192	-3.35143	0.000803963	0.00398116	1
CSTF2	810.773	-0.415871	0.10583	-3.9296	8.51e-05	0.000550529	1
CSTF2T	942.885	-0.263731	0.0875512	-3.0123	0.00259275	0.0109999	1
DESI1	1805.88	0.583402	0.08093	7.20873	5.65e-13	1.48e-11	7.18e-09
CSTF3	1008.16	-0.306802	0.0888104	-3.45457	0.000551164	0.00286286	1
DFNA5	341.588	0.631165	0.17687	3.56852	0.000358998	0.00195445	1
DGCR2	2264.25	0.218243	0.059756	3.65224	0.000259964	0.00147523	1
DGKA	1894.99	0.605056	0.0903207	6.69897	2.1e-11	4.27e-10	2.67e-07
DHCR7	1279.44	0.277472	0.103241	2.6876	0.00719673	0.0261856	1
DHDDS	1433.18	0.295421	0.0703802	4.1975	2.7e-05	0.00019717	0.342876
DHRS3	330.834	1.76701	0.222024	7.95861	1.74e-15	6.13e-14	2.21e-11
DHRS7	999.796	0.438786	0.0915869	4.79093	1.66e-06	1.56e-05	0.0210919
DHX32	1233.59	0.210814	0.0709009	2.97337	0.00294554	0.0122665	1
DHX40	1019.19	0.285842	0.0928229	3.07944	0.0020739	0.00902331	1
CTBP1	2590.09	-0.160648	0.0621307	-2.58565	0.0097196	0.0336444	1
DICER1	1233.25	0.280617	0.0870956	3.22194	0.00127324	0.00593248	1
DIP2C	2951.36	0.168444	0.0615547	2.73649	0.00620981	0.0231751	1
DIRAS1	548.27	0.335733	0.133611	2.51277	0.0119787	0.0400285	1
CTBP2	2726.98	-0.206846	0.0649131	-3.18651	0.00144	0.0066003	1
CTCF	369.322	-0.870498	0.236326	-3.68346	0.000230089	0.00132532	1
DISC1	125.227	0.964753	0.21298	4.52979	5.9e-06	5.01e-05	0.0750141
CTD-2116N17.1	309.699	-0.966161	0.193438	-4.99468	5.89e-07	5.99e-06	0.00748742
DISP1	7.67172	3.7881	1.58071	2.39645	0.0165546	0.0526066	NA
DISP2	55.5802	1.2607	0.422799	2.9818	0.00286558	0.0119951	1
DLD	2317.48	0.122539	0.0572423	2.1407	0.0322983	0.0911178	1
DLG1	1650.28	0.324212	0.0969416	3.3444	0.000824604	0.00406732	1
DLGAP4	5579.49	0.178995	0.0454199	3.9409	8.12e-05	0.000527708	1
DMD	1052.94	0.736974	0.13248	5.56292	2.65e-08	3.42e-07	0.000337066
CTDSP1	1779.04	-0.238859	0.0671631	-3.55641	0.00037596	0.00203396	1
CTDSPL2	1164.33	-0.3137	0.0810859	-3.86873	0.000109402	0.000690694	1
DMGDH	15.0984	1.75611	0.730634	2.40355	0.0162368	0.0517875	1
DMPK	678.844	0.893137	0.109343	8.16821	3.13e-16	1.22e-14	3.98e-12
DMRTA1	8.19658	2.22527	0.895154	2.48591	0.0129221	0.0425832	NA
CTNNAL1	3515.18	-0.148961	0.0598059	-2.49073	0.0127479	0.0420996	1
CTNNBL1	1101.64	-0.22162	0.0795291	-2.78665	0.00532565	0.020343	1
CTSC	1487.3	-0.444413	0.110453	-4.02356	5.73e-05	0.000387431	0.728306
CTSL	1868.38	-0.495121	0.0895938	-5.52628	3.27e-08	4.15e-07	0.000415569
DMXL2	691.252	0.278303	0.0968017	2.87498	0.00404048	0.0160653	1
CUL3	2400.3	-0.151095	0.0634929	-2.37971	0.0173263	0.0545812	1
DNAH1	58.709	1.78688	0.575605	3.10435	0.00190696	0.00841637	1
DNAJB1	3233.73	0.234295	0.0538622	4.34989	1.36e-05	0.000106686	0.173053
DNAJB14	956.21	0.404151	0.134977	2.99423	0.00275142	0.011584	1
CUTC	390.283	-0.387953	0.116864	-3.31971	0.000901115	0.0043929	1
DNAJB4	2563.99	0.87241	0.106877	8.16277	3.27e-16	1.27e-14	4.16e-12
DNAJB5	895.456	0.198276	0.0873499	2.2699	0.0232136	0.0694096	1
CWC22	646.199	-0.335507	0.104543	-3.20928	0.00133069	0.00617097	1
DNAJB9	909.783	0.363847	0.106673	3.41086	0.000647572	0.00330515	1
CWC25	568.016	-0.238172	0.0983737	-2.4211	0.0154736	0.0496747	1
CWF19L1	652.268	-0.472179	0.10647	-4.43487	9.21e-06	7.5e-05	0.117047
CWF19L2	339.451	-0.274463	0.12752	-2.15231	0.0313728	0.0889798	1
CXCL1	41.6348	-0.962746	0.393976	-2.44367	0.0145388	0.0471011	1
CXCL12	31514.3	-0.656102	0.165809	-3.95698	7.59e-05	0.000496699	0.964348
DNAJC1	1074.22	0.222346	0.0856673	2.59546	0.00944643	0.0329301	1
CXCL2	335.452	-0.629843	0.154853	-4.06737	4.75e-05	0.000328918	0.604079
DNAJC10	5578.57	0.198039	0.0677873	2.92147	0.0034838	0.0141287	1
DNAJC16	691.397	0.405932	0.13987	2.90222	0.0037053	0.0148827	1
DNAJC3	2847.68	0.185482	0.0680049	2.72748	0.00638209	0.0236914	1
CXCL3	143.919	-0.722198	0.220607	-3.27368	0.00106156	0.00506417	1
DNAJC30	353.507	0.423919	0.129885	3.2638	0.0010993	0.00521713	1
CXCL8	438.04	-1.02518	0.16481	-6.22039	4.96e-10	8.43e-09	6.3e-06
DNAJC5	2895.07	0.275772	0.0560497	4.92014	8.65e-07	8.53e-06	0.0109875
DNAJC6	95.6014	0.511734	0.238513	2.14552	0.0319116	0.0902115	1
CXXC1	675.273	-0.297132	0.0908639	-3.27007	0.00107519	0.00511177	1
DNAL1	615.979	0.229613	0.098041	2.34201	0.0191804	0.0592188	1
DNASE1L1	1382.86	0.759485	0.0764706	9.93173	3.03e-23	2.46e-21	3.85e-19
DNASE2	770.945	0.278063	0.0969497	2.86812	0.00412921	0.0163709	1
DNER	2829.49	0.570492	0.0788659	7.2337	4.7e-13	1.25e-11	5.97e-09
DNMBP	2090.22	0.256257	0.075188	3.40821	0.000653906	0.00332899	1
DOCK1	3438.77	0.146888	0.0550293	2.66927	0.00760167	0.0274133	1
CYB5B	1485.06	-0.383148	0.104766	-3.65719	0.000254993	0.0014506	1
CYB5RL	178.427	-0.587034	0.245578	-2.39042	0.016829	0.0533067	1
DOCK10	2561.41	0.329534	0.0749343	4.39764	1.09e-05	8.75e-05	0.139033
DOCK4	382.428	0.562921	0.197329	2.85271	0.00433482	0.017049	1
CYC1	3010.34	-0.211829	0.0614251	-3.44856	0.000563574	0.00291853	1
CYCS	4938.15	-0.254791	0.0765625	-3.32788	0.000875101	0.0042812	1
DOCK5	3182.61	0.195024	0.0729775	2.67239	0.00753125	0.0272162	1
CYR61	44287.6	-0.214927	0.0622591	-3.45214	0.00055616	0.00288447	1
DAG1	6386.31	-0.284339	0.0541811	-5.24794	1.54e-07	1.75e-06	0.00195416
DAZAP1	3867.88	-0.41913	0.0630908	-6.64328	3.07e-11	6.12e-10	3.9e-07
DOCK6	327.102	0.910584	0.171671	5.30425	1.13e-07	1.31e-06	0.00143739
DOCK7	3604.24	0.238442	0.0557762	4.27498	1.91e-05	0.000144474	0.242858
DOK4	1312.33	0.366489	0.0777112	4.71604	2.4e-06	2.2e-05	0.0305533
DOK7	27.2673	1.82428	0.550293	3.3151	0.000916118	0.00445031	1
DOPEY1	366.889	0.408732	0.174445	2.34304	0.0191273	0.0590968	1
DPCD	469.499	0.472679	0.120274	3.93002	8.49e-05	0.000549831	1
DPH1	728.679	0.321189	0.118101	2.71962	0.00653562	0.0241429	1
DAZAP2	3668.62	-0.17868	0.0525078	-3.40292	0.000666689	0.00338396	1
DPP3	1761.93	0.253123	0.0839612	3.01476	0.00257182	0.0109346	1
DBF4	759.525	-0.624904	0.13532	-4.61797	3.88e-06	3.41e-05	0.0492333
DPP7	1284.01	0.274931	0.0777024	3.53826	0.000402777	0.00216377	1
DPYSL3	9662.62	0.297975	0.0824213	3.61527	0.000300034	0.00166496	1
DPYSL4	49.996	1.71154	0.410972	4.16461	3.12e-05	0.000225	0.396242
DRAM1	913.063	0.461325	0.1031	4.47456	7.66e-06	6.35e-05	0.097282
DBF4B	348.375	-0.944147	0.19852	-4.75592	1.98e-06	1.84e-05	0.0250984
DRP2	252.337	1.05114	0.163576	6.426	1.31e-10	2.43e-09	1.66e-06
DBI	3118.58	-0.288022	0.0584915	-4.92418	8.47e-07	8.36e-06	0.0107631
DCAF11	117.693	-9.14653	3.02715	-3.0215	0.00251525	0.0107139	1
DCK	1659.49	-0.620866	0.0964901	-6.43451	1.24e-10	2.32e-09	1.57e-06
DSP	14828.4	0.25414	0.0503559	5.04688	4.49e-07	4.71e-06	0.00570547
DCLK3	14.6511	-1.73073	0.665617	-2.60019	0.00931721	0.0325701	1
DCLRE1A	376.525	-0.54527	0.12693	-4.29585	1.74e-05	0.000133356	0.221101
DSTN	25609.7	0.274719	0.0710378	3.86722	0.000110084	0.000694048	1
DSTYK	1161.05	0.174232	0.075071	2.32089	0.0202928	0.0619328	1
DCLRE1C	240.924	-0.336842	0.154971	-2.17358	0.029737	0.0852631	1
DCTN2	4225.73	-0.177903	0.0626231	-2.84085	0.00449931	0.0175757	1
DTX3	405.625	0.394045	0.12183	3.23439	0.00121902	0.00571652	1
DUSP1	19178.3	0.228027	0.0568052	4.0142	5.96e-05	0.00040195	0.75782
DCTN3	1623.92	-0.167042	0.0684761	-2.43943	0.0147106	0.0475682	1
DCTPP1	1061.98	-0.338308	0.118088	-2.86487	0.0041718	0.0165019	1
DDAH2	1844.04	-0.25435	0.0663458	-3.8337	0.000126232	0.000781976	1
DDHD2	1924.14	-0.236601	0.0781288	-3.02835	0.00245894	0.010513	1
DUSP14	2368.94	0.479439	0.0696523	6.88333	5.85e-12	1.29e-10	7.43e-08
DUSP3	2300.13	0.58523	0.0625232	9.36021	7.96e-21	5.11e-19	1.01e-16
DUXAP9	479.653	0.483333	0.110514	4.37349	1.22e-05	9.68e-05	0.15535
DVL3	2866.48	0.273436	0.0577062	4.73843	2.15e-06	1.99e-05	0.0273643
DDIAS	537.258	-0.913343	0.208556	-4.37937	1.19e-05	9.44e-05	0.151218
DYNC1I1	139.365	1.23413	0.200525	6.1545	7.53e-10	1.25e-08	9.57e-06
DYNC1LI2	4790.61	0.246766	0.0656584	3.75833	0.00017105	0.00102727	1
DYNC2H1	214.037	0.72133	0.242511	2.97442	0.00293542	0.0122429	1
DYNC2LI1	219.916	0.45329	0.170924	2.652	0.00800175	0.0286427	1
DDX10	1077.52	-0.228857	0.0936789	-2.443	0.0145659	0.0471775	1
DDX11	663.59	-0.762845	0.142261	-5.36227	8.22e-08	9.78e-07	0.00104411
DDX12P	36.1944	-1.32534	0.443924	-2.98551	0.00283103	0.0118721	1
DDX18	3124.28	-0.200117	0.0725453	-2.75851	0.00580662	0.0218894	1
DYNLT3	1136.89	0.477319	0.163424	2.92075	0.00349193	0.0141533	1
DDX21	8234.61	-0.251559	0.0503033	-5.00083	5.71e-07	5.83e-06	0.00725239
DYRK1B	135.514	1.11026	0.203704	5.45034	5.03e-08	6.19e-07	0.000638717
DDX23	2546.06	-0.164986	0.0608742	-2.71028	0.0067226	0.024708	1
DDX31	436.397	-0.250311	0.118824	-2.10657	0.0351547	0.0974161	1
DDX39A	1986.22	-1.01256	0.0970368	-10.4348	1.72e-25	1.69e-23	2.18e-21
DYSF	342.009	0.965763	0.213705	4.51914	6.21e-06	5.25e-05	0.078886
DDX39B	7182.22	-0.286481	0.0612059	-4.68062	2.86e-06	2.58e-05	0.0363375
DDX46	2699.95	-0.274291	0.0821496	-3.33892	0.000841042	0.004141	1
DDX50	1719.77	-0.158102	0.0661684	-2.38939	0.0168765	0.0534385	1
DZIP1	1118.31	0.245977	0.0877479	2.80322	0.00505951	0.0194773	1
E2F5	80.3302	0.8771	0.294318	2.98011	0.00288144	0.0120542	1
EAPP	627.935	0.299151	0.115133	2.5983	0.00936864	0.0327085	1
DDX54	1885.9	-0.283505	0.0789916	-3.58905	0.00033188	0.00181974	1
ECE1	7218.77	0.144344	0.0563059	2.56356	0.0103605	0.0355244	1
DDX60	134.815	-0.949816	0.20716	-4.58493	4.54e-06	3.93e-05	0.0576988
ECHS1	2687.62	0.185719	0.0701526	2.64735	0.00811247	0.0289677	1
DEK	531.293	-1.04837	0.210654	-4.97674	6.47e-07	6.51e-06	0.00821571
EDA2R	261.296	1.04607	0.183843	5.69004	1.27e-08	1.72e-07	0.000161366
EDEM2	868.893	0.289769	0.0872464	3.32127	0.000896099	0.00437282	1
DENND3	355.833	-0.370834	0.160054	-2.31694	0.0205071	0.0624903	1
EDF1	4361.39	0.217345	0.0488051	4.45332	8.46e-06	6.95e-05	0.107424
DEPDC1	1482.41	-1.1887	0.288434	-4.12122	3.77e-05	0.000266591	0.478814
DEPDC1B	344.462	-1.04229	0.194047	-5.37134	7.82e-08	9.36e-07	0.000992917
EDN1	2465.05	0.423906	0.065845	6.43793	1.21e-10	2.27e-09	1.54e-06
EEF1A1P5	171.668	0.484654	0.211838	2.28785	0.0221463	0.0667339	1
EEF1B2	13072.8	0.0952995	0.0412511	2.31023	0.0208755	0.0634169	1
DERA	1061.94	-0.217979	0.0856178	-2.54595	0.0108979	0.0369721	1
DESI2	2323.78	-0.165079	0.0620823	-2.65903	0.00783663	0.0281429	1
DGKZ	1855.23	-0.32381	0.0816655	-3.96508	7.34e-05	0.000481963	0.932188
EEF1G	40466.5	0.182522	0.0380644	4.79509	1.63e-06	1.53e-05	0.0206588
DGUOK	1434.08	-0.169179	0.0724237	-2.33597	0.019493	0.0600363	1
DHFR	2596.14	-0.943366	0.102109	-9.23885	2.49e-20	1.5e-18	3.17e-16
DHFRP1	339.512	-0.613903	0.183247	-3.35014	0.000807719	0.00399403	1
DHPS	1266.85	-0.323341	0.0768819	-4.20569	2.6e-05	0.000191078	0.3307
EEF2	68758.9	0.181081	0.0454608	3.98324	6.8e-05	0.000451727	0.863727
EFEMP2	8960.38	0.527545	0.0685846	7.69189	1.45e-14	4.67e-13	1.84e-10
EFHD1	228.549	1.44157	0.258479	5.57713	2.45e-08	3.17e-07	0.000310654
EGF	164.179	1.10004	0.209744	5.2447	1.57e-07	1.77e-06	0.00198879
EGFL7	173.898	0.879967	0.200348	4.39219	1.12e-05	8.95e-05	0.14257
DHRS9	8.26444	-3.3701	1.30368	-2.58506	0.00973614	0.0336695	NA
EGR1	3966.91	0.254958	0.107289	2.37636	0.0174843	0.0549911	1
DHX15	4901.05	-0.267765	0.0513047	-5.21912	1.8e-07	2.01e-06	0.00228406
DHX16	1628.08	-0.250292	0.0810089	-3.08969	0.00200368	0.00876477	1
EHBP1	2658.87	0.595182	0.112154	5.30684	1.12e-07	1.3e-06	0.00141711
EHD1	3988.25	0.245972	0.054012	4.55402	5.26e-06	4.51e-05	0.0668656
DHX30	2269.8	-0.23691	0.0640629	-3.69809	0.000217226	0.00126335	1
EHD2	11308.6	0.422717	0.0426275	9.91652	3.53e-23	2.83e-21	4.48e-19
DHX33	1399.63	-0.302004	0.0808122	-3.7371	0.000186151	0.00110688	1
EHD3	1099.32	0.800509	0.0888713	9.0075	2.11e-19	1.16e-17	2.68e-15
EIF2S2	7241.97	0.292554	0.0539093	5.42678	5.74e-08	7.02e-07	0.000729
EIF2S3	5149.89	0.12359	0.0547549	2.25716	0.0239983	0.0712744	1
EIF3L	7568.16	0.155176	0.0665024	2.33339	0.0196278	0.0603168	1
DHX37	967.755	-0.250135	0.112858	-2.21638	0.0266658	0.0777057	1
EIF4EBP1	2791.01	0.220942	0.0746085	2.96135	0.0030629	0.0126826	1
DHX9	7192.82	-0.356107	0.0568653	-6.2623	3.79e-10	6.52e-09	4.82e-06
EIF4EBP2	2506.82	0.139214	0.0560473	2.48386	0.0129966	0.0428183	1
EIF4G3	3661.89	0.307069	0.074532	4.11997	3.79e-05	0.00026777	0.481424
ELL2	5698.34	0.295041	0.100238	2.94339	0.00324636	0.0133342	1
ELMO2	1380.45	0.191273	0.0694035	2.75595	0.00585219	0.0220251	1
DIAPH1	5429.27	-0.417154	0.0590698	-7.06206	1.64e-12	3.97e-11	2.08e-08
ELMOD2	1155.91	0.355244	0.0828787	4.28632	1.82e-05	0.000138206	0.230796
ELOVL1	4605.46	0.179175	0.0592919	3.0219	0.00251191	0.0107063	1
DIAPH3	3602.85	-0.567435	0.0850404	-6.67253	2.51e-11	5.06e-10	3.19e-07
ELP2	2036.72	0.137494	0.0647525	2.12337	0.0337225	0.0943259	1
DIEXF	1843.5	-0.365193	0.0637451	-5.72896	1.01e-08	1.39e-07	0.000128385
EMC1	6279.28	0.148102	0.0483872	3.06077	0.00220766	0.00953913	1
EMC10	3614.92	0.488181	0.0703956	6.93482	4.07e-12	9.16e-11	5.17e-08
EMC7	2459.48	0.212181	0.0636348	3.33436	0.000854974	0.00419612	1
EME2	154.826	0.665639	0.233921	2.84557	0.00443315	0.0173713	1
DIP2A	828.461	-0.240928	0.107828	-2.23437	0.0254586	0.0748199	1
EMILIN1	14791	0.169732	0.0808347	2.09974	0.0357521	0.0986829	1
DIS3L	556.905	-0.444083	0.13398	-3.31454	0.000917932	0.00445756	1
DKC1	2633.23	-0.49063	0.0646464	-7.58943	3.21e-14	9.88e-13	4.08e-10
DLG3	424.824	-0.719053	0.169866	-4.23307	2.31e-05	0.000171045	0.292878
EN1	78.1497	0.657417	0.310041	2.12042	0.0339709	0.0948095	1
ENAH	14927.6	0.157087	0.0551658	2.84754	0.00440583	0.0172987	1
DLGAP5	2578.12	-1.2923	0.136683	-9.45473	3.24e-21	2.16e-19	4.11e-17
DLST	3932.36	-0.128347	0.0525764	-2.44116	0.0146402	0.0473961	1
ENC1	6261.55	1.31323	0.0950102	13.8219	1.88e-43	6.65e-41	2.39e-39
DLX1	461.542	-0.458238	0.129749	-3.53173	0.000412856	0.00221017	1
ENDOD1	2129.57	0.225395	0.0796005	2.83157	0.00463199	0.0180023	1
ENG	18672.1	0.255161	0.0558741	4.56672	4.95e-06	4.27e-05	0.0629418
ENTPD1	17.9098	2.51268	0.844877	2.97402	0.00293929	0.0122508	1
ENTPD4	2759.53	0.293381	0.0580882	5.05061	4.4e-07	4.62e-06	0.00559524
DMC1	38.5304	-1.7396	0.429423	-4.05103	5.1e-05	0.000349956	0.647873
DNA2	324.826	-0.932291	0.179735	-5.18702	2.14e-07	2.36e-06	0.00271481
DNAAF2	362.4	-0.308751	0.125575	-2.45869	0.0139445	0.045539	1
DNAAF5	883.899	-0.330293	0.0912605	-3.61924	0.000295472	0.00164519	1
DNAJA1	5618.97	-0.191545	0.0603336	-3.17476	0.00149962	0.0068372	1
DNAJC11	1830.42	-0.194486	0.0624856	-3.11249	0.00185516	0.00822721	1
DNAJC14	213.251	-0.592116	0.26067	-2.27151	0.0231159	0.0691874	1
ENTPD7	1197.07	0.438345	0.0822041	5.3324	9.69e-08	1.14e-06	0.00123142
EOGT	1186.04	0.397565	0.116511	3.41224	0.000644305	0.00329293	1
DNAJC15	1765.45	-0.199824	0.0784452	-2.5473	0.010856	0.0368842	1
EPDR1	88.0436	1.56305	0.259167	6.03105	1.63e-09	2.58e-08	2.07e-05
DNAJC19	427.449	-0.29156	0.122395	-2.38212	0.0172132	0.0542993	1
EPGN	249.658	1.22161	0.167636	7.28731	3.16e-13	8.54e-12	4.02e-09
EPHA2	7117.65	0.267787	0.0482372	5.55147	2.83e-08	3.64e-07	0.000359906
DNAJC2	924.14	-0.279444	0.0829197	-3.37006	0.000751528	0.00376399	1
DNAJC9	2113.93	-0.698207	0.0948092	-7.36434	1.78e-13	4.9e-12	2.26e-09
EPHA3	622.761	0.558005	0.222487	2.50804	0.0121404	0.0404809	1
EPHX1	773.331	0.517238	0.115787	4.46716	7.93e-06	6.56e-05	0.100705
DNM2	4462.16	-0.122626	0.0526	-2.33129	0.0197383	0.060643	1
EPRS	9547.41	0.208966	0.0454748	4.5952	4.32e-06	3.76e-05	0.0549271
DNMT1	1749.27	-0.701614	0.140485	-4.99424	5.91e-07	6e-06	0.00750461
DNMT3B	113.058	-0.706091	0.257824	-2.73866	0.00616909	0.0230418	1
DNTTIP1	732.031	-0.223738	0.0878403	-2.54709	0.0108624	0.0368931	1
EPS8L2	975.894	0.548385	0.117663	4.66063	3.15e-06	2.84e-05	0.0400512
DONSON	991.033	-0.823233	0.103292	-7.96999	1.59e-15	5.62e-14	2.02e-11
ERC1	2597.58	0.147718	0.0624173	2.36662	0.0179516	0.0561409	1
DPF1	118.519	-0.794753	0.251391	-3.16142	0.00157004	0.00712301	1
ERCC6	968.728	0.775684	0.109802	7.06441	1.61e-12	3.91e-11	2.05e-08
DPH2	833.265	-0.212917	0.0870339	-2.44637	0.0144302	0.046815	1
ERGIC1	4337.9	0.238686	0.0771282	3.09466	0.00197037	0.00865194	1
DPH7	476.596	-0.287275	0.118301	-2.42834	0.0151683	0.0488765	1
DPYD	1862.83	-0.420946	0.08755	-4.80807	1.52e-06	1.44e-05	0.019362
DRG1	1915.87	-0.151927	0.0677286	-2.24318	0.0248854	0.0734795	1
ERGIC3	4311.42	0.268555	0.0589614	4.55476	5.24e-06	4.5e-05	0.0666325
ERLEC1	3144.15	0.300883	0.0794001	3.78946	0.000150975	0.000919105	1
ERMN	25.122	2.02888	0.508696	3.98838	6.65e-05	0.00044268	0.845207
ESPNL	58.6926	1.16836	0.459299	2.54378	0.010966	0.0371572	1
ETFB	1464.91	0.196502	0.0752834	2.61016	0.00905	0.0317833	1
ETFDH	433.107	0.438878	0.117313	3.7411	0.00018322	0.00109228	1
ETHE1	796.709	0.306777	0.0908505	3.37673	0.000733543	0.00368534	1
ETNK2	92.0858	1.49633	0.275383	5.43364	5.52e-08	6.78e-07	0.000701521
DSCC1	243.149	-0.624163	0.166046	-3.75897	0.000170616	0.0010251	1
DSN1	773.153	-0.716198	0.128099	-5.59098	2.26e-08	2.95e-07	0.000286864
ETV5	1556.62	0.433999	0.0701753	6.1845	6.23e-10	1.05e-08	7.92e-06
DTL	1041.62	-1.1011	0.134356	-8.19537	2.5e-16	9.88e-15	3.17e-12
DTX3L	291.27	-0.691148	0.170481	-4.05412	5.03e-05	0.000346738	0.639361
DTYMK	1602.72	-0.83675	0.0912362	-9.17125	4.68e-20	2.73e-18	5.94e-16
ETV6	917.273	0.204444	0.0964132	2.12049	0.0339645	0.0948095	1
DUS3L	341.597	-0.708794	0.141875	-4.9959	5.86e-07	5.96e-06	0.00744012
ETV7	25.7252	1.65376	0.498181	3.3196	0.000901462	0.00439303	1
EVC	1344.06	0.38273	0.0711655	5.37803	7.53e-08	9.05e-07	0.000956755
DUSP10	173.719	-0.36917	0.174473	-2.11592	0.0343519	0.0956213	1
DUSP12	623.354	-0.28101	0.105393	-2.6663	0.00766911	0.0276348	1
EVI5	463.747	0.54685	0.179816	3.04117	0.00235661	0.0101288	1
DUSP7	1197.05	-0.225962	0.0774031	-2.91929	0.00350831	0.0142114	1
EVI5L	834.247	0.450085	0.115037	3.91251	9.13e-05	0.000586604	1
DUT	1515.21	-0.695734	0.0828467	-8.39785	4.55e-17	1.98e-15	5.78e-13
EVL	613.217	0.280116	0.118463	2.36459	0.01805	0.0564232	1
DVL1	3154.13	-0.213412	0.0742884	-2.87275	0.00406916	0.01617	1
DVL2	953.224	-0.276243	0.0828646	-3.33367	0.000857088	0.004205	1
DYNC1LI1	1781.27	-0.178467	0.0689892	-2.58688	0.00968483	0.0335677	1
EXD3	115.243	0.533594	0.213589	2.49823	0.0124816	0.0414281	1
DYNLL1	10237.7	-0.119844	0.0506879	-2.36435	0.018062	0.0564478	1
E2F1	972.732	-1.04159	0.124151	-8.38971	4.87e-17	2.11e-15	6.19e-13
EXOC4	1973.55	0.221765	0.064809	3.42183	0.000622003	0.00319236	1
E2F2	94.1971	-1.25441	0.270856	-4.63127	3.63e-06	3.23e-05	0.0461742
EXOC6B	882.684	0.403399	0.0872957	4.62107	3.82e-06	3.37e-05	0.0485041
E2F4	1374.4	-0.290807	0.0667583	-4.35611	1.32e-05	0.000104218	0.168205
EXOC7	3734.01	0.132374	0.0552432	2.39621	0.0165656	0.0526192	1
E2F7	1091.47	-0.445454	0.120709	-3.69032	0.000223976	0.00129605	1
EXT1	8034.57	0.202707	0.0560679	3.61539	0.000299899	0.00166496	1
E2F8	187.489	-1.22675	0.196107	-6.25555	3.96e-10	6.8e-09	5.03e-06
EXT2	7340.88	0.134155	0.051721	2.59383	0.00949144	0.0330535	1
EXTL1	326.043	2.93338	0.213852	13.7168	8.05e-43	2.71e-40	1.02e-38
EBF3	383.819	-0.667754	0.124663	-5.35646	8.49e-08	1.01e-06	0.00107827
EBNA1BP2	3942.48	-0.301928	0.062365	-4.84131	1.29e-06	1.23e-05	0.0163877
EXTL2	1463.98	0.181966	0.0771364	2.35902	0.0183234	0.0570582	1
EBP	835.355	-0.354968	0.087857	-4.04029	5.34e-05	0.00036419	0.678247
FABP4	38.4164	0.774739	0.367891	2.10589	0.0352135	0.0974731	1
FADS3	2213.31	0.355528	0.0940318	3.78093	0.000156245	0.000948675	1
FAM101A	141.875	1.36701	0.230902	5.92028	3.21e-09	4.8e-08	4.08e-05
ECSIT	580.369	-0.380373	0.100949	-3.76797	0.000164582	0.000992742	1
FAM110B	130.689	0.540424	0.203028	2.66181	0.00777207	0.0279548	1
FAM114A1	6250	0.313962	0.0538793	5.82713	5.64e-09	8.12e-08	7.16e-05
ECT2	2782.81	-0.857862	0.107497	-7.98037	1.46e-15	5.2e-14	1.85e-11
EDARADD	42.3332	-1.17686	0.370707	-3.17464	0.00150025	0.00683782	1
EDC4	2180.16	-0.14833	0.0691142	-2.14615	0.0318608	0.0900862	1
EDRF1	731.372	-0.281828	0.09263	-3.04251	0.00234616	0.010087	1
EEA1	1130.12	-0.296037	0.122795	-2.41083	0.0159163	0.0509536	1
EEF1E1	903.863	-0.340801	0.0865516	-3.93754	8.23e-05	0.000534133	1
EFCAB11	188.591	-0.506898	0.1693	-2.99408	0.00275275	0.0115861	1
FAM117A	54.2443	1.24078	0.355689	3.48838	0.000485959	0.00255397	1
EFHD2	2106.81	-0.459451	0.0642686	-7.14893	8.75e-13	2.21e-11	1.11e-08
FAM120B	1114.3	0.338808	0.0732668	4.6243	3.76e-06	3.33e-05	0.0477541
FAM127A	4316.77	0.381663	0.0654058	5.83531	5.37e-09	7.76e-08	6.82e-05
FAM131B	37.4263	0.869104	0.368761	2.35682	0.0184321	0.057332	1
FAM13C	11.045	2.04221	0.682979	2.99015	0.00278844	0.0117149	NA
EFR3B	64.4499	-0.6191	0.291845	-2.12133	0.0338938	0.0946709	1
EFTUD2	4317.1	-0.239219	0.0661686	-3.6153	0.000300006	0.00166496	1
FAM155A	12.357	1.54432	0.726042	2.12704	0.033417	0.0937522	1
EHD4	2732.4	-0.244239	0.0609416	-4.00775	6.13e-05	0.000411471	0.778802
EHMT2	1154.47	-0.215922	0.0911343	-2.36927	0.0178231	0.0558784	1
EID2B	64.7153	-0.76522	0.326491	-2.34377	0.01909	0.0590364	1
EIF1AX	3646.02	-0.519887	0.0892026	-5.82816	5.6e-09	8.08e-08	7.12e-05
FAM162A	655.604	0.510778	0.104812	4.87325	1.1e-06	1.06e-05	0.0139471
EIF2A	3070.06	-0.172753	0.0607358	-2.84433	0.00445053	0.0174197	1
EIF2B5	127.462	-0.760473	0.312712	-2.43186	0.0150213	0.0484367	1
EIF2S1	4313.6	-0.240805	0.0653303	-3.68596	0.00022784	0.0013151	1
EIF3I	986.911	-0.273715	0.117015	-2.33915	0.0193279	0.0596452	1
EIF4A1	38196.1	-0.226854	0.0493825	-4.59382	4.35e-06	3.78e-05	0.0552931
EIF4ENIF1	774	-0.343225	0.130786	-2.62432	0.00868227	0.0307005	1
EIF4G2	48993.4	-0.161476	0.0471753	-3.4229	0.00061958	0.00318111	1
FAM168A	2366.39	0.161846	0.0578135	2.79944	0.00511913	0.0196431	1
FAM171B	562.742	0.419358	0.140617	2.98227	0.0028612	0.011984	1
EIF5	6337.54	-0.363721	0.057319	-6.34556	2.22e-10	3.98e-09	2.82e-06
ELAVL1	3641.41	-0.300538	0.061555	-4.88244	1.05e-06	1.02e-05	0.0133127
ELF4	1733.31	-0.174047	0.064773	-2.68702	0.00720921	0.0262172	1
ELK1	1149.08	-0.183563	0.0831883	-2.20659	0.0273426	0.0794433	1
ELK3	3724.76	-0.134529	0.0615262	-2.18653	0.0287772	0.0829999	1
ELMO3	21.9477	-1.09164	0.481847	-2.26554	0.0234795	0.0699957	1
EMC3-AS1	56.8129	-1.26164	0.404407	-3.11972	0.00181022	0.0080512	1
FAM172A	737.311	0.390126	0.0891735	4.3749	1.21e-05	9.62e-05	0.154348
EMC4	2457.58	-0.157535	0.0613407	-2.56819	0.0102232	0.0351145	1
FAM177A1	2108.37	0.20493	0.0607336	3.37425	0.000740177	0.00371461	1
FAM179B	368.539	0.450262	0.163501	2.75388	0.00588931	0.0221346	1
FAM198B	809.982	2.27269	0.15018	15.1331	9.8e-52	5.41e-49	1.25e-47
FAM19A5	916.812	0.535693	0.123053	4.35335	1.34e-05	0.000105299	0.170342
EMC8	1192.03	-0.208608	0.0806055	-2.58801	0.00965324	0.0334903	1
FAM200B	693.015	0.299784	0.121806	2.46117	0.0138484	0.0452681	1
FAM210B	1651.29	0.478892	0.0854994	5.60111	2.13e-08	2.79e-07	0.000270592
EMD	1785.18	-0.269796	0.0738962	-3.65102	0.0002612	0.00148103	1
EME1	182.986	-1.11869	0.260944	-4.2871	1.81e-05	0.000137877	0.229985
EML1	664.573	-0.518771	0.136451	-3.80189	0.000143595	0.00087881	1
EMP2	1735.29	-0.521103	0.0876074	-5.94815	2.71e-09	4.1e-08	3.45e-05
FAM212B	260.758	1.56445	0.247511	6.3207	2.6e-10	4.63e-09	3.31e-06
FAM214A	267.48	0.74726	0.195961	3.81331	0.000137116	0.000841786	1
FAM214B	2103.74	0.579428	0.0675258	8.58084	9.42e-18	4.36e-16	1.2e-13
EMP3	5510.41	-0.104076	0.0458512	-2.26987	0.0232153	0.0694096	1
FAM219A	1029.53	0.397798	0.140088	2.83963	0.00451664	0.0176285	1
FAM219B	958.48	0.44379	0.113649	3.90492	9.43e-05	0.000603639	1
FAM21A	1681.26	0.189166	0.0672031	2.81484	0.00488016	0.0188606	1
FAM229B	223.137	0.849789	0.170791	4.97562	6.5e-07	6.53e-06	0.00826308
FAM234A	2728.36	0.356822	0.0638546	5.58805	2.3e-08	2.99e-07	0.000291749
ENO1	59655.4	-0.229152	0.0486917	-4.70617	2.52e-06	2.3e-05	0.0320686
FAM26E	1578.18	0.660872	0.0840725	7.86074	3.82e-15	1.3e-13	4.85e-11
ENOPH1	1501.97	-0.491421	0.0860189	-5.71294	1.11e-08	1.52e-07	0.000141078
FAM43A	435.395	2.05901	0.17024	12.0947	1.13e-33	2.1e-31	1.43e-29
FAM46A	702.858	0.484461	0.126971	3.81553	0.000135889	0.000836378	1
FAM63B	575.5	0.800328	0.142341	5.62259	1.88e-08	2.47e-07	0.000238994
ENPEP	138.711	-1.4723	0.21538	-6.83583	8.15e-12	1.78e-10	1.04e-07
ENPP1	662.516	-0.473958	0.139807	-3.39009	0.000698706	0.00352572	1
ENSA	2808.98	-0.18867	0.0555116	-3.39875	0.000676946	0.00343097	1
FAM69A	780.171	0.469529	0.111212	4.22191	2.42e-05	0.000178968	0.307762
FAM83H	57.4556	1.0235	0.30448	3.36148	0.00077527	0.00385568	1
ENY2	1818.92	-0.225996	0.0610808	-3.69996	0.000215635	0.00125621	1
FAM84B	7.18943	2.85153	1.22045	2.33646	0.0194674	0.0599844	NA
FAM89B	1189.39	0.290199	0.0793839	3.65563	0.000256546	0.00145763	1
FAM8A1	309.078	1.25582	0.180804	6.94576	3.76e-12	8.53e-11	4.78e-08
FAM98A	4191.98	0.374476	0.0531853	7.04097	1.91e-12	4.53e-11	2.43e-08
FANK1	61.8599	1.25123	0.313191	3.9951	6.47e-05	0.000431151	0.821606
FAP	5371.76	0.569884	0.0678757	8.39599	4.62e-17	2e-15	5.87e-13
EPB41L2	3198.28	-0.374816	0.0618452	-6.06055	1.36e-09	2.17e-08	1.72e-05
FAS	373.069	0.391491	0.183622	2.13205	0.0330028	0.0928164	1
EPHB2	4385.27	-0.282333	0.0710763	-3.97225	7.12e-05	0.000469917	0.904564
EPOR	110.942	-0.849776	0.240646	-3.53123	0.000413637	0.00221264	1
EPT1	1330.54	-0.221617	0.0856717	-2.58682	0.00968664	0.0335677	1
ERAL1	1617.9	-0.1994	0.0727205	-2.742	0.00610657	0.0228331	1
FAT1	15594.3	0.62284	0.0567945	10.9666	5.53e-28	7.01e-26	7.03e-24
ERAP2	155.327	-0.701774	0.293577	-2.39043	0.0168287	0.0533067	1
ERBIN	4282.49	-0.143408	0.0609558	-2.35266	0.0186397	0.0578862	1
ERCC3	1593.67	-0.186518	0.0764489	-2.43978	0.0146964	0.0475334	1
ERCC6L	449.961	-0.913143	0.181862	-5.02108	5.14e-07	5.33e-06	0.00652811
ERF	2158.76	-0.314528	0.0599815	-5.24376	1.57e-07	1.78e-06	0.00199898
FAT3	91.8206	0.902568	0.357841	2.52226	0.0116604	0.0391166	1
ERH	3777.53	-0.337153	0.05636	-5.98214	2.2e-09	3.37e-08	2.8e-05
FAT4	318.97	0.589153	0.159922	3.68401	0.000229596	0.00132358	1
FAXDC2	14.7787	1.47962	0.633489	2.33567	0.0195082	0.0600545	1
ERI1	971.69	-0.435943	0.0997629	-4.3698	1.24e-05	9.84e-05	0.158003
FBLIM1	9622.05	0.550081	0.0589126	9.33723	9.89e-21	6.26e-19	1.26e-16
ERI2	397.319	-0.397135	0.141954	-2.79763	0.00514793	0.0197406	1
ERLIN1	4072.64	-0.501217	0.0578534	-8.66357	4.57e-18	2.18e-16	5.81e-14
FBLN2	2067.56	0.499125	0.102583	4.86559	1.14e-06	1.1e-05	0.0144982
FBLN5	3172.3	0.299409	0.075333	3.97447	7.05e-05	0.00046644	0.896153
ERMARD	225.115	-0.448392	0.188913	-2.37354	0.0176186	0.0553505	1
FBN1	133085	0.501914	0.0619989	8.09554	5.7e-16	2.13e-14	7.24e-12
ERVK3-1	743.312	-0.299249	0.0964891	-3.10137	0.00192625	0.00849062	1
FBXL18	669.006	0.420227	0.0980202	4.28715	1.81e-05	0.000137877	0.229935
FBXL2	235.615	0.722137	0.174216	4.14507	3.4e-05	0.000243044	0.431599
FBXL4	531.564	0.294383	0.111462	2.6411	0.00826363	0.0294237	1
ESCO2	448.159	-1.02816	0.227843	-4.51258	6.4e-06	5.4e-05	0.0813666
ESD	4063.71	-0.154108	0.0494087	-3.11905	0.00181438	0.00806283	1
ESF1	706.663	-0.384176	0.101688	-3.778	0.00015809	0.000958193	1
FBXL5	3199.36	0.240344	0.0830651	2.89344	0.00381051	0.0152564	1
ESM1	2212	-0.274148	0.0954808	-2.87124	0.00408864	0.0162381	1
FBXO10	292.523	0.583266	0.14713	3.96429	7.36e-05	0.000483104	0.935286
FBXO18	2404.7	0.170415	0.0677813	2.5142	0.0119304	0.0398865	1
ESPL1	759.099	-1.06205	0.156878	-6.76995	1.29e-11	2.71e-10	1.64e-07
ESYT1	9019.53	-0.101794	0.0486266	-2.09338	0.0363156	0.0999185	1
ETAA1	463.877	-0.317213	0.133291	-2.37985	0.0173196	0.0545812	1
FBXO3	847.329	0.229215	0.106318	2.15593	0.0310891	0.0882478	1
FBXO38	946.17	0.235799	0.10741	2.19532	0.0281406	0.0814361	1
FBXO41	42.8774	1.47119	0.393695	3.73687	0.000186326	0.00110744	1
FBXO44	97.0046	0.945348	0.244991	3.85871	0.000113985	0.000716028	1
ETS1	7019.88	-0.359852	0.0502904	-7.15549	8.34e-13	2.12e-11	1.06e-08
FBXO9	1735.48	0.361965	0.0807227	4.48405	7.32e-06	6.1e-05	0.093049
ETS2	233.561	-0.567832	0.214568	-2.64639	0.00813551	0.0290425	1
ETV4	275.981	-0.624976	0.144841	-4.31491	1.6e-05	0.000123313	0.20286
FCGRT	764.959	0.83803	0.102319	8.19036	2.6e-16	1.03e-14	3.31e-12
FCHSD1	712.22	0.456763	0.103068	4.43166	9.35e-06	7.6e-05	0.118806
FCHSD2	1949.02	0.181648	0.0797333	2.27819	0.0227153	0.068136	1
EWSR1	7253.65	-0.401927	0.0491976	-8.16965	3.09e-16	1.21e-14	3.93e-12
FDXR	298.913	0.602314	0.136826	4.40203	1.07e-05	8.59e-05	0.136255
FER1L4	23.6532	2.22484	0.582019	3.82263	0.000132037	0.000814956	1
FERMT1	101.245	0.478648	0.227711	2.10199	0.0355539	0.0982342	1
FEZ1	397.409	0.503094	0.139088	3.61708	0.000297942	0.00165669	1
FGD4	59.8806	2.061	0.524965	3.92598	8.64e-05	0.00055784	1
EXO1	526.645	-0.887081	0.118046	-7.51469	5.7e-14	1.68e-12	7.25e-10
FGF7	128.653	0.63964	0.255364	2.50482	0.0122513	0.0408012	1
EXOSC10	2469.59	-0.263574	0.064069	-4.11391	3.89e-05	0.000274622	0.494249
FHL1	12351.9	0.636082	0.0760241	8.36684	5.92e-17	2.53e-15	7.52e-13
FHL2	12375.3	0.362055	0.0477644	7.58002	3.45e-14	1.06e-12	4.39e-10
FHOD3	1496.54	0.689578	0.0715876	9.63263	5.82e-22	4.16e-20	7.4e-18
FIBIN	115.735	0.522002	0.241968	2.15731	0.0309813	0.0880323	1
FICD	504.716	0.29964	0.109123	2.7459	0.00603451	0.0226091	1
EXOSC2	634.12	-0.539321	0.11256	-4.7914	1.66e-06	1.55e-05	0.0210422
FIG4	427.759	0.453232	0.131792	3.43899	0.000583889	0.00301469	1
FILIP1L	998.608	0.499481	0.104339	4.78712	1.69e-06	1.58e-05	0.0214957
EXOSC3	645.383	-0.513051	0.105238	-4.87513	1.09e-06	1.05e-05	0.013815
FIS1	1976.84	0.322852	0.0672558	4.80035	1.58e-06	1.49e-05	0.0201229
FITM2	652.378	0.21803	0.097184	2.24347	0.0248663	0.073439	1
FKBP10	20908.7	0.538993	0.0436064	12.3604	4.28e-35	8.95e-33	5.44e-31
FKBP11	2214.19	0.405457	0.0857706	4.72723	2.28e-06	2.1e-05	0.0289176
EXOSC8	897.948	-0.702468	0.100003	-7.02444	2.15e-12	5.07e-11	2.73e-08
FKBP14	3111.39	0.403	0.0674034	5.97894	2.25e-09	3.44e-08	2.85e-05
EXOSC9	1580.82	-0.297393	0.0835439	-3.55972	0.000371249	0.00201186	1
EYA2	856.231	-0.312873	0.0911566	-3.43226	0.00059858	0.00308361	1
FKBP15	140.395	1.2453	0.29572	4.21107	2.54e-05	0.000187078	0.322915
EZH2	781.884	-1.05346	0.136241	-7.73234	1.06e-14	3.46e-13	1.34e-10
FKBP1A	9178.84	0.272311	0.0461733	5.89759	3.69e-09	5.45e-08	4.69e-05
EZR	9908.8	-0.542397	0.0561093	-9.66679	4.17e-22	3.02e-20	5.3e-18
FABP5	1176.68	-0.280963	0.0859201	-3.27005	0.00107527	0.00511177	1
FKBP1B	197.732	0.455832	0.171985	2.65041	0.00803936	0.0287587	1
FADS1	2734.89	-0.268208	0.0565595	-4.74205	2.12e-06	1.96e-05	0.026879
FKBP7	860.452	0.234766	0.0991555	2.36765	0.0179013	0.0560219	1
FKBP8	5435.95	0.196675	0.0564493	3.48411	0.000493777	0.00259012	1
FAF1	1785.67	-0.205086	0.0700776	-2.92656	0.00342736	0.0139325	1
FAM102B	650.342	-0.720321	0.112564	-6.39924	1.56e-10	2.88e-09	1.98e-06
FAM111A	515.337	-0.54061	0.204787	-2.63987	0.00829381	0.0294931	1
FAM111B	464.772	-1.08036	0.171754	-6.29014	3.17e-10	5.54e-09	4.03e-06
FAM122B	618.892	-0.323979	0.100364	-3.22804	0.00124642	0.00582719	1
FKBP9	7956.88	0.468819	0.056693	8.26944	1.35e-16	5.48e-15	1.71e-12
FKTN	1128.8	0.241919	0.106322	2.27535	0.022885	0.0686154	1
FLG	41.4019	2.24833	0.480246	4.68162	2.85e-06	2.57e-05	0.0361605
FLNA	176021	0.111007	0.0373931	2.96865	0.00299113	0.0124339	1
FLOT2	1790.98	0.179112	0.0678473	2.63993	0.00829237	0.0294931	1
FLRT1	14.6973	1.61002	0.692768	2.32404	0.0201232	0.0614697	1
FLRT3	18.0013	1.72899	0.647925	2.6685	0.00761901	0.0274687	1
FLT1	1082.4	1.82043	0.32373	5.6233	1.87e-08	2.47e-07	0.000238013
FLYWCH1	1420.71	0.488707	0.0935376	5.22471	1.74e-07	1.95e-06	0.00221609
FAM136A	1491.69	-0.291525	0.075019	-3.88602	0.000101903	0.000647495	1
FAM180A	1003.67	-0.3757	0.0960602	-3.91109	9.19e-05	0.000589244	1
FLYWCH2	694.155	0.229375	0.0878404	2.61127	0.00902065	0.0317182	1
FMN1	284.633	0.539857	0.194454	2.77627	0.00549872	0.0209115	1
FMNL2	1419.74	0.174717	0.0778565	2.24409	0.0248269	0.0733695	1
FN1	1.3755e+06	0.867452	0.0568001	15.272	1.17e-52	7.05e-50	1.49e-48
FNBP1L	788.021	0.350353	0.0999374	3.50572	0.00045537	0.0024088	1
FAM192A	1781.8	-0.239579	0.0725345	-3.30297	0.00095667	0.00462452	1
FNDC1	1937.88	0.614874	0.291991	2.1058	0.035222	0.0974731	1
FAM210A	231.271	-0.384838	0.151279	-2.54389	0.0109626	0.0371549	1
FAM216A	461.738	-0.296833	0.11743	-2.52774	0.0114798	0.038595	1
FAM35A	1319.46	-0.183492	0.0734677	-2.49758	0.0125043	0.0414736	1
FAM60A	1108.48	-0.331851	0.100206	-3.31168	0.000927382	0.00449712	1
FNDC3B	7188.46	0.489612	0.0469043	10.4385	1.65e-25	1.64e-23	2.1e-21
FNDC4	513.406	0.676162	0.107507	6.28946	3.19e-10	5.56e-09	4.05e-06
FNIP2	968.66	0.343761	0.0892087	3.85345	0.000116467	0.000729453	1
FAM64A	1398.93	-1.49129	0.170937	-8.72424	2.68e-18	1.3e-16	3.4e-14
FOCAD	1652.43	0.212449	0.0791067	2.68561	0.0072398	0.0263146	1
FAM72B	195.4	-1.02061	0.176214	-5.79189	6.96e-09	9.84e-08	8.84e-05
FAM72C	139.889	-1.10346	0.364458	-3.02767	0.00246446	0.0105301	1
FAM72D	138.081	-0.636915	0.19466	-3.27193	0.00106816	0.00508683	1
FAM76B	234.032	-0.53061	0.158602	-3.34555	0.000821186	0.00405191	1
FOSB	8003	0.17771	0.0647573	2.74425	0.00606497	0.0227082	1
FAM83D	1472.32	-0.76877	0.15449	-4.97617	6.49e-07	6.52e-06	0.00823974
FAM96A	601.598	-0.340249	0.102448	-3.32118	0.000896362	0.00437282	1
FAM98B	1782.84	-0.413884	0.142075	-2.91313	0.00357823	0.0144564	1
FANCA	406.484	-1.18431	0.171749	-6.89561	5.36e-12	1.2e-10	6.81e-08
FPGT-TNNI3K	8.74636	2.41499	1.11334	2.16915	0.0300712	0.0860276	NA
FPR1	78.1098	1.05591	0.361365	2.92199	0.003478	0.0141176	1
FPR3	37.713	1.30639	0.411214	3.17692	0.00148849	0.00679319	1
FRMD6	12435	0.3137	0.0678252	4.62512	3.74e-06	3.31e-05	0.0475642
FANCB	29.3544	-1.41916	0.489177	-2.90111	0.00371848	0.0149269	1
FANCC	301.431	-0.454626	0.143732	-3.16302	0.00156143	0.00709057	1
FANCD2	88.8655	-0.993488	0.447064	-2.22225	0.0262665	0.076753	1
FRMPD4	93.5675	0.793693	0.245592	3.23175	0.00123035	0.00576378	1
FANCE	292.354	-0.932337	0.173625	-5.36983	7.88e-08	9.43e-07	0.00100131
FANCG	581.771	-0.672789	0.145746	-4.61619	3.91e-06	3.44e-05	0.0496569
FRRS1L	6.71928	2.08917	0.903828	2.31147	0.020807	0.0632367	NA
FSTL1	170618	0.195744	0.0399053	4.90521	9.33e-07	9.15e-06	0.0118572
FANCI	1313.61	-1.0475	0.14966	-6.99916	2.57e-12	6.01e-11	3.27e-08
FSTL3	10539.8	0.229907	0.0672522	3.41858	0.000629485	0.00322717	1
FTL	40163.1	0.190134	0.0466712	4.07391	4.62e-05	0.000321427	0.587364
FTO	1762.94	0.306162	0.0666806	4.59147	4.4e-06	3.82e-05	0.0559178
FUCA1	310.795	1.108	0.160953	6.88404	5.82e-12	1.29e-10	7.39e-08
FUOM	362.758	0.423441	0.122492	3.45688	0.000546464	0.00284165	1
FARSB	2572.04	-0.191114	0.0567856	-3.36553	0.000763958	0.00380765	1
FYCO1	1051.84	0.36225	0.0833827	4.34443	1.4e-05	0.000109003	0.177412
FYTTD1	2454.92	0.153533	0.0661271	2.32179	0.0202441	0.0617981	1
FZD4	1081.78	0.409074	0.113011	3.61976	0.000294878	0.00164296	1
G6PC3	1229.08	0.182344	0.0848634	2.14868	0.0316602	0.0896107	1
GAA	1622.02	0.544482	0.0756337	7.19894	6.07e-13	1.57e-11	7.71e-09
GABARAP	4657.96	0.415977	0.065381	6.36234	1.99e-10	3.6e-09	2.52e-06
GABARAPL1	1409.93	1.1331	0.107436	10.5467	5.26e-26	5.46e-24	6.68e-22
GADD45A	2905.84	0.407541	0.0672061	6.06405	1.33e-09	2.13e-08	1.69e-05
GALNS	973.117	0.323237	0.0803008	4.02533	5.69e-05	0.000384729	0.722872
FBL	3466.06	-0.609897	0.072292	-8.43657	3.27e-17	1.46e-15	4.15e-13
GALNT1	9028.57	0.490006	0.0648826	7.5522	4.28e-14	1.29e-12	5.44e-10
GALNT10	23436.2	0.296698	0.0423201	7.01081	2.37e-12	5.55e-11	3.01e-08
FBLN1	4950.75	-0.381177	0.0561858	-6.78423	1.17e-11	2.48e-10	1.48e-07
GALNT11	918.311	0.239001	0.0866543	2.7581	0.00581391	0.0219109	1
GALNT18	21.9246	1.16781	0.491827	2.37444	0.0175754	0.0552273	1
GALNT4	433.793	0.241887	0.114699	2.10888	0.0349545	0.0969714	1
FBLN7	270.941	-0.504483	0.150256	-3.35748	0.00078657	0.00390484	1
FBXO17	718.777	-0.205822	0.0947857	-2.17145	0.0298974	0.0856224	1
GALNT5	2434.16	1.75653	0.108608	16.1732	7.79e-59	5.66e-56	9.9e-55
FBXO43	36.6773	-1.34425	0.436943	-3.07648	0.00209457	0.0091075	1
GALNT6	2436.91	0.276204	0.0656309	4.20843	2.57e-05	0.000189072	0.326704
GAMT	321.397	0.472416	0.162972	2.89876	0.00374646	0.0150305	1
GAP43	46.62	1.03463	0.36339	2.84716	0.00441115	0.0173097	1
GAPDH	185303	0.144995	0.0381763	3.79804	0.000145847	0.000890243	1
GARS	6228.99	0.498836	0.0850675	5.864	4.52e-09	6.63e-08	5.74e-05
GAS6	12079.9	0.485195	0.0596696	8.13136	4.25e-16	1.61e-14	5.39e-12
GATA6	945.631	0.38889	0.096244	4.04066	5.33e-05	0.000363905	0.677178
GATS	49.4937	0.981133	0.318311	3.08231	0.00205401	0.0089537	1
FBXO45	800.183	-0.244736	0.100982	-2.42356	0.0153691	0.0493737	1
GATSL3	86.1207	0.609262	0.244016	2.49681	0.0125316	0.0415442	1
FBXO5	709.686	-0.838779	0.153434	-5.4667	4.58e-08	5.69e-07	0.000582499
GBA	2004.56	0.513941	0.0757544	6.78431	1.17e-11	2.48e-10	1.48e-07
FCF1	1745.27	-0.273611	0.0644823	-4.2432	2.2e-05	0.000164471	0.279956
FDFT1	396.156	-0.459757	0.135034	-3.40476	0.000662231	0.0033638	1
GBP3	849.978	0.41927	0.10234	4.09682	4.19e-05	0.000293439	0.532167
FDPS	2916.33	-0.21498	0.0682398	-3.15036	0.00163069	0.00735463	1
GBP4	71.8618	1.07113	0.411014	2.60605	0.00915926	0.0321156	1
GCAT	375.97	0.369684	0.130535	2.83207	0.00462482	0.0179795	1
FDX1	410.86	-0.265882	0.122328	-2.17352	0.0297411	0.0852631	1
GCLC	321.766	0.828064	0.199807	4.14432	3.41e-05	0.000243715	0.433016
GDF11	916.813	0.273169	0.117518	2.32448	0.0200996	0.0614111	1
GDF15	496.36	3.07555	0.141413	21.7488	7.1e-105	1.4e-101	9.02e-101
FEN1	1854.11	-0.795668	0.119905	-6.6358	3.23e-11	6.43e-10	4.1e-07
GDF6	601.334	0.347283	0.140575	2.47044	0.0134945	0.0442581	1
GDI1	6545.85	0.206147	0.0483504	4.26361	2.01e-05	0.000151285	0.255562
GDPD5	400.016	0.380253	0.142764	2.66352	0.00773281	0.0278353	1
GFM2	1221.6	0.198208	0.0778214	2.54696	0.0108666	0.0368931	1
GFOD1	213.462	0.500318	0.164658	3.03852	0.0023774	0.0102055	1
FGD1	828.427	-0.225333	0.107084	-2.10427	0.0353552	0.0977633	1
GGACT	36.0693	2.2499	0.539749	4.16842	3.07e-05	0.000221624	0.389686
FGF5	4676.33	-0.642248	0.055598	-11.5516	7.24e-31	1.14e-28	9.2e-27
GGCX	1147.68	0.238566	0.089427	2.66772	0.00763676	0.0275255	1
GGT7	394.224	0.759431	0.129709	5.85488	4.77e-09	6.98e-08	6.06e-05
FGFR1	2222.25	-0.29937	0.0846982	-3.53455	0.000408464	0.00219176	1
GHDC	374.75	0.298154	0.130305	2.28813	0.0221302	0.0667072	1
GHR	38.169	1.51776	0.386324	3.92873	8.54e-05	0.000552266	1
GIPR	9.37495	1.83939	0.748628	2.45701	0.0140098	0.0457089	NA
GIT2	1959.35	0.147427	0.0602964	2.44504	0.0144837	0.0469554	1
GJA1	16847.6	0.326925	0.0840768	3.88842	0.000100901	0.000641425	1
GLB1	3002.01	0.30549	0.060885	5.01749	5.23e-07	5.41e-06	0.00665101
GLG1	10995.3	0.174379	0.0438571	3.97607	7.01e-05	0.000463756	0.890142
GLIPR1	16149.5	0.461688	0.0639363	7.22106	5.16e-13	1.36e-11	6.55e-09
GLMP	1315.11	0.288606	0.0751513	3.84033	0.000122869	0.00076487	1
GLRB	238.549	0.559312	0.173048	3.23212	0.00122873	0.00575815	1
GLRX	1049.66	0.702373	0.0947503	7.41289	1.24e-13	3.49e-12	1.57e-09
FGFR1OP	569.064	-0.345099	0.106413	-3.243	0.00118276	0.00556919	1
GLS	8558.94	0.665228	0.0927484	7.1724	7.37e-13	1.89e-11	9.36e-09
GLT8D1	2161.92	0.199482	0.0721868	2.76342	0.00572	0.0216101	1
GLT8D2	141.713	1.36206	0.19541	6.97024	3.16e-12	7.24e-11	4.02e-08
GMPR2	376.276	0.604769	0.249802	2.421	0.0154781	0.0496774	1
GNAQ	3059.84	0.288171	0.0613498	4.69718	2.64e-06	2.4e-05	0.0335138
GNAS	30787.1	0.159777	0.0424835	3.76093	0.000169285	0.00101888	1
GNG7	15.6421	1.26052	0.587958	2.14389	0.0320416	0.0905234	1
GNPTAB	1817.46	0.279462	0.0665311	4.20048	2.66e-05	0.000195011	0.338404
FGL2	39.5923	-1.38487	0.498718	-2.77686	0.00548874	0.0208793	1
GNPTG	353.085	0.386987	0.126478	3.05973	0.00221537	0.00956645	1
GNS	8621.28	0.259812	0.0478661	5.42789	5.7e-08	6.98e-07	0.000724485
GOLGA3	1021.43	0.324712	0.111827	2.9037	0.00368777	0.0148295	1
GOLGA4	2533.36	0.209823	0.0875481	2.39666	0.0165454	0.0525892	1
FH	2977.93	-0.149089	0.0652951	-2.28332	0.0224117	0.0674012	1
FIGNL1	612.677	-0.706504	0.108382	-6.51862	7.1e-11	1.37e-09	9.02e-07
FJX1	484.017	-0.405927	0.10585	-3.83493	0.000125599	0.000779244	1
FKBP3	2466.6	-0.133415	0.0598675	-2.2285	0.0258472	0.0757201	1
FKBP4	3038.86	-0.244766	0.063648	-3.84562	0.000120248	0.000750586	1
FKBP5	878.176	-0.445021	0.125008	-3.55995	0.000370926	0.00201145	1
GOLGA5	2465.15	0.27596	0.0695267	3.96912	7.21e-05	0.000475427	0.916516
GOLGB1	1615.56	0.331826	0.0798532	4.15546	3.25e-05	0.000233109	0.412455
FLOT1	5393.05	-0.555445	0.063509	-8.74593	2.21e-18	1.08e-16	2.81e-14
GOPC	3347.55	0.60789	0.084668	7.17968	6.99e-13	1.8e-11	8.88e-09
GORASP1	850.455	0.315305	0.124335	2.53593	0.011215	0.0378523	1
GPAM	4177.22	0.218762	0.0982896	2.22568	0.0260353	0.0762226	1
FMNL3	1816.52	-0.149449	0.0704733	-2.12065	0.0339514	0.0947934	1
GPC1	10091.2	0.182247	0.079859	2.28211	0.0224827	0.0675999	1
GPC4	1215.51	1.45633	0.136272	10.6869	1.17e-26	1.29e-24	1.49e-22
FN3KRP	1140.73	-0.484572	0.0851507	-5.69076	1.26e-08	1.71e-07	0.000160688
GPI	5426.3	0.32795	0.0564255	5.81209	6.17e-09	8.82e-08	7.84e-05
FNIP1	446.557	-0.326896	0.129659	-2.5212	0.0116955	0.0392058	1
FOPNL	1420.07	-0.457313	0.0725981	-6.29924	2.99e-10	5.26e-09	3.8e-06
GPLD1	5.9213	3.37491	1.089	3.0991	0.00194108	0.00854576	NA
FOS	17015	-0.39891	0.0518096	-7.69954	1.37e-14	4.42e-13	1.73e-10
GPR1	1497.36	0.378118	0.0803826	4.70398	2.55e-06	2.32e-05	0.0324156
GPR108	812.77	0.271485	0.101206	2.6825	0.00730749	0.0265257	1
GPR137B	191.17	0.657851	0.1604	4.10131	4.11e-05	0.000288536	0.521947
FOSL1	3553.87	-0.508781	0.0824878	-6.16796	6.92e-10	1.16e-08	8.79e-06
FOSL2	6245.28	-0.128041	0.0489224	-2.61723	0.00886457	0.031273	1
GPR153	54.0381	0.7647	0.306148	2.49781	0.0124963	0.0414572	1
GPR155	197.073	1.43719	0.172831	8.31558	9.13e-17	3.82e-15	1.16e-12
GPRASP2	256.309	0.435721	0.149996	2.90488	0.00367396	0.0147869	1
FOXD1	3223.36	-0.181712	0.0653342	-2.78128	0.00541454	0.0206417	1
GPSM1	1632.96	0.297185	0.0816044	3.64178	0.000270762	0.00152831	1
GPT2	1084.84	0.372247	0.101406	3.67084	0.000241758	0.00138387	1
FOXE1	69.6103	-1.03214	0.383565	-2.69092	0.00712549	0.0259743	1
GPX1	3977.58	0.143927	0.0639587	2.25032	0.0244288	0.0723635	1
FOXK2	1783.12	-0.265595	0.0662644	-4.0081	6.12e-05	0.000411064	0.777651
FOXM1	4259.79	-1.26045	0.10706	-11.7732	5.36e-32	9.25e-30	6.81e-28
GPX3	878.496	0.792481	0.0986666	8.03191	9.6e-16	3.46e-14	1.22e-11
FOXP1	3018.12	-0.220733	0.0662935	-3.32963	0.000869604	0.00425933	1
GPX7	1200.51	0.300248	0.0846508	3.54691	0.000389783	0.00209805	1
GPX8	7479.5	0.271403	0.0508969	5.3324	9.69e-08	1.14e-06	0.00123142
FOXRED1	484.008	-0.528994	0.143822	-3.67812	0.000234956	0.00134885	1
GRAMD3	2213.55	0.80028	0.0800519	9.99701	1.57e-23	1.33e-21	2e-19
FPGS	1987.21	-0.200749	0.0666623	-3.01143	0.00260022	0.0110282	1
FRZB	7.32909	-1.91657	0.876398	-2.18687	0.0287521	0.082962	NA
GRAMD4	281.925	0.560508	0.182799	3.06626	0.00216757	0.00938938	1
GREM2	548.636	0.395106	0.141823	2.78591	0.00533779	0.0203725	1
GRHPR	2566.93	0.147827	0.0581262	2.54321	0.0109839	0.0372087	1
FUBP1	3574.46	-0.31216	0.0668775	-4.66763	3.05e-06	2.75e-05	0.0387105
FUS	12206.5	-0.478446	0.0700942	-6.82576	8.75e-12	1.9e-10	1.11e-07
GRIA3	373.027	1.23225	0.163464	7.53838	4.76e-14	1.42e-12	6.05e-10
GRIK2	48.1291	1.95483	0.54514	3.58592	0.000335888	0.00183733	1
G0S2	226.309	-0.865717	0.195688	-4.42398	9.69e-06	7.86e-05	0.123112
G2E3	773.374	-0.379092	0.139615	-2.71526	0.00662231	0.0244109	1
GRINA	2898.61	0.349372	0.07916	4.41349	1.02e-05	8.19e-05	0.129229
GRIPAP1	715.023	0.194493	0.0919976	2.11411	0.0345057	0.0960301	1
GRN	5558.24	0.304757	0.0582699	5.23009	1.69e-07	1.9e-06	0.00215262
G3BP1	2447.3	-0.376243	0.126396	-2.97669	0.00291378	0.0121673	1
GSAP	23.6364	1.15877	0.45243	2.56122	0.0104306	0.035668	1
GABPB1	1085.96	-0.495747	0.0750419	-6.60626	3.94e-11	7.77e-10	5.01e-07
GSN	4239.05	0.732979	0.0698871	10.4881	9.8e-26	1e-23	1.25e-21
GALNT3	443.52	-0.713075	0.194877	-3.6591	0.000253106	0.00144046	1
GSTA4	576.646	0.416748	0.10581	3.93863	8.19e-05	0.000532223	1
GAR1	753.646	-0.364353	0.0851209	-4.28042	1.87e-05	0.000141327	0.237002
GART	2792.83	-0.23958	0.0644713	-3.71607	0.000202348	0.0011899	1
GSTK1	1473.74	0.375884	0.0759208	4.951	7.38e-07	7.36e-06	0.00938051
GAS2L1	1282.83	-0.171357	0.0751064	-2.28153	0.0225172	0.0676743	1
GAS2L3	579.396	-1.0559	0.16632	-6.34856	2.17e-10	3.91e-09	2.76e-06
GATA2	553.673	-0.720351	0.153648	-4.68832	2.75e-06	2.5e-05	0.0349966
GSTM2	406.755	0.839492	0.11798	7.11554	1.11e-12	2.79e-11	1.42e-08
GCFC2	368.728	-0.472093	0.129559	-3.64383	0.000268609	0.00151742	1
GSTM3	1345.13	0.58005	0.0783477	7.40353	1.33e-13	3.7e-12	1.68e-09
GCNT1	1564.39	-0.383265	0.0956932	-4.00514	6.2e-05	0.000415036	0.787459
GSTP1	10921.3	0.138498	0.0511577	2.70727	0.00678389	0.0249067	1
GSTT2B	395.064	0.428914	0.132364	3.2404	0.00119363	0.00560673	1
GTF2I	5115.9	0.164772	0.0470624	3.50113	0.000463284	0.00244785	1
GTF2IP1	1111.47	0.247686	0.0812414	3.04877	0.0022978	0.00988219	1
GDI2	11138.2	-0.105187	0.0419868	-2.50524	0.0122367	0.0407688	1
GTF2IP4	1850.56	0.33486	0.0887165	3.77449	0.000160336	0.000970098	1
GDNF	1759.9	-0.278276	0.0835767	-3.32959	0.000869733	0.00425933	1
GEMIN2	421.025	-0.31811	0.128095	-2.48339	0.0130139	0.0428651	1
GUK1	4324.72	0.220394	0.0565061	3.90035	9.61e-05	0.000613151	1
GEMIN4	1067.13	-0.491714	0.0916019	-5.36795	7.96e-08	9.52e-07	0.00101181
GEMIN5	1088.23	-0.325611	0.0896692	-3.63125	0.000282054	0.00158143	1
GEMIN6	374.076	-0.464408	0.122677	-3.78563	0.000153321	0.000931742	1
GXYLT2	163.726	0.560292	0.177615	3.15453	0.00160756	0.00727406	1
GEN1	392.823	-0.589664	0.191142	-3.08495	0.00203585	0.00889418	1
GYG2	104.998	0.698451	0.261331	2.67267	0.007525	0.0272008	1
GYS1	2627	0.351843	0.076425	4.60377	4.15e-06	3.63e-05	0.052714
GFER	396.982	-0.427574	0.178852	-2.39065	0.0168184	0.0533067	1
GFRA1	249.981	-0.699167	0.170712	-4.09559	4.21e-05	0.000294848	0.534993
H2AFJ	913.49	0.219698	0.0862303	2.5478	0.0108404	0.0368584	1
H6PD	1853.97	0.233888	0.0799192	2.92656	0.00342734	0.0139325	1
HACD1	1102.84	0.536763	0.106947	5.01897	5.2e-07	5.38e-06	0.0066003
HADHB	3117.07	0.256067	0.0533239	4.80211	1.57e-06	1.48e-05	0.0199476
GGA3	535.047	-0.450177	0.156979	-2.86775	0.00413398	0.0163851	1
HAGHL	88.3913	1.06503	0.265205	4.01587	5.92e-05	0.00039931	0.752475
GGCT	975.088	-0.439566	0.0897664	-4.89678	9.74e-07	9.51e-06	0.0123774
GGH	2127.36	-0.493862	0.0670815	-7.36212	1.81e-13	4.97e-12	2.3e-09
GINS1	405.475	-0.790875	0.155641	-5.08139	3.75e-07	3.98e-06	0.00476023
HAPLN1	42796	0.486052	0.0570464	8.52029	1.59e-17	7.25e-16	2.02e-13
GINS2	772.475	-1.14647	0.124992	-9.17232	4.63e-20	2.72e-18	5.88e-16
GINS3	359.943	-0.833791	0.169199	-4.92787	8.31e-07	8.22e-06	0.0105618
GINS4	703.212	-0.889785	0.125477	-7.09124	1.33e-12	3.26e-11	1.69e-08
GIT1	1752.67	-0.245747	0.0751528	-3.26996	0.00107562	0.00511177	1
GJC1	1882.91	-0.507655	0.114438	-4.43607	9.16e-06	7.47e-05	0.116396
HARS	3502.01	0.152604	0.0528721	2.88629	0.0038981	0.0155665	1
HAS3	62.1857	2.35159	0.378282	6.2165	5.08e-10	8.62e-09	6.46e-06
GLCE	1119.65	-0.434923	0.0813039	-5.34935	8.83e-08	1.04e-06	0.00112145
HAX1	2546.65	0.133498	0.0569462	2.34428	0.0190638	0.0589913	1
HCFC2	688.776	0.421174	0.109116	3.85987	0.000113446	0.000713289	1
HCN2	25.1765	1.7515	0.48848	3.58561	0.000336289	0.0018388	1
HDLBP	38478.9	0.214839	0.040714	5.27678	1.31e-07	1.51e-06	0.00167036
GLE1	755.247	-0.38069	0.103772	-3.66853	0.000243952	0.00139398	1
HEATR5A	1749.62	0.237626	0.0798671	2.97526	0.00292737	0.0122167	1
HEATR5B	780.315	0.340718	0.0917416	3.71388	0.000204105	0.00119662	1
GLO1	4594.13	-0.187892	0.0577294	-3.25469	0.00113514	0.0053596	1
GLRA4	6.20925	-2.60382	1.12805	-2.30824	0.020986	0.0636965	NA
HEBP1	1185.48	0.324108	0.0843014	3.84463	0.000120733	0.000753273	1
HECTD4	692.869	0.815021	0.21182	3.84771	0.000119226	0.000744882	1
GLRX3	3275.88	-0.20186	0.0610841	-3.30463	0.000951014	0.00460201	1
GLRX5	1052.71	-0.346213	0.0835494	-4.14382	3.42e-05	0.000243995	0.433963
HEG1	5717.34	0.507931	0.0781304	6.50106	7.98e-11	1.54e-09	1.01e-06
GLUL	2865.5	-0.55562	0.0722517	-7.69006	1.47e-14	4.73e-13	1.87e-10
GMNN	860.743	-0.950378	0.126908	-7.4887	6.96e-14	2.02e-12	8.84e-10
HELZ	1226.68	0.380516	0.0793392	4.79607	1.62e-06	1.52e-05	0.0205579
HEPH	322.95	0.928363	0.149308	6.21778	5.04e-10	8.56e-09	6.41e-06
GMPS	2651.84	-0.358912	0.0677701	-5.29602	1.18e-07	1.37e-06	0.00150365
GNAI1	169.631	-0.8964	0.245155	-3.65647	0.000255715	0.00145411	1
GNAI3	4986.49	-0.169424	0.0606534	-2.79331	0.00521715	0.0199839	1
HERC2P3	148.211	0.47325	0.218614	2.16477	0.030405	0.0867521	1
HERPUD1	4763.14	0.405369	0.059633	6.79773	1.06e-11	2.27e-10	1.35e-07
GNB1L	267.522	-0.523473	0.162916	-3.21315	0.00131288	0.00610048	1
HES1	1071.9	0.346719	0.118363	2.92929	0.00339738	0.0138351	1
HEXA	2997.26	0.429904	0.0649729	6.61667	3.67e-11	7.27e-10	4.67e-07
HEXIM1	1686.14	0.271331	0.0723446	3.75053	0.000176461	0.00105609	1
HFE	380.892	0.359627	0.14155	2.54064	0.0110651	0.0374104	1
HGD	5.82291	2.44413	1.06041	2.30489	0.0211725	0.0642314	NA
GNG11	869.845	-0.205187	0.087608	-2.34211	0.0191753	0.0592163	1
HGSNAT	2081.13	0.29946	0.0634592	4.71894	2.37e-06	2.17e-05	0.0301212
GNG5	2908.47	-0.158726	0.0667307	-2.3786	0.0173783	0.0547076	1
GNL3	3246.26	-0.330087	0.0601091	-5.49147	3.99e-08	4.99e-07	0.000506434
HHAT	184.523	0.759118	0.175956	4.31425	1.6e-05	0.000123612	0.203467
GNPAT	1860.63	-0.195341	0.0665067	-2.93716	0.00331231	0.0135486	1
HID1	6.29725	2.96239	1.14499	2.58726	0.00967416	0.033546	NA
HIF1A	19505.8	0.33948	0.0540702	6.2785	3.42e-10	5.93e-09	4.34e-06
GNPNAT1	4665.32	-0.451667	0.0645651	-6.99553	2.64e-12	6.16e-11	3.36e-08
GOLGA2P7	558.594	-0.574188	0.114845	-4.99969	5.74e-07	5.86e-06	0.00729567
GOLGA6L9	121.234	-0.486381	0.209716	-2.31923	0.0203825	0.0621792	1
GOT2	4222.98	-0.107371	0.048986	-2.19187	0.0283891	0.0820691	1
GPATCH4	1291.24	-0.313889	0.0968021	-3.24259	0.00118449	0.00557199	1
GPBP1	1731.05	-0.201548	0.0779578	-2.58534	0.00972822	0.0336574	1
HIF1AN	1697.86	0.235837	0.087976	2.6807	0.00734687	0.0266406	1
GPD2	2049.62	-0.406917	0.0810956	-5.01774	5.23e-07	5.4e-06	0.00664256
GPKOW	740.216	-0.222029	0.0954041	-2.32724	0.0199523	0.0611433	1
HINT3	726.994	0.419621	0.123442	3.39933	0.000675519	0.003425	1
HIST1H2BK	70.6256	0.856253	0.27803	3.07971	0.002072	0.00901785	1
HIST2H2BE	83.9341	0.971064	0.263003	3.69222	0.000222308	0.00128856	1
HIST2H4A	32.4294	2.78992	0.84828	3.28891	0.00100576	0.00483134	1
HIVEP3	443.515	0.421024	0.136919	3.07498	0.00210518	0.00914727	1
HK2	1311.5	0.348359	0.0813759	4.28086	1.86e-05	0.000141172	0.236528
GPN3	827.9	-0.359204	0.0891028	-4.03135	5.55e-05	0.000375737	0.704594
GPR137C	97.6963	-0.60835	0.230818	-2.63563	0.00839817	0.0298181	1
GPR176	6018.63	-0.329275	0.054639	-6.02637	1.68e-09	2.64e-08	2.13e-05
HLA-E	4145.64	0.175776	0.0501318	3.50628	0.000454421	0.0024047	1
GPR3	87.4151	-0.708845	0.279027	-2.54042	0.011072	0.0374245	1
GPR4	23.57	-1.88082	0.486202	-3.8684	0.000109551	0.000691321	1
GPR68	27.4656	-2.34838	0.893292	-2.6289	0.00856615	0.0303287	1
GPR85	170.329	-0.750363	0.226845	-3.30782	0.000940243	0.00455309	1
GPRC5A	1243.77	-0.37228	0.144291	-2.58007	0.00987804	0.0340222	1
GPRIN1	343.643	-0.588087	0.13607	-4.32196	1.55e-05	0.000119772	0.196484
GPSM2	355.652	-0.622454	0.21002	-2.96378	0.00303885	0.0125981	1
GPX4	3322.57	-0.182355	0.0554788	-3.28694	0.00101284	0.00486028	1
HM13	4804.43	0.438576	0.0527669	8.31158	9.44e-17	3.93e-15	1.2e-12
HMCN1	2842.14	1.56096	0.101206	15.4236	1.14e-53	7.13e-51	1.44e-49
HMOX2	1936.3	0.198474	0.0626441	3.16828	0.00153345	0.00697761	1
GRB10	3069.27	-0.201052	0.0781774	-2.57174	0.0101188	0.0347732	1
HOOK2	194.049	0.602994	0.162287	3.71561	0.000202715	0.00119151	1
HOXC10	634.838	0.33913	0.0938695	3.61278	0.000302933	0.00167835	1
GRK2	1865.9	-0.326485	0.0790098	-4.13221	3.59e-05	0.00025533	0.456473
GRK5	428.049	-0.264549	0.124652	-2.12229	0.0338132	0.094503	1
HOXC8	411.678	0.419127	0.115226	3.63745	0.000275351	0.00154791	1
HPCAL1	1905.29	0.206847	0.0675792	3.06081	0.00220739	0.00953913	1
GRK6	1245.08	-0.519894	0.0827702	-6.28118	3.36e-10	5.84e-09	4.27e-06
HS3ST3B1	439.339	0.572985	0.135398	4.23186	2.32e-05	0.000171878	0.294464
HSBP1L1	108.218	0.576855	0.267324	2.15789	0.0309367	0.0879238	1
GRWD1	1443.43	-0.276064	0.0901939	-3.06078	0.00220761	0.00953913	1
GSDMD	544.644	-0.334457	0.121502	-2.75269	0.00591075	0.0222031	1
HSD17B12	2390.24	0.440922	0.0647515	6.80945	9.8e-12	2.11e-10	1.24e-07
GSG2	173.572	-0.653668	0.20571	-3.17762	0.0014849	0.0067813	1
GSK3A	1713.82	-0.203657	0.0716183	-2.84364	0.00446015	0.0174524	1
HSD17B4	2485.46	0.383324	0.0783726	4.89105	1e-06	9.75e-06	0.0127429
GSPT1	7468.14	-0.196292	0.0462482	-4.24432	2.19e-05	0.00016374	0.278561
GSTCD	476.178	-0.352841	0.14161	-2.49164	0.0127156	0.0420332	1
GTF2A2	1854.67	-0.173188	0.0813689	-2.12843	0.0333016	0.0935467	1
GTF2H2	812.832	-0.264149	0.0934746	-2.82589	0.00471494	0.0182886	1
GTF2H3	1250.95	-0.249431	0.0855708	-2.9149	0.003558	0.0143873	1
HSPA1A	2784.23	0.224407	0.0606094	3.70251	0.000213473	0.0012452	1
GTF3A	2556.09	-0.132278	0.0621156	-2.12955	0.033209	0.0933221	1
GTF3C1	3438.57	-0.197832	0.073322	-2.69812	0.00697319	0.0254933	1
HSPB6	2119.96	0.430162	0.0952656	4.5154	6.32e-06	5.33e-05	0.0802932
GTF3C5	1346.86	-0.412583	0.0879925	-4.68885	2.75e-06	2.49e-05	0.0349068
HSPB7	942.387	0.939137	0.13431	6.9923	2.7e-12	6.28e-11	3.44e-08
GTPBP1	1368.61	-0.245215	0.0982882	-2.49486	0.0126006	0.041733	1
GTPBP10	451.956	-0.318127	0.128227	-2.48097	0.0131024	0.0431258	1
HSPB8	1202.92	0.667247	0.109197	6.11049	9.93e-10	1.61e-08	1.26e-05
HSPG2	47532.8	0.683531	0.0435232	15.705	1.4e-55	9.19e-53	1.78e-51
HTATIP2	524.255	0.282613	0.108721	2.59943	0.00933798	0.0326179	1
GTPBP3	344.676	-0.280905	0.127144	-2.20935	0.0271504	0.0789512	1
HTATSF1P2	58.3969	0.731313	0.348581	2.09797	0.0359076	0.0990329	1
HTRA1	4664.3	0.702218	0.0817228	8.59268	8.5e-18	3.95e-16	1.08e-13
HUWE1	6438.31	0.181071	0.0633341	2.85898	0.00425001	0.0167632	1
IARS	8745.66	0.295796	0.0480654	6.15404	7.55e-10	1.25e-08	9.6e-06
IBTK	3144.47	0.142999	0.0595735	2.40038	0.0163781	0.0521297	1
IDH1	2065.96	0.228043	0.0699891	3.25827	0.00112096	0.00530168	1
GTPBP6	1124.86	-0.465817	0.0947863	-4.91439	8.91e-07	8.75e-06	0.011315
IDS	2643.61	0.228391	0.0552554	4.13338	3.57e-05	0.000254305	0.454172
IDUA	110.527	1.15831	0.291717	3.97066	7.17e-05	0.000472833	0.910613
GTSE1	1288.7	-1.01329	0.15403	-6.57852	4.75e-11	9.28e-10	6.04e-07
IER3	9050.26	0.339741	0.0528116	6.43308	1.25e-10	2.34e-09	1.59e-06
GUSB	1473.39	-0.545513	0.072008	-7.57573	3.57e-14	1.09e-12	4.54e-10
GUSBP9	19.7546	-1.83358	0.865298	-2.11902	0.0340891	0.0950417	1
IFFO2	4219.55	0.483466	0.0655988	7.37005	1.71e-13	4.72e-12	2.17e-09
H1F0	4035.17	-0.728517	0.0607445	-11.9931	3.86e-33	7.1e-31	4.9e-29
IFI27	38.0696	1.00635	0.410985	2.44864	0.0143399	0.0466426	1
IFI27L2	1174.3	0.564319	0.0752674	7.49753	6.5e-14	1.9e-12	8.26e-10
IFI30	321.242	0.405041	0.17313	2.33952	0.0193084	0.0596009	1
IFITM10	145.031	3.81147	0.446591	8.53459	1.41e-17	6.43e-16	1.79e-13
IFITM3	3718.5	0.227726	0.0564389	4.03491	5.46e-05	0.000371363	0.693999
H1FX	2193.88	-0.837075	0.0791308	-10.5784	3.75e-26	3.96e-24	4.77e-22
H2AFV	5277.44	-0.848817	0.0569957	-14.8926	3.68e-50	1.69e-47	4.67e-46
H2AFX	2261.39	-0.935871	0.114582	-8.16773	3.14e-16	1.22e-14	3.99e-12
IFNAR1	895.677	0.496844	0.10774	4.61152	4e-06	3.51e-05	0.0507874
H2AFY	4066.95	-0.311132	0.0592937	-5.24731	1.54e-07	1.75e-06	0.00196085
IFNGR2	2739.24	0.292424	0.0730528	4.00291	6.26e-05	0.000418767	0.794923
IFT20	673.566	0.422958	0.113819	3.71606	0.000202355	0.0011899	1
IFT43	429.02	0.488726	0.135037	3.6192	0.000295516	0.00164519	1
IGDCC4	21.0492	1.2388	0.575321	2.15323	0.0313003	0.0887926	1
IGF2	98.0043	1.08562	0.369036	2.94178	0.00326329	0.0133958	1
H2AFY2	773.843	-0.214092	0.0860263	-2.48868	0.0128217	0.0423128	1
IGF2BP3	300.002	0.897645	0.175533	5.11382	3.16e-07	3.41e-06	0.00401108
IGF2R	5674.18	0.592835	0.0693595	8.54728	1.26e-17	5.78e-16	1.6e-13
IGFBP2	31.2933	1.19767	0.430629	2.7812	0.0054158	0.0206417	1
H2AFZ	10388.4	-0.954998	0.0644598	-14.8154	1.16e-49	5.19e-47	1.48e-45
H2BFM	24.2071	-1.12379	0.471681	-2.38251	0.0171949	0.0542541	1
H3F3A	6163.65	-0.277925	0.0990425	-2.80612	0.0050142	0.0193083	1
H3F3B	15142.7	-0.568819	0.0534777	-10.6366	2.01e-26	2.21e-24	2.56e-22
IGFBP3	67698.4	0.827883	0.079141	10.4609	1.31e-25	1.32e-23	1.66e-21
IGFBP4	19694.6	0.364307	0.0603151	6.04007	1.54e-09	2.45e-08	1.96e-05
IGFBP5	73650.4	1.70578	0.0667408	25.5583	4.45e-144	2.04e-140	5.65e-140
IGFBP7	63660.4	0.727232	0.0769108	9.45553	3.21e-21	2.15e-19	4.08e-17
IGFBPL1	464.764	0.812473	0.140933	5.76495	8.17e-09	1.14e-07	0.000103776
HACD3	4262.79	-0.243092	0.0479128	-5.07363	3.9e-07	4.14e-06	0.00495873
HADH	723.854	-0.310017	0.0936121	-3.31172	0.000927257	0.00449712	1
HAT1	2158.51	-0.506543	0.0840998	-6.02311	1.71e-09	2.69e-08	2.17e-05
HAUS1	901.655	-0.612709	0.111149	-5.51248	3.54e-08	4.47e-07	0.000449507
HAUS2	964.13	-0.379862	0.104348	-3.64033	0.000272293	0.00153572	1
IGIP	94.2206	0.645432	0.265434	2.43162	0.0150316	0.0484587	1
HAUS3	438.137	-0.267832	0.127725	-2.09694	0.0359989	0.0991659	1
HAUS4	622.688	-0.672272	0.0985078	-6.82455	8.82e-12	1.91e-10	1.12e-07
HAUS5	373.024	-0.461032	0.127314	-3.6212	0.000293235	0.00163645	1
IGSF8	592.227	0.317976	0.101763	3.12466	0.00178009	0.00794022	1
HAUS6	1534.5	-0.298949	0.117173	-2.55134	0.0107309	0.0365312	1
IL13RA1	4751.34	0.350506	0.0509155	6.88408	5.82e-12	1.29e-10	7.39e-08
IL17D	16.3866	1.60596	0.607714	2.64262	0.00822672	0.029315	1
IL17RD	60.0087	0.903459	0.321561	2.80961	0.00496017	0.0191323	1
IL1A	36.7598	1.47763	0.46705	3.16374	0.00155755	0.0070797	1
IL1R1	540.236	0.350775	0.144915	2.42055	0.015497	0.0497151	1
HAUS7	501.392	-0.785465	0.114944	-6.83347	8.29e-12	1.8e-10	1.05e-07
IL32	1039.15	0.426128	0.0921574	4.62392	3.77e-06	3.33e-05	0.0478425
HAUS8	387.304	-0.749189	0.15411	-4.86141	1.17e-06	1.12e-05	0.0148082
HBEGF	2089.85	-0.199087	0.0690204	-2.88447	0.00392072	0.0156432	1
HCFC1	2500.26	-0.191723	0.0856975	-2.23721	0.0252726	0.0743998	1
IL6	2878.08	0.56909	0.0960453	5.92522	3.12e-09	4.67e-08	3.96e-05
IL7R	1883.11	0.262919	0.105005	2.50388	0.0122839	0.0408998	1
IMPG2	7.22938	2.26589	0.848178	2.67148	0.00755187	0.0272622	NA
ING4	306.265	0.451127	0.15473	2.91558	0.00355028	0.0143645	1
HCFC1R1	702.87	-0.724274	0.100501	-7.20661	5.74e-13	1.5e-11	7.29e-09
HDAC1	3302.67	-0.174892	0.0710258	-2.46237	0.0138023	0.0451495	1
HDAC2	4606.89	-0.325362	0.0702397	-4.63217	3.62e-06	3.22e-05	0.0459744
HDAC6	339.071	-0.833568	0.287168	-2.90272	0.00369939	0.0148676	1
HDGF	8671.48	-0.673915	0.0607974	-11.0846	1.49e-28	1.96e-26	1.89e-24
HDX	113.008	-0.638791	0.252944	-2.52543	0.0115557	0.0388124	1
HEATR1	1835.58	-0.144356	0.067489	-2.13896	0.0324389	0.0914398	1
HELLS	552.314	-0.862263	0.148219	-5.81749	5.97e-09	8.58e-08	7.59e-05
INHBA	26675.7	0.55197	0.0898293	6.14466	8.01e-10	1.33e-08	1.02e-05
INHBE	45.3589	1.75371	0.441326	3.97373	7.08e-05	0.000467235	0.898971
INO80B	213.757	0.477754	0.182331	2.62025	0.00878648	0.0310451	1
HERC4	4804.44	-0.23861	0.0985533	-2.42112	0.0154726	0.0496747	1
INPP4B	297.862	0.32468	0.153283	2.11817	0.0341605	0.095146	1
HERC6	21.3947	-1.54915	0.568334	-2.72577	0.00641509	0.0237741	1
HGH1	815.222	-0.37152	0.10584	-3.51022	0.00044773	0.00237659	1
INPPL1	4522.13	0.164904	0.0645666	2.55401	0.010649	0.0363247	1
HHIP	2990.07	-0.595118	0.126912	-4.68922	2.74e-06	2.49e-05	0.0348439
HIC2	99.4041	-0.486121	0.216927	-2.24094	0.0250298	0.073828	1
HINT2	395.511	-0.339613	0.121778	-2.78879	0.00529049	0.0202199	1
HIRIP3	516.474	-0.639979	0.15367	-4.16463	3.12e-05	0.000225	0.396222
HIST1H2AG	8.37661	-1.95831	0.83748	-2.33833	0.01937	0.059751	NA
INSIG2	661.002	0.439884	0.101192	4.34704	1.38e-05	0.000107833	0.17531
HIST1H3H	7.13227	-2.54532	0.954795	-2.66582	0.00767997	0.0276595	NA
HIST2H2AC	13.59	-1.4811	0.63774	-2.32241	0.0202107	0.0617234	1
HJURP	1110.09	-0.622114	0.146668	-4.24166	2.22e-05	0.000165428	0.28189
HLA-B	12600.4	-0.188577	0.0424972	-4.4374	9.11e-06	7.44e-05	0.115683
HMCES	1062.25	-0.320292	0.0778432	-4.11458	3.88e-05	0.000273963	0.492811
HMG20B	1750.57	-0.40376	0.0703726	-5.73746	9.61e-09	1.33e-07	0.000122107
HMGA1	9769.47	-0.357524	0.0815499	-4.38411	1.16e-05	9.26e-05	0.147965
HMGB1	14273.5	-1.00682	0.0760232	-13.2436	4.91e-40	1.41e-37	6.24e-36
HMGB1P5	1191.46	-1.05842	0.125688	-8.421	3.73e-17	1.65e-15	4.74e-13
HMGB2	4390.18	-1.08432	0.119581	-9.06768	1.22e-19	6.88e-18	1.54e-15
HMGB3	2273.15	-1.22464	0.123005	-9.95604	2.37e-23	1.96e-21	3.02e-19
HMGN1	6191.39	-0.424149	0.0524049	-8.09368	5.79e-16	2.15e-14	7.35e-12
INTU	223.25	0.785053	0.179985	4.36176	1.29e-05	0.000101864	0.163917
IP6K2	1187.53	0.260965	0.0769318	3.39216	0.000693442	0.00350556	1
HMGN2	16691.9	-0.818725	0.051846	-15.7915	3.56e-56	2.46e-53	4.52e-52
IQCJ-SCHIP1	69.4991	3.68343	1.70018	2.16649	0.0302738	0.0865386	1
HMGN3	787.101	-0.381481	0.107963	-3.53344	0.000410191	0.00220017	1
HMGN4	2078.8	-0.156779	0.0746219	-2.10099	0.0356422	0.0984386	1
IQCK	62.1091	0.772774	0.347568	2.22337	0.0261905	0.0765471	1
HMGXB4	1426.4	-0.21896	0.0916411	-2.38932	0.0168797	0.0534385	1
HMMR	1290.32	-1.17001	0.302408	-3.86898	0.000109289	0.000690299	1
HMOX1	6224.5	-0.245754	0.115325	-2.13098	0.0330911	0.0930122	1
HN1	6226.67	-0.43289	0.072761	-5.94948	2.69e-09	4.07e-08	3.42e-05
HN1L	4739.54	-0.192652	0.0580611	-3.31809	0.000906347	0.00441372	1
IQSEC1	1330.06	0.267243	0.0979171	2.72927	0.00634741	0.023592	1
IRF2BPL	1118.14	0.217965	0.10225	2.13169	0.0330322	0.0928656	1
HNRNPA0	4606.64	-0.362698	0.0604344	-6.00151	1.95e-09	3.03e-08	2.48e-05
HNRNPA1	23277.5	-0.565747	0.0563653	-10.0372	1.05e-23	8.97e-22	1.33e-19
ISCU	1167	0.27065	0.0746559	3.6253	0.000288623	0.00161267	1
HNRNPA1P48	120.453	-0.702872	0.274966	-2.55621	0.0105818	0.0361573	1
ISLR2	50.5607	1.61751	0.345501	4.68164	2.85e-06	2.57e-05	0.0361579
HNRNPA2B1	15989	-0.583718	0.0946335	-6.1682	6.91e-10	1.16e-08	8.78e-06
ITFG1	2278.33	0.316895	0.072416	4.37604	1.21e-05	9.58e-05	0.153546
HNRNPA3	4880.55	-0.334478	0.0778327	-4.2974	1.73e-05	0.000132571	0.219555
HNRNPAB	7316.42	-0.441918	0.0586592	-7.53364	4.93e-14	1.47e-12	6.27e-10
ITGA11	14219.7	1.46457	0.102861	14.2384	5.3e-46	2.09e-43	6.73e-42
HNRNPC	18131.6	-0.380523	0.0701795	-5.42214	5.89e-08	7.19e-07	0.000748202
ITGA2	816.931	0.986657	0.0979133	10.0768	6.99e-24	6.07e-22	8.89e-20
HNRNPD	7884.82	-0.582103	0.0584637	-9.95664	2.36e-23	1.96e-21	3e-19
ITGA3	20040.1	0.234666	0.0638387	3.67592	0.000236991	0.0013594	1
HNRNPDL	7338.35	-0.56107	0.0592199	-9.47436	2.68e-21	1.81e-19	3.41e-17
HNRNPF	4715.25	-0.516257	0.0739847	-6.97789	3e-12	6.89e-11	3.81e-08
HNRNPH1	8362.5	-0.521992	0.0970133	-5.38063	7.42e-08	8.92e-07	0.00094306
HNRNPH3	5792.68	-0.685575	0.0588749	-11.6446	2.44e-31	3.97e-29	3.11e-27
ITGA8	125.939	1.287	0.49763	2.58627	0.00970221	0.033597	1
HNRNPK	24059.6	-0.311493	0.0453724	-6.86526	6.64e-12	1.46e-10	8.43e-08
HNRNPL	8143.02	-0.339486	0.0483574	-7.02034	2.21e-12	5.19e-11	2.81e-08
ITGAV	17592.2	0.608379	0.0614911	9.89378	4.43e-23	3.51e-21	5.63e-19
ITGB1	136069	0.245782	0.0615017	3.99634	6.43e-05	0.000429096	0.817295
ITGB1BP2	96.8645	0.799094	0.255025	3.13339	0.00172798	0.00774029	1
ITGB5	13784.8	0.361275	0.0526829	6.85753	7.01e-12	1.54e-10	8.9e-08
ITGBL1	11078.4	0.960552	0.0790908	12.1449	6.1e-34	1.15e-31	7.75e-30
HNRNPM	7057.46	-0.583993	0.0699994	-8.34283	7.25e-17	3.07e-15	9.22e-13
HNRNPR	7429.21	-0.610973	0.0740961	-8.24569	1.64e-16	6.59e-15	2.09e-12
ITIH3	10.9128	3.7394	0.919345	4.06746	4.75e-05	0.000328918	NA
ITM2B	1801.56	0.726683	0.315916	2.30024	0.0214347	0.0649241	1
HNRNPU	8594.97	-0.492534	0.074824	-6.58256	4.62e-11	9.05e-10	5.87e-07
HNRNPUL1	9604.22	-0.472132	0.06764	-6.98008	2.95e-12	6.8e-11	3.75e-08
HNRNPUL2	5220.35	-0.384579	0.0502433	-7.65433	1.94e-14	6.15e-13	2.47e-10
HOMER2	913.438	-0.314582	0.0980888	-3.20711	0.00134076	0.00620933	1
HOMER3	1518.4	-0.326341	0.0666819	-4.894	9.88e-07	9.63e-06	0.0125537
ITM2C	3398.42	0.445397	0.0695071	6.40793	1.48e-10	2.73e-09	1.87e-06
ITPR1	143.509	1.01754	0.270115	3.76707	0.000165173	0.000995874	1
ITPRIPL2	1520.62	0.168344	0.0707093	2.38079	0.0172757	0.0544838	1
HOXA3	282.95	-0.417105	0.180283	-2.31361	0.020689	0.0629196	1
[truncated: 3,018 more rows]

## Sheet: GAGE GO Terms
Number of genes analyzed by GAGE:	19644
	Geometric Mean of p-values	Mean of Test Statistics	p-value	Benjamini-Hochberg p-value	Gene Count	Gene Ratio
GO:0000279 M phase	3.60585e-15	-7.98585	3.60585e-15	1.15387e-12	306	0.0155773
GO:0006259 DNA metabolic process	2.09459e-14	-7.67883	2.09459e-14	3.35134e-12	464	0.0236204
GO:0000278 mitotic cell cycle	2.9625e-12	-6.99719	2.9625e-12	3.16e-10	375	0.0190898
GO:0000087 M phase of mitotic cell cycle	5.62146e-12	-6.98096	5.62146e-12	4.49717e-10	222	0.0113012
GO:0000280 nuclear division	7.04228e-12	-6.94788	7.04228e-12	4.50706e-10	219	0.0111484
GO:0006260 DNA replication	3.29407e-11	-6.70416	3.29407e-11	1.75684e-09	213	0.010843
GO:0006396 RNA processing	8.92088e-11	-6.48209	8.92088e-11	4.07812e-09	495	0.0251985
GO:0006281 DNA repair	3.16148e-09	-5.91966	3.16148e-09	1.26459e-07	248	0.0126247
GO:0006397 mRNA processing	2.78898e-08	-5.53456	2.78898e-08	9.91639e-07	298	0.01517
GO:0000375 RNA splicing, via transesterification reactions	2.55937e-07	-5.21297	2.55937e-07	6.82498e-06	146	0.00743229
GO:0000377 RNA splicing, via transesterification reactions with bulged adenosine as nucleophile	2.55937e-07	-5.21297	2.55937e-07	6.82498e-06	146	0.00743229
GO:0000398 nuclear mRNA splicing, via spliceosome	2.55937e-07	-5.21297	2.55937e-07	6.82498e-06	146	0.00743229
GO:0006261 DNA-dependent DNA replication	1.10272e-05	-4.39156	1.10272e-05	0.000271439	72	0.00366524
GO:0000070 mitotic sister chromatid segregation	2.20554e-05	-4.50906	2.20554e-05	0.000504125	28	0.00142537
GO:0000819 sister chromatid segregation	2.62175e-05	-4.43798	2.62175e-05	0.000559308	29	0.00147628
GO:0006310 DNA recombination	4.50635e-05	-4.00321	4.50635e-05	0.00090127	98	0.0049888
GO:0000226 microtubule cytoskeleton organization	9.99427e-05	-3.79206	9.99427e-05	0.00188127	103	0.00524333
GO:0006270 DNA replication initiation	0.00056635	-3.48415	0.00056635	0.0100684	23	0.00117084
GO:0006302 double-strand break repair	0.000708853	-3.3681	0.000708853	0.011364	34	0.00173081
GO:0006297 nucleotide-excision repair, DNA gap filling	0.000710248	-3.63227	0.000710248	0.011364	17	0.000865404
GO:0006403 RNA localization	0.00107782	-3.12447	0.00107782	0.0164239	83	0.00422521
GO:0000075 cell cycle checkpoint	0.0019677	-2.94168	0.0019677	0.028621	60	0.00305437
GO:0006364 rRNA processing	0.00237562	-2.89028	0.00237562	0.033052	79	0.00402158
GO:0006323 DNA packaging	0.00339477	-2.76202	0.00339477	0.0452636	55	0.00279984
GO:0000724 double-strand break repair via homologous recombination	0.00436404	-2.91395	0.00436404	0.0537113	13	0.00066178
GO:0000725 recombinational repair	0.00436404	-2.91395	0.00436404	0.0537113	13	0.00066178
GO:0002790 peptide secretion	0.00463819	-2.66033	0.00463819	0.0549711	45	0.00229078
GO:0006289 nucleotide-excision repair	0.00547613	-2.59624	0.00547613	0.0625843	51	0.00259621
GO:0006268 DNA unwinding during replication	0.00602063	-2.76455	0.00602063	0.0664345	11	0.000559967

## Sheet: KEGG 
Number of genes analyzed by GAGE:	19644
	Geometric Mean of p-values	Mean of Test Statistics	p-value	Benjamini-Hochberg p-value	Gene Count	Gene Ratio
hsa03030 DNA replication	4.03507e-06	-4.8496	4.03507e-06	0.000308273	36	0.00183262
hsa04110 Cell cycle	5.0326e-06	-4.50969	5.0326e-06	0.000308273	124	0.00631236
hsa03040 Spliceosome	5.74821e-06	-4.53966	5.74821e-06	0.000308273	127	0.00646508
hsa03013 RNA transport	7.61168e-06	-4.42566	7.61168e-06	0.000308273	150	0.00763592
hsa03008 Ribosome biogenesis in eukaryotes	0.00143299	-3.06767	0.00143299	0.0464289	76	0.00386887
hsa04512 ECM-receptor interaction	0.000319041	3.48094	0.000319041	0.0516846	85	0.00432702

## Sheet: DAVID UP GO
Number of genes submitted to DAVID:	2695
Category	Term	Gene Count	% of Submitted Genes	Benjamini-Hochberg p-value	Gene Ratio
GOTERM_BP_DIRECT	cell adhesion	142	5.5	1e-14	0.0526902
GOTERM_BP_DIRECT	collagen fibril organization	33	1.3	4.2e-11	0.0122449
GOTERM_BP_DIRECT	intracellular protein transport	89	3.5	6.5e-10	0.0330241
GOTERM_BP_DIRECT	protein transport	107	4.2	2.4e-09	0.0397032
GOTERM_BP_DIRECT	autophagy	49	1.9	2e-07	0.0181818
GOTERM_BP_DIRECT	vesicle-mediated transport	65	2.5	2e-07	0.0241187
GOTERM_BP_DIRECT	cell migration	71	2.8	3.9e-07	0.0263451
GOTERM_BP_DIRECT	extracellular matrix organization	50	1.9	1e-06	0.0185529
GOTERM_BP_DIRECT	endocytosis	56	2.2	9.1e-06	0.0207792
GOTERM_BP_DIRECT	response to oxidative stress	39	1.5	1e-05	0.0144712
GOTERM_BP_DIRECT	actin cytoskeleton organization	48	1.9	0.00015	0.0178108
GOTERM_BP_DIRECT	angiogenesis	60	2.3	0.00025	0.0222635
GOTERM_BP_DIRECT	ER to Golgi vesicle-mediated transport	38	1.5	0.00025	0.0141002
GOTERM_BP_DIRECT	positive regulation of I-kappaB kinase/NF-kappaB signaling	49	1.9	0.0003	0.0181818
GOTERM_BP_DIRECT	retrograde vesicle-mediated transport, Golgi to ER	21	0.8	0.00034	0.00779221
GOTERM_BP_DIRECT	positive regulation of apoptotic process	71	2.8	0.00086	0.0263451
GOTERM_BP_DIRECT	positive regulation of autophagosome assembly	12	0.5	0.00086	0.00445269
GOTERM_BP_DIRECT	homophilic cell adhesion via plasma membrane adhesion molecules	44	1.7	0.00086	0.0163265
GOTERM_BP_DIRECT	nervous system development	83	3.2	0.0016	0.0307978
GOTERM_BP_DIRECT	protein processing	26	1	0.0026	0.0096475
GOTERM_BP_DIRECT	supramolecular fiber organization	10	0.4	0.0043	0.00371058
GOTERM_BP_DIRECT	autophagosome assembly	22	0.9	0.0045	0.00816327
GOTERM_BP_DIRECT	cell-cell adhesion	45	1.7	0.0049	0.0166976
GOTERM_BP_DIRECT	wound healing	29	1.1	0.0069	0.0107607
GOTERM_BP_DIRECT	retrograde transport, endosome to Golgi	25	1	0.008	0.00927644
GOTERM_BP_DIRECT	collagen biosynthetic process	8	0.3	0.008	0.00296846
GOTERM_BP_DIRECT	protein N-linked glycosylation via asparagine	12	0.5	0.01	0.00445269
GOTERM_BP_DIRECT	glycosaminoglycan biosynthetic process	13	0.5	0.01	0.00482375
GOTERM_BP_DIRECT	response to endoplasmic reticulum stress	25	1	0.011	0.00927644
GOTERM_BP_DIRECT	ubiquitin-dependent ERAD pathway	24	0.9	0.014	0.00890538
GOTERM_BP_DIRECT	skeletal system development	34	1.3	0.016	0.012616
GOTERM_BP_DIRECT	Golgi organization	33	1.3	0.017	0.0122449
GOTERM_BP_DIRECT	endoplasmic reticulum calcium ion homeostasis	10	0.4	0.018	0.00371058
GOTERM_BP_DIRECT	basement membrane organization	10	0.4	0.018	0.00371058
GOTERM_BP_DIRECT	cytoskeleton organization	35	1.4	0.022	0.012987
GOTERM_BP_DIRECT	mitophagy	16	0.6	0.022	0.00593692
GOTERM_BP_DIRECT	positive regulation of peptidase activity	9	0.3	0.023	0.00333952
GOTERM_BP_DIRECT	cell-matrix adhesion	28	1.1	0.024	0.0103896
GOTERM_BP_DIRECT	response to organonitrogen compound	10	0.4	0.027	0.00371058
GOTERM_BP_DIRECT	response to unfolded protein	18	0.7	0.029	0.00667904
GOTERM_BP_DIRECT	actin filament organization	33	1.3	0.032	0.0122449
GOTERM_BP_DIRECT	cellular response to mechanical stimulus	24	0.9	0.032	0.00890538
GOTERM_BP_DIRECT	synaptic vesicle lumen acidification	9	0.3	0.036	0.00333952
GOTERM_BP_DIRECT	positive regulation of neuron projection development	31	1.2	0.038	0.0115028
GOTERM_BP_DIRECT	response to hypoxia	40	1.6	0.041	0.0148423
GOTERM_BP_DIRECT	multicellular organism growth	24	0.9	0.041	0.00890538
GOTERM_BP_DIRECT	response to xenobiotic stimulus	49	1.9	0.051	0.0181818
GOTERM_BP_DIRECT	neuron migration	29	1.1	0.051	0.0107607
GOTERM_BP_DIRECT	regulation of focal adhesion assembly	11	0.4	0.051	0.00408163
GOTERM_BP_DIRECT	protein localization to plasma membrane	36	1.4	0.051	0.0133581
GOTERM_BP_DIRECT	lysosomal lumen acidification	10	0.4	0.052	0.00371058
GOTERM_BP_DIRECT	sarcomere organization	14	0.5	0.055	0.00519481
GOTERM_BP_DIRECT	neuron apoptotic process	21	0.8	0.056	0.00779221
GOTERM_BP_DIRECT	positive regulation of cell migration	52	2	0.058	0.019295
GOTERM_BP_DIRECT	positive regulation of axon extension	13	0.5	0.064	0.00482375
GOTERM_BP_DIRECT	clathrin-dependent endocytosis	11	0.4	0.064	0.00408163
GOTERM_BP_DIRECT	regulation of macroautophagy	17	0.7	0.065	0.00630798
GOTERM_BP_DIRECT	activation of GTPase activity	30	1.2	0.065	0.0111317
GOTERM_BP_DIRECT	endosomal lumen acidification	8	0.3	0.065	0.00296846
GOTERM_BP_DIRECT	endodermal cell differentiation	12	0.5	0.072	0.00445269
GOTERM_BP_DIRECT	actin cytoskeleton reorganization	18	0.7	0.073	0.00667904
GOTERM_BP_DIRECT	protein glycosylation	31	1.2	0.079	0.0115028
GOTERM_BP_DIRECT	cellular response to amino acid starvation	15	0.6	0.079	0.00556586
GOTERM_BP_DIRECT	cotranslational protein targeting to membrane	7	0.3	0.082	0.0025974
GOTERM_BP_DIRECT	heparin biosynthetic process	7	0.3	0.082	0.0025974
GOTERM_BP_DIRECT	negative regulation of apoptotic process	90	3.5	0.082	0.0333952
GOTERM_BP_DIRECT	xenobiotic transport	10	0.4	0.086	0.00371058
GOTERM_BP_DIRECT	vacuolar acidification	10	0.4	0.086	0.00371058
GOTERM_BP_DIRECT	heart development	44	1.7	0.086	0.0163265
GOTERM_BP_DIRECT	extrinsic apoptotic signaling pathway	16	0.6	0.087	0.00593692
GOTERM_BP_DIRECT	hydrogen ion transmembrane transport	31	1.2	0.089	0.0115028
GOTERM_BP_DIRECT	negative regulation of endoplasmic reticulum stress-induced intrinsic apoptotic signaling pathway	9	0.3	0.089	0.00333952
GOTERM_BP_DIRECT	peptidyl-lysine hydroxylation	6	0.2	0.091	0.00222635
GOTERM_BP_DIRECT	cellular response to oxidative stress	23	0.9	0.091	0.00853432
GOTERM_BP_DIRECT	cellular iron ion homeostasis	17	0.7	0.095	0.00630798
GOTERM_BP_DIRECT	positive regulation of GTPase activity	39	1.5	0.095	0.0144712
GOTERM_CC_DIRECT	extracellular exosome	480	18.6	2.6e-39	0.178108
GOTERM_CC_DIRECT	endoplasmic reticulum	278	10.8	1.1e-29	0.103154
GOTERM_CC_DIRECT	Golgi apparatus	274	10.6	2.3e-28	0.10167
GOTERM_CC_DIRECT	membrane	672	26.1	3.1e-28	0.249351
GOTERM_CC_DIRECT	endoplasmic reticulum lumen	113	4.4	7.3e-27	0.0419295
GOTERM_CC_DIRECT	focal adhesion	134	5.2	1.8e-24	0.0497217
GOTERM_CC_DIRECT	cytosol	873	33.9	2.8e-21	0.323933
GOTERM_CC_DIRECT	Golgi membrane	173	6.7	3.9e-21	0.0641929
GOTERM_CC_DIRECT	endoplasmic reticulum membrane	242	9.4	1.8e-19	0.0897959
GOTERM_CC_DIRECT	perinuclear region of cytoplasm	174	6.7	2.8e-15	0.064564
GOTERM_CC_DIRECT	lysosomal lumen	44	1.7	1.7e-13	0.0163265
GOTERM_CC_DIRECT	lysosomal membrane	102	4	2.3e-13	0.0378479
GOTERM_CC_DIRECT	lysosome	88	3.4	1.5e-12	0.0326531
GOTERM_CC_DIRECT	melanosome	41	1.6	3.2e-10	0.0152134
GOTERM_CC_DIRECT	extracellular matrix	73	2.8	3.2e-10	0.0270872
GOTERM_CC_DIRECT	cell surface	134	5.2	8.9e-09	0.0497217
GOTERM_CC_DIRECT	integral component of membrane	782	30.3	1.1e-08	0.290167
GOTERM_CC_DIRECT	transport vesicle	37	1.4	2.6e-08	0.0137291
GOTERM_CC_DIRECT	cytoplasm	802	31.1	3.3e-08	0.297588
GOTERM_CC_DIRECT	intracellular membrane-bounded organelle	183	7.1	4.7e-08	0.0679035
GOTERM_CC_DIRECT	basement membrane	35	1.4	8e-08	0.012987
GOTERM_CC_DIRECT	cytoskeleton	114	4.4	1.2e-07	0.0423006
GOTERM_CC_DIRECT	adherens junction	51	2	1.4e-07	0.0189239
GOTERM_CC_DIRECT	endoplasmic reticulum-Golgi intermediate compartment	31	1.2	1.8e-07	0.0115028
GOTERM_CC_DIRECT	lamellipodium	53	2.1	3.8e-07	0.019666
GOTERM_CC_DIRECT	trans-Golgi network	53	2.1	3.8e-07	0.019666
GOTERM_CC_DIRECT	plasma membrane	753	29.2	8.5e-07	0.279406
GOTERM_CC_DIRECT	endoplasmic reticulum-Golgi intermediate compartment membrane	30	1.2	1.3e-06	0.0111317
GOTERM_CC_DIRECT	integral component of endoplasmic reticulum membrane	39	1.5	1.5e-06	0.0144712
GOTERM_CC_DIRECT	extracellular region	336	13	1.7e-06	0.124675
GOTERM_CC_DIRECT	endosome membrane	62	2.4	3.6e-06	0.0230056
GOTERM_CC_DIRECT	clathrin-coated vesicle membrane	18	0.7	3.6e-06	0.00667904
GOTERM_CC_DIRECT	sarcolemma	34	1.3	4.3e-06	0.012616
GOTERM_CC_DIRECT	stress fiber	27	1	4.4e-06	0.0100186
GOTERM_CC_DIRECT	ficolin-1-rich granule lumen	37	1.4	7.9e-06	0.0137291
GOTERM_CC_DIRECT	early endosome	69	2.7	1.5e-05	0.025603
GOTERM_CC_DIRECT	actin cytoskeleton	60	2.3	1.9e-05	0.0222635
GOTERM_CC_DIRECT	azurophil granule membrane	22	0.9	4.5e-05	0.00816327
GOTERM_CC_DIRECT	Z disc	37	1.4	5.5e-05	0.0137291
GOTERM_CC_DIRECT	endosome	68	2.6	7.1e-05	0.0252319
GOTERM_CC_DIRECT	cortical actin cytoskeleton	22	0.9	7.8e-05	0.00816327
GOTERM_CC_DIRECT	late endosome	39	1.5	0.00012	0.0144712
GOTERM_CC_DIRECT	clathrin-coated vesicle	23	0.9	0.00025	0.00853432
GOTERM_CC_DIRECT	mitochondrial outer membrane	47	1.8	0.00032	0.0174397
GOTERM_CC_DIRECT	recycling endosome	35	1.4	0.00034	0.012987
GOTERM_CC_DIRECT	collagen trimer	27	1	0.00044	0.0100186
GOTERM_CC_DIRECT	cytoplasmic vesicle	66	2.6	0.00049	0.0244898
GOTERM_CC_DIRECT	integral component of Golgi membrane	21	0.8	0.00059	0.00779221
GOTERM_CC_DIRECT	axon	71	2.8	0.00068	0.0263451
GOTERM_CC_DIRECT	synaptic vesicle	34	1.3	0.0011	0.012616
GOTERM_CC_DIRECT	cis-Golgi network	22	0.9	0.0012	0.00816327
GOTERM_CC_DIRECT	trans-Golgi network membrane	28	1.1	0.0012	0.0103896
GOTERM_CC_DIRECT	pre-autophagosomal structure	13	0.5	0.0018	0.00482375
GOTERM_CC_DIRECT	neuromuscular junction	24	0.9	0.0019	0.00890538
GOTERM_CC_DIRECT	cell junction	49	1.9	0.002	0.0181818
GOTERM_CC_DIRECT	cell periphery	18	0.7	0.0022	0.00667904
GOTERM_CC_DIRECT	endomembrane system	34	1.3	0.0023	0.012616
GOTERM_CC_DIRECT	azurophil granule lumen	25	1	0.0024	0.00927644
GOTERM_CC_DIRECT	recycling endosome membrane	27	1	0.0038	0.0100186
GOTERM_CC_DIRECT	ER to Golgi transport vesicle	15	0.6	0.0041	0.00556586
GOTERM_CC_DIRECT	clathrin-coated pit	19	0.7	0.0051	0.00705009
GOTERM_CC_DIRECT	microfibril	8	0.3	0.0051	0.00296846
GOTERM_CC_DIRECT	autophagosome membrane	17	0.7	0.0053	0.00630798
GOTERM_CC_DIRECT	specific granule membrane	24	0.9	0.0057	0.00890538
GOTERM_CC_DIRECT	COPI-coated vesicle membrane	6	0.2	0.0064	0.00222635
GOTERM_CC_DIRECT	autophagosome	21	0.8	0.0075	0.00779221
GOTERM_CC_DIRECT	tertiary granule lumen	17	0.7	0.0079	0.00630798
GOTERM_CC_DIRECT	mitochondrial membrane	34	1.3	0.0082	0.012616
GOTERM_CC_DIRECT	oligosaccharyltransferase complex	8	0.3	0.0082	0.00296846
GOTERM_CC_DIRECT	platelet alpha granule lumen	19	0.7	0.01	0.00705009
GOTERM_CC_DIRECT	ruffle	25	1	0.01	0.00927644
GOTERM_CC_DIRECT	synaptic vesicle membrane	28	1.1	0.011	0.0103896
GOTERM_CC_DIRECT	autolysosome	7	0.3	0.011	0.0025974
GOTERM_CC_DIRECT	ER to Golgi transport vesicle membrane	17	0.7	0.011	0.00630798
GOTERM_CC_DIRECT	cytoplasmic microtubule	17	0.7	0.011	0.00630798
GOTERM_CC_DIRECT	membrane raft	49	1.9	0.011	0.0181818
GOTERM_CC_DIRECT	cell-cell junction	39	1.5	0.017	0.0144712
GOTERM_CC_DIRECT	basal part of cell	8	0.3	0.019	0.00296846
GOTERM_CC_DIRECT	mitochondrion	212	8.2	0.02	0.0786642
GOTERM_CC_DIRECT	growth cone	32	1.2	0.021	0.0118738
GOTERM_CC_DIRECT	endoplasmic reticulum quality control compartment	10	0.4	0.021	0.00371058
GOTERM_CC_DIRECT	presynapse	35	1.4	0.023	0.012987
GOTERM_CC_DIRECT	paranodal junction	6	0.2	0.025	0.00222635
GOTERM_CC_DIRECT	basolateral plasma membrane	46	1.8	0.026	0.0170686
GOTERM_CC_DIRECT	microtubule organizing center	33	1.3	0.026	0.0122449
GOTERM_CC_DIRECT	proton-transporting V-type ATPase complex	7	0.3	0.027	0.0025974
GOTERM_CC_DIRECT	COPI vesicle coat	7	0.3	0.027	0.0025974
GOTERM_CC_DIRECT	smooth endoplasmic reticulum	10	0.4	0.036	0.00371058
GOTERM_CC_DIRECT	neuronal cell body	69	2.7	0.044	0.025603
GOTERM_CC_DIRECT	cell projection	36	1.4	0.047	0.0133581
GOTERM_CC_DIRECT	late endosome membrane	29	1.1	0.049	0.0107607
GOTERM_CC_DIRECT	ficolin-1-rich granule membrane	16	0.6	0.052	0.00593692
GOTERM_CC_DIRECT	clathrin coat of trans-Golgi network vesicle	5	0.2	0.057	0.00185529
GOTERM_CC_DIRECT	lipid particle	23	0.9	0.059	0.00853432
GOTERM_CC_DIRECT	macromolecular complex	108	4.2	0.059	0.0400742
GOTERM_CC_DIRECT	specific granule lumen	16	0.6	0.059	0.00593692
GOTERM_CC_DIRECT	extrinsic component of membrane	18	0.7	0.061	0.00667904
GOTERM_CC_DIRECT	Golgi trans cisterna	6	0.2	0.062	0.00222635
GOTERM_CC_DIRECT	collagen type V trimer	4	0.2	0.062	0.00148423
GOTERM_CC_DIRECT	Hrd1p ubiquitin ligase complex	4	0.2	0.062	0.00148423
GOTERM_CC_DIRECT	integral component of plasma membrane	203	7.9	0.063	0.0753247
GOTERM_CC_DIRECT	early endosome membrane	36	1.4	0.063	0.0133581
GOTERM_CC_DIRECT	filamentous actin	10	0.4	0.067	0.00371058
GOTERM_CC_DIRECT	actin filament	21	0.8	0.071	0.00779221
GOTERM_CC_DIRECT	clathrin-coated endocytic vesicle membrane	17	0.7	0.074	0.00630798
GOTERM_CC_DIRECT	glutamatergic synapse	73	2.8	0.079	0.0270872
GOTERM_CC_DIRECT	podosome	10	0.4	0.081	0.00371058
GOTERM_CC_DIRECT	cell cortex	32	1.2	0.082	0.0118738
GOTERM_CC_DIRECT	membrane coat	8	0.3	0.082	0.00296846
GOTERM_CC_DIRECT	clathrin-coated endocytic vesicle	9	0.3	0.082	0.00333952
GOTERM_CC_DIRECT	vesicle	33	1.3	0.082	0.0122449
GOTERM_CC_DIRECT	growth cone membrane	5	0.2	0.086	0.00185529
GOTERM_CC_DIRECT	dendritic spine	32	1.2	0.086	0.0118738
GOTERM_CC_DIRECT	Golgi stack	11	0.4	0.087	0.00408163
GOTERM_CC_DIRECT	extracellular space	266	10.3	0.097	0.0987013
GOTERM_CC_DIRECT	apical plasma membrane	62	2.4	0.098	0.0230056
GOTERM_MF_DIRECT	protein binding	1841	71.4	1.4e-24	0.683117
GOTERM_MF_DIRECT	extracellular matrix structural constituent	58	2.2	3.5e-14	0.0215213
GOTERM_MF_DIRECT	calcium ion binding	153	5.9	1.9e-06	0.0567718
GOTERM_MF_DIRECT	collagen binding	29	1.1	2.2e-06	0.0107607
GOTERM_MF_DIRECT	small GTPase binding	71	2.8	1.4e-05	0.0263451
GOTERM_MF_DIRECT	actin binding	79	3.1	3.8e-05	0.0293135
GOTERM_MF_DIRECT	extracellular matrix structural constituent conferring tensile strength	20	0.8	3.9e-05	0.00742115
GOTERM_MF_DIRECT	integrin binding	46	1.8	4.8e-05	0.0170686
GOTERM_MF_DIRECT	cadherin binding	73	2.8	0.00011	0.0270872
GOTERM_MF_DIRECT	protease binding	35	1.4	0.00012	0.012987
GOTERM_MF_DIRECT	actin filament binding	55	2.1	0.00053	0.0204082
GOTERM_MF_DIRECT	beta-amyloid binding	26	1	0.0073	0.0096475
GOTERM_MF_DIRECT	protein homodimerization activity	129	5	0.0073	0.0478664
GOTERM_MF_DIRECT	L-ascorbic acid binding	11	0.4	0.014	0.00408163
GOTERM_MF_DIRECT	platelet-derived growth factor binding	8	0.3	0.014	0.00296846
GOTERM_MF_DIRECT	low-density lipoprotein particle receptor binding	12	0.5	0.014	0.00445269
GOTERM_MF_DIRECT	muscle alpha-actinin binding	9	0.3	0.022	0.00333952
GOTERM_MF_DIRECT	sulfuric ester hydrolase activity	9	0.3	0.037	0.00333952
GOTERM_MF_DIRECT	metalloendopeptidase activity	32	1.2	0.038	0.0118738
GOTERM_MF_DIRECT	SH3 domain binding	32	1.2	0.041	0.0118738
GOTERM_MF_DIRECT	identical protein binding	264	10.2	0.071	0.0979592
GOTERM_MF_DIRECT	glycosaminoglycan binding	11	0.4	0.071	0.00408163
GOTERM_MF_DIRECT	laminin binding	11	0.4	0.071	0.00408163
GOTERM_MF_DIRECT	glutathione peroxidase activity	10	0.4	0.071	0.00371058
GOTERM_MF_DIRECT	proline-rich region binding	9	0.3	0.071	0.00333952
GOTERM_MF_DIRECT	procollagen-proline 4-dioxygenase activity	5	0.2	0.088	0.00185529

## Sheet: DAVID UP UNIPROT
Number of genes submitted to DAVID:	2695
Category	Term	Gene Count	% of Submitted Genes	Benjamini-Hochberg p-value	Gene Ratio
UP_KW_BIOLOGICAL_PROCESS	KW-0813~Transport	392	15.2886	5.19602e-18	0.145455
UP_KW_BIOLOGICAL_PROCESS	KW-0653~Protein transport	159	6.20125	4.48505e-17	0.0589981
UP_KW_BIOLOGICAL_PROCESS	KW-0130~Cell adhesion	128	4.9922	2.95962e-15	0.0474954
UP_KW_BIOLOGICAL_PROCESS	KW-0931~ER-Golgi transport	37	1.44306	9.33009e-09	0.0137291
UP_KW_BIOLOGICAL_PROCESS	KW-0072~Autophagy	52	2.02808	9.33009e-09	0.019295
UP_KW_BIOLOGICAL_PROCESS	KW-0254~Endocytosis	40	1.56006	1.57589e-06	0.0148423
UP_KW_BIOLOGICAL_PROCESS	KW-0053~Apoptosis	106	4.13417	3.88218e-05	0.0393321
UP_KW_BIOLOGICAL_PROCESS	KW-0443~Lipid metabolism	129	5.0312	0.00098137	0.0478664
UP_KW_BIOLOGICAL_PROCESS	KW-0945~Host-virus interaction	117	4.56318	0.00115008	0.0434137
UP_KW_BIOLOGICAL_PROCESS	KW-0037~Angiogenesis	33	1.28705	0.0064334	0.0122449
UP_KW_BIOLOGICAL_PROCESS	KW-0249~Electron transport	26	1.01404	0.0343218	0.0096475
UP_KW_BIOLOGICAL_PROCESS	KW-0029~Amino-acid transport	15	0.585023	0.0557037	0.00556586
UP_KW_BIOLOGICAL_PROCESS	KW-0276~Fatty acid metabolism	33	1.28705	0.0557037	0.0122449
UP_KW_BIOLOGICAL_PROCESS	KW-0892~Osteogenesis	12	0.468019	0.0601826	0.00445269
UP_KW_BIOLOGICAL_PROCESS	KW-0834~Unfolded protein response	13	0.50702	0.065557	0.00482375
UP_KW_BIOLOGICAL_PROCESS	KW-0914~Notch signaling pathway	14	0.546022	0.0969982	0.00519481
UP_KW_CELLULAR_COMPONENT	KW-0333~Golgi apparatus	256	9.9844	1.11066e-29	0.0949907
UP_KW_CELLULAR_COMPONENT	KW-0256~Endoplasmic reticulum	296	11.5445	8.65298e-21	0.109833
UP_KW_CELLULAR_COMPONENT	KW-0458~Lysosome	114	4.44618	3.99546e-16	0.0423006
UP_KW_CELLULAR_COMPONENT	KW-0272~Extracellular matrix	82	3.19813	3.86816e-12	0.0304267
UP_KW_CELLULAR_COMPONENT	KW-0472~Membrane	1228	47.8939	8.4489e-12	0.455659
UP_KW_CELLULAR_COMPONENT	KW-0967~Endosome	150	5.85023	3.52677e-11	0.0556586
UP_KW_CELLULAR_COMPONENT	KW-0968~Cytoplasmic vesicle	153	5.96724	1.22554e-09	0.0567718
UP_KW_CELLULAR_COMPONENT	KW-0963~Cytoplasm	850	33.1513	2.26007e-08	0.315399
UP_KW_CELLULAR_COMPONENT	KW-0965~Cell junction	96	3.74415	2.5018e-08	0.0356215
UP_KW_CELLULAR_COMPONENT	KW-0084~Basement membrane	20	0.780031	2.6209e-06	0.00742115
UP_KW_CELLULAR_COMPONENT	KW-0206~Cytoskeleton	236	9.20437	1.26706e-05	0.0875696
UP_KW_CELLULAR_COMPONENT	KW-0168~Coated pit	21	0.819033	2.19719e-05	0.00779221
UP_KW_CELLULAR_COMPONENT	KW-1000~Mitochondrion outer membrane	35	1.36505	0.00276252	0.012987
UP_KW_CELLULAR_COMPONENT	KW-0966~Cell projection	194	7.5663	0.00408793	0.0719852
UP_KW_CELLULAR_COMPONENT	KW-0703~Sarcoplasmic reticulum	14	0.546022	0.0594713	0.00519481
UP_KW_CELLULAR_COMPONENT	KW-0770~Synapse	84	3.27613	0.0866485	0.0311688
UP_KW_MOLECULAR_FUNCTION	KW-0009~Actin-binding	71	2.76911	2.33742e-07	0.0263451
UP_KW_MOLECULAR_FUNCTION	KW-0560~Oxidoreductase	120	4.68019	1.90589e-06	0.0445269
UP_KW_MOLECULAR_FUNCTION	KW-0340~Growth factor binding	11	0.429017	0.00133543	0.00408163
UP_KW_MOLECULAR_FUNCTION	KW-0223~Dioxygenase	23	0.897036	0.0102112	0.00853432
UP_KW_MOLECULAR_FUNCTION	KW-0808~Transferase	293	11.4275	0.0102112	0.10872
UP_KW_MOLECULAR_FUNCTION	KW-1278~Translocase	26	1.01404	0.0102112	0.0096475
UP_KW_MOLECULAR_FUNCTION	KW-0328~Glycosyltransferase	46	1.79407	0.0155988	0.0170686
UP_KW_MOLECULAR_FUNCTION	KW-0378~Hydrolase	252	9.82839	0.0341157	0.0935065
UP_KW_MOLECULAR_FUNCTION	KW-0358~Heparin-binding	22	0.858034	0.0418418	0.00816327
UP_KW_MOLECULAR_FUNCTION	KW-1183~Host cell receptor for virus entry	18	0.702028	0.0419038	0.00667904
UP_KW_MOLECULAR_FUNCTION	KW-0344~Guanine-nucleotide releasing factor	33	1.28705	0.0449889	0.0122449
UP_KW_MOLECULAR_FUNCTION	KW-0575~Peroxidase	9	0.351014	0.0648804	0.00333952
UP_KW_MOLECULAR_FUNCTION	KW-0413~Isomerase	30	1.17005	0.0648804	0.0111317
UP_KW_MOLECULAR_FUNCTION	KW-0343~GTPase activation	36	1.40406	0.0876994	0.0133581
UP_KW_MOLECULAR_FUNCTION	KW-0112~Calmodulin-binding	30	1.17005	0.0876994	0.0111317

## Sheet: DAVID UP KEGG
Number of genes submitted to DAVID:	2695
Category	Term	Gene Count	% of Submitted Genes	Benjamini-Hochberg p-value	Gene Ratio
KEGG_PATHWAY	hsa04142:Lysosome	56	2.18409	4.3572e-13	0.0207792
KEGG_PATHWAY	hsa04141:Protein processing in endoplasmic reticulum	55	2.14509	2.27342e-07	0.0204082
KEGG_PATHWAY	hsa01100:Metabolic pathways	286	11.1544	2.27342e-07	0.106122
KEGG_PATHWAY	hsa04115:p53 signaling pathway	29	1.13105	1.37585e-05	0.0107607
KEGG_PATHWAY	hsa05165:Human papillomavirus infection	76	2.96412	0.000264485	0.0282004
KEGG_PATHWAY	hsa04140:Autophagy - animal	40	1.56006	0.000442461	0.0148423
KEGG_PATHWAY	hsa04145:Phagosome	42	1.63807	0.000442461	0.0155844
KEGG_PATHWAY	hsa04512:ECM-receptor interaction	29	1.13105	0.000474827	0.0107607
KEGG_PATHWAY	hsa05222:Small cell lung cancer	29	1.13105	0.000843451	0.0107607
KEGG_PATHWAY	hsa04510:Focal adhesion	50	1.95008	0.0011607	0.0185529
KEGG_PATHWAY	hsa04137:Mitophagy - animal	24	0.936037	0.00158291	0.00890538
KEGG_PATHWAY	hsa04721:Synaptic vesicle cycle	24	0.936037	0.00540596	0.00890538
KEGG_PATHWAY	hsa05110:Vibrio cholerae infection	18	0.702028	0.00540596	0.00667904
KEGG_PATHWAY	hsa00514:Other types of O-glycan biosynthesis	17	0.663027	0.00755044	0.00630798
KEGG_PATHWAY	hsa00531:Glycosaminoglycan degradation	10	0.390016	0.00884065	0.00371058
KEGG_PATHWAY	hsa05146:Amoebiasis	28	1.09204	0.00884065	0.0103896
KEGG_PATHWAY	hsa05132:Salmonella infection	54	2.10608	0.0106267	0.0200371
KEGG_PATHWAY	hsa00534:Glycosaminoglycan biosynthesis - heparan sulfate / heparin	11	0.429017	0.0131265	0.00408163
KEGG_PATHWAY	hsa00532:Glycosaminoglycan biosynthesis - chondroitin sulfate / dermatan sulfate	10	0.390016	0.0181175	0.00371058
KEGG_PATHWAY	hsa04974:Protein digestion and absorption	27	1.05304	0.0186176	0.0100186
KEGG_PATHWAY	hsa00480:Glutathione metabolism	18	0.702028	0.0186176	0.00667904
KEGG_PATHWAY	hsa05022:Pathways of neurodegeneration - multiple diseases	89	3.47114	0.0226563	0.0330241
KEGG_PATHWAY	hsa04962:Vasopressin-regulated water reabsorption	15	0.585023	0.0229198	0.00556586
KEGG_PATHWAY	hsa01230:Biosynthesis of amino acids	21	0.819033	0.0288258	0.00779221
KEGG_PATHWAY	hsa05205:Proteoglycans in cancer	44	1.71607	0.0314756	0.0163265
KEGG_PATHWAY	hsa05200:Pathways in cancer	96	3.74415	0.0355411	0.0356215
KEGG_PATHWAY	hsa04144:Endocytosis	51	1.98908	0.0419786	0.0189239
KEGG_PATHWAY	hsa00190:Oxidative phosphorylation	31	1.20905	0.0456113	0.0115028
KEGG_PATHWAY	hsa04066:HIF-1 signaling pathway	26	1.01404	0.0657622	0.0096475
KEGG_PATHWAY	hsa05415:Diabetic cardiomyopathy	42	1.63807	0.0659363	0.0155844
KEGG_PATHWAY	hsa05131:Shigellosis	49	1.91108	0.071307	0.0181818
KEGG_PATHWAY	hsa04151:PI3K-Akt signaling pathway	66	2.5741	0.0728692	0.0244898
KEGG_PATHWAY	hsa00511:Other glycan degradation	8	0.312012	0.0728692	0.00296846
KEGG_PATHWAY	hsa04933:AGE-RAGE signaling pathway in diabetic complications	24	0.936037	0.0743376	0.00890538
KEGG_PATHWAY	hsa05016:Huntington disease	58	2.26209	0.0764744	0.0215213
KEGG_PATHWAY	hsa01524:Platinum drug resistance	19	0.74103	0.0764744	0.00705009
KEGG_PATHWAY	hsa00513:Various types of N-glycan biosynthesis	13	0.50702	0.0792488	0.00482375
KEGG_PATHWAY	hsa04961:Endocrine and other factor-regulated calcium reabsorption	15	0.585023	0.0891301	0.00556586
KEGG_PATHWAY	hsa00280:Valine, leucine and isoleucine degradation	14	0.546022	0.089772	0.00519481
KEGG_PATHWAY	hsa05214:Glioma	19	0.74103	0.0903675	0.00705009
KEGG_PATHWAY	hsa04810:Regulation of actin cytoskeleton	45	1.75507	0.0903675	0.0166976

## Sheet: DAVID DOWN GO
Number of genes submitted to DAVID:	2322
Category	Term	Gene Count	% of Submitted Genes	Benjamini-Hochberg p-value	Gene Ratio
GOTERM_BP_DIRECT	cell division	156	7	2.6e-49	0.0671835
GOTERM_BP_DIRECT	mRNA splicing, via spliceosome	105	4.7	1.4e-44	0.0452196
GOTERM_BP_DIRECT	DNA replication	73	3.3	7.9e-36	0.0314384
GOTERM_BP_DIRECT	DNA repair	110	4.9	2.6e-30	0.047373
GOTERM_BP_DIRECT	mitotic cell cycle	73	3.3	6.2e-27	0.0314384
GOTERM_BP_DIRECT	RNA splicing	83	3.7	4.9e-26	0.035745
GOTERM_BP_DIRECT	cell cycle	110	4.9	8.4e-22	0.047373
GOTERM_BP_DIRECT	chromosome segregation	44	2	7.7e-20	0.0189492
GOTERM_BP_DIRECT	nucleocytoplasmic transport	35	1.6	3.9e-19	0.0150732
GOTERM_BP_DIRECT	mitotic sister chromatid segregation	29	1.3	9.3e-19	0.0124892
GOTERM_BP_DIRECT	mRNA processing	76	3.4	4.5e-18	0.0327304
GOTERM_BP_DIRECT	rRNA processing	53	2.4	1.6e-15	0.0228252
GOTERM_BP_DIRECT	mitotic spindle organization	34	1.5	1.6e-15	0.0146425
GOTERM_BP_DIRECT	mitotic spindle assembly checkpoint	24	1.1	1.7e-13	0.0103359
GOTERM_BP_DIRECT	mRNA transport	39	1.8	1.8e-12	0.0167959
GOTERM_BP_DIRECT	positive regulation of transcription, DNA-templated	148	6.7	2.6e-12	0.0637382
GOTERM_BP_DIRECT	mRNA export from nucleus	30	1.3	2.5e-11	0.0129199
GOTERM_BP_DIRECT	negative regulation of transcription, DNA-templated	124	5.6	6.1e-11	0.0534022
GOTERM_BP_DIRECT	U2-type prespliceosome assembly	19	0.9	6.1e-11	0.0081826
GOTERM_BP_DIRECT	cellular response to DNA damage stimulus	74	3.3	6.1e-11	0.0318691
GOTERM_BP_DIRECT	DNA replication initiation	20	0.9	2.3e-10	0.00861326
GOTERM_BP_DIRECT	chromatin organization	67	3	6.1e-10	0.0288544
GOTERM_BP_DIRECT	DNA recombination	34	1.5	1.2e-09	0.0146425
GOTERM_BP_DIRECT	protein import into nucleus	38	1.7	3e-09	0.0163652
GOTERM_BP_DIRECT	DNA unwinding involved in DNA replication	17	0.8	7e-09	0.00732127
GOTERM_BP_DIRECT	DNA-dependent DNA replication	19	0.9	1.6e-08	0.0081826
GOTERM_BP_DIRECT	spliceosomal snRNP assembly	18	0.8	3.9e-08	0.00775194
GOTERM_BP_DIRECT	regulation of DNA replication	23	1	7.9e-08	0.00990525
GOTERM_BP_DIRECT	negative regulation of mRNA splicing, via spliceosome	16	0.7	2.5e-07	0.00689061
GOTERM_BP_DIRECT	mitotic metaphase plate congression	21	0.9	3.1e-07	0.00904393
GOTERM_BP_DIRECT	G2/M transition of mitotic cell cycle	25	1.1	5.9e-07	0.0107666
GOTERM_BP_DIRECT	double-strand break repair via homologous recombination	32	1.4	8.4e-07	0.0137812
GOTERM_BP_DIRECT	chromatin remodeling	48	2.2	1.1e-06	0.0206718
GOTERM_BP_DIRECT	regulation of cell cycle	71	3.2	1.1e-06	0.0305771
GOTERM_BP_DIRECT	positive regulation of mitotic cell cycle spindle assembly checkpoint	11	0.5	1.6e-06	0.0047373
GOTERM_BP_DIRECT	mitochondrial translation	31	1.4	5.3e-06	0.0133506
GOTERM_BP_DIRECT	DNA duplex unwinding	24	1.1	5.7e-06	0.0103359
GOTERM_BP_DIRECT	positive regulation of DNA-directed DNA polymerase activity	11	0.5	5.7e-06	0.0047373
GOTERM_BP_DIRECT	spliceosomal complex assembly	15	0.7	9.3e-06	0.00645995
GOTERM_BP_DIRECT	centrosome cycle	20	0.9	1.1e-05	0.00861326
GOTERM_BP_DIRECT	cell proliferation	46	2.1	1.2e-05	0.0198105
GOTERM_BP_DIRECT	spindle organization	12	0.5	1.7e-05	0.00516796
GOTERM_BP_DIRECT	positive regulation of transcription from RNA polymerase I promoter	14	0.6	2.3e-05	0.00602929
GOTERM_BP_DIRECT	positive regulation of transcription from RNA polymerase II promoter	186	8.4	3.1e-05	0.0801034
GOTERM_BP_DIRECT	double-strand break repair via break-induced replication	10	0.4	3.4e-05	0.00430663
GOTERM_BP_DIRECT	protein localization to kinetochore	10	0.4	3.4e-05	0.00430663
GOTERM_BP_DIRECT	positive regulation of telomerase RNA localization to Cajal body	11	0.5	3.9e-05	0.0047373
GOTERM_BP_DIRECT	mitotic spindle assembly	18	0.8	4e-05	0.00775194
GOTERM_BP_DIRECT	regulation of mitotic cell cycle	23	1	4e-05	0.00990525
GOTERM_BP_DIRECT	positive regulation of establishment of protein localization to telomere	9	0.4	6.5e-05	0.00387597
GOTERM_BP_DIRECT	positive regulation of mRNA splicing, via spliceosome	14	0.6	6.5e-05	0.00602929
GOTERM_BP_DIRECT	replication fork processing	16	0.7	0.00011	0.00689061
GOTERM_BP_DIRECT	nuclear pore organization	8	0.4	0.00011	0.00344531
GOTERM_BP_DIRECT	CENP-A containing nucleosome assembly	8	0.4	0.00011	0.00344531
GOTERM_BP_DIRECT	G1/S transition of mitotic cell cycle	24	1.1	0.00015	0.0103359
GOTERM_BP_DIRECT	centrosome duplication	11	0.5	0.00017	0.0047373
GOTERM_BP_DIRECT	positive regulation of protein localization to Cajal body	9	0.4	0.00019	0.00387597
GOTERM_BP_DIRECT	regulation of DNA-dependent DNA replication initiation	10	0.4	0.0002	0.00430663
GOTERM_BP_DIRECT	RNA splicing, via transesterification reactions	13	0.6	0.00027	0.00559862
GOTERM_BP_DIRECT	interstrand cross-link repair	16	0.7	0.00033	0.00689061
GOTERM_BP_DIRECT	regulation of RNA splicing	24	1.1	0.00036	0.0103359
GOTERM_BP_DIRECT	positive regulation of telomere maintenance via telomerase	15	0.7	0.00036	0.00645995
GOTERM_BP_DIRECT	positive regulation of telomerase activity	15	0.7	0.00036	0.00645995
GOTERM_BP_DIRECT	base-excision repair	15	0.7	0.00036	0.00645995
GOTERM_BP_DIRECT	double-strand break repair	23	1	0.00037	0.00990525
GOTERM_BP_DIRECT	DNA strand elongation involved in DNA replication	8	0.4	0.00037	0.00344531
GOTERM_BP_DIRECT	telomere maintenance via telomerase	12	0.5	0.00037	0.00516796
GOTERM_BP_DIRECT	centriole replication	12	0.5	0.00037	0.00516796
GOTERM_BP_DIRECT	maturation of LSU-rRNA	10	0.4	0.00038	0.00430663
GOTERM_BP_DIRECT	nucleic acid phosphodiester bond hydrolysis	24	1.1	0.00051	0.0103359
GOTERM_BP_DIRECT	telomere maintenance	20	0.9	0.00051	0.00861326
GOTERM_BP_DIRECT	protein folding	39	1.8	0.00078	0.0167959
GOTERM_BP_DIRECT	cellular response to ionizing radiation	16	0.7	0.00081	0.00689061
GOTERM_BP_DIRECT	mismatch repair	14	0.6	0.00081	0.00602929
GOTERM_BP_DIRECT	RNA export from nucleus	11	0.5	0.00091	0.0047373
GOTERM_BP_DIRECT	positive regulation of chromosome segregation	9	0.4	0.00093	0.00387597
GOTERM_BP_DIRECT	DNA replication checkpoint	8	0.4	0.00096	0.00344531
GOTERM_BP_DIRECT	positive regulation of chromosome separation	8	0.4	0.00096	0.00344531
GOTERM_BP_DIRECT	mitotic cytokinesis	21	0.9	0.00096	0.00904393
GOTERM_BP_DIRECT	meiotic cell cycle	23	1	0.00098	0.00990525
GOTERM_BP_DIRECT	transcription, DNA-templated	46	2.1	0.0011	0.0198105
GOTERM_BP_DIRECT	positive regulation of G2/M transition of mitotic cell cycle	13	0.6	0.0013	0.00559862
GOTERM_BP_DIRECT	positive regulation of histone H3-K4 methylation	12	0.5	0.0014	0.00516796
GOTERM_BP_DIRECT	regulation of cyclin-dependent protein serine/threonine kinase activity	18	0.8	0.0014	0.00775194
GOTERM_BP_DIRECT	ribosomal large subunit biogenesis	14	0.6	0.0015	0.00602929
GOTERM_BP_DIRECT	attachment of spindle microtubules to kinetochore	9	0.4	0.0017	0.00387597
GOTERM_BP_DIRECT	regulation of G1/S transition of mitotic cell cycle	18	0.8	0.0018	0.00775194
GOTERM_BP_DIRECT	negative regulation of transcription from RNA polymerase II promoter	145	6.5	0.0019	0.0624462
GOTERM_BP_DIRECT	positive regulation of chromosome condensation	7	0.3	0.002	0.00301464
GOTERM_BP_DIRECT	7-methylguanosine cap hypermethylation	7	0.3	0.002	0.00301464
GOTERM_BP_DIRECT	pre-replicative complex assembly involved in nuclear cell cycle DNA replication	7	0.3	0.002	0.00301464
GOTERM_BP_DIRECT	regulation of mitotic metaphase/anaphase transition	14	0.6	0.002	0.00602929
GOTERM_BP_DIRECT	ATP-dependent chromatin remodeling	14	0.6	0.002	0.00602929
GOTERM_BP_DIRECT	mitotic spindle midzone assembly	8	0.4	0.002	0.00344531
GOTERM_BP_DIRECT	mitotic chromosome condensation	10	0.4	0.002	0.00430663
GOTERM_BP_DIRECT	positive regulation of double-strand break repair	15	0.7	0.0029	0.00645995
GOTERM_BP_DIRECT	regulation of DNA damage checkpoint	9	0.4	0.0029	0.00387597
GOTERM_BP_DIRECT	kinetochore assembly	9	0.4	0.0029	0.00387597
GOTERM_BP_DIRECT	regulation of mitotic nuclear division	11	0.5	0.0032	0.0047373
GOTERM_BP_DIRECT	mitotic sister chromatid cohesion	10	0.4	0.0032	0.00430663
GOTERM_BP_DIRECT	positive regulation of DNA replication	13	0.6	0.0033	0.00559862
GOTERM_BP_DIRECT	protein stabilization	44	2	0.0035	0.0189492
GOTERM_BP_DIRECT	kinetochore organization	6	0.3	0.0039	0.00258398
GOTERM_BP_DIRECT	regulation of alternative mRNA splicing, via spliceosome	19	0.9	0.0046	0.0081826
GOTERM_BP_DIRECT	GMP biosynthetic process	7	0.3	0.0047	0.00301464
GOTERM_BP_DIRECT	exonucleolytic trimming to generate mature 3'-end of 5.8S rRNA from tricistronic rRNA transcript (SSU-	7	0.3	0.0047	0.00301464
GOTERM_BP_DIRECT	regulation of mRNA processing	9	0.4	0.0049	0.00387597
GOTERM_BP_DIRECT	regulation of stem cell differentiation	10	0.4	0.0049	0.00430663
GOTERM_BP_DIRECT	regulation of DNA repair	18	0.8	0.0049	0.00775194
GOTERM_BP_DIRECT	rhythmic process	21	0.9	0.0061	0.00904393
GOTERM_BP_DIRECT	spindle assembly	14	0.6	0.0062	0.00602929
GOTERM_BP_DIRECT	regulation of cell fate specification	8	0.4	0.0072	0.00344531
GOTERM_BP_DIRECT	positive regulation of stem cell population maintenance	15	0.7	0.0078	0.00645995
GOTERM_BP_DIRECT	double-strand break repair via nonhomologous end joining	13	0.6	0.0079	0.00559862
GOTERM_BP_DIRECT	RNA catabolic process	13	0.6	0.0079	0.00559862
GOTERM_BP_DIRECT	activation of innate immune response	12	0.5	0.01	0.00516796
GOTERM_BP_DIRECT	ribosome biogenesis	14	0.6	0.01	0.00602929
GOTERM_BP_DIRECT	DNA damage checkpoint	13	0.6	0.01	0.00559862
GOTERM_BP_DIRECT	meiotic chromosome condensation	6	0.3	0.011	0.00258398
GOTERM_BP_DIRECT	maintenance of DNA methylation	6	0.3	0.011	0.00258398
GOTERM_BP_DIRECT	'de novo' XMP biosynthetic process	6	0.3	0.011	0.00258398
GOTERM_BP_DIRECT	regulation of mRNA splicing, via spliceosome	10	0.4	0.011	0.00430663
GOTERM_BP_DIRECT	proteasome-mediated ubiquitin-dependent protein catabolic process	41	1.8	0.011	0.0176572
GOTERM_BP_DIRECT	positive regulation of chromatin binding	8	0.4	0.012	0.00344531
GOTERM_BP_DIRECT	metaphase plate congression	8	0.4	0.012	0.00344531
GOTERM_BP_DIRECT	centrosome localization	9	0.4	0.012	0.00387597
GOTERM_BP_DIRECT	liver regeneration	14	0.6	0.012	0.00602929
GOTERM_BP_DIRECT	DNA biosynthetic process	12	0.5	0.013	0.00516796
GOTERM_BP_DIRECT	cellular response to UV	17	0.8	0.014	0.00732127
GOTERM_BP_DIRECT	apoptotic process	93	4.2	0.015	0.0400517
GOTERM_BP_DIRECT	transcription from RNA polymerase II promoter	45	2	0.015	0.0193798
GOTERM_BP_DIRECT	positive regulation of histone acetylation	11	0.5	0.016	0.0047373
GOTERM_BP_DIRECT	positive regulation of protein export from nucleus	9	0.4	0.017	0.00387597
GOTERM_BP_DIRECT	nucleosome disassembly	9	0.4	0.017	0.00387597
GOTERM_BP_DIRECT	regulation of circadian rhythm	18	0.8	0.017	0.00775194
GOTERM_BP_DIRECT	positive regulation of DNA repair	15	0.7	0.017	0.00645995
GOTERM_BP_DIRECT	cellular response to leukemia inhibitory factor	24	1.1	0.018	0.0103359
GOTERM_BP_DIRECT	DNA synthesis involved in DNA repair	8	0.4	0.018	0.00344531
GOTERM_BP_DIRECT	mitotic cell cycle checkpoint	6	0.3	0.022	0.00258398
GOTERM_BP_DIRECT	chromatin assembly	6	0.3	0.022	0.00258398
GOTERM_BP_DIRECT	viral mRNA export from host cell nucleus	6	0.3	0.022	0.00258398
GOTERM_BP_DIRECT	methylation-dependent chromatin silencing	6	0.3	0.022	0.00258398
GOTERM_BP_DIRECT	scaRNA localization to Cajal body	5	0.2	0.022	0.00215332
GOTERM_BP_DIRECT	positive regulation of centriole replication	5	0.2	0.022	0.00215332
GOTERM_BP_DIRECT	positive regulation of DNA primase activity	5	0.2	0.022	0.00215332
GOTERM_BP_DIRECT	response to ionizing radiation	14	0.6	0.023	0.00602929
GOTERM_BP_DIRECT	regulation of mitotic spindle organization	9	0.4	0.023	0.00387597
GOTERM_BP_DIRECT	intrinsic apoptotic signaling pathway in response to DNA damage	15	0.7	0.025	0.00645995
GOTERM_BP_DIRECT	chromosome organization	10	0.4	0.026	0.00430663
GOTERM_BP_DIRECT	alternative mRNA splicing, via spliceosome	10	0.4	0.026	0.00430663
GOTERM_BP_DIRECT	purine nucleotide biosynthetic process	8	0.4	0.027	0.00344531
GOTERM_BP_DIRECT	heterochromatin assembly	11	0.5	0.027	0.0047373
GOTERM_BP_DIRECT	DNA-templated transcription, termination	7	0.3	0.027	0.00301464
GOTERM_BP_DIRECT	attachment of mitotic spindle microtubules to kinetochore	7	0.3	0.027	0.00301464
GOTERM_BP_DIRECT	histone deacetylation	15	0.7	0.029	0.00645995
GOTERM_BP_DIRECT	sister chromatid cohesion	10	0.4	0.035	0.00430663
GOTERM_BP_DIRECT	circadian regulation of gene expression	18	0.8	0.037	0.00775194
GOTERM_BP_DIRECT	regulation of cytokinesis	13	0.6	0.038	0.00559862
GOTERM_BP_DIRECT	nuclear pore complex assembly	6	0.3	0.04	0.00258398
GOTERM_BP_DIRECT	positive regulation of protein ubiquitination	19	0.9	0.041	0.0081826
GOTERM_BP_DIRECT	centriole-centriole cohesion	7	0.3	0.043	0.00301464
GOTERM_BP_DIRECT	dosage compensation by inactivation of X chromosome	7	0.3	0.043	0.00301464
GOTERM_BP_DIRECT	nuclear envelope organization	9	0.4	0.044	0.00387597
GOTERM_BP_DIRECT	regulation of telomere maintenance	9	0.4	0.044	0.00387597
GOTERM_BP_DIRECT	positive regulation of cell cycle G2/M phase transition	5	0.2	0.051	0.00215332
GOTERM_BP_DIRECT	mRNA 3'-splice site recognition	5	0.2	0.051	0.00215332
GOTERM_BP_DIRECT	cell cycle phase transition	5	0.2	0.051	0.00215332
GOTERM_BP_DIRECT	positive regulation of exit from mitosis	5	0.2	0.051	0.00215332
GOTERM_BP_DIRECT	'de novo' IMP biosynthetic process	5	0.2	0.051	0.00215332
GOTERM_BP_DIRECT	mitotic DNA replication initiation	5	0.2	0.051	0.00215332
GOTERM_BP_DIRECT	regulation of nucleotide-excision repair	10	0.4	0.058	0.00430663
GOTERM_BP_DIRECT	proteasomal ubiquitin-independent protein catabolic process	9	0.4	0.058	0.00387597
GOTERM_BP_DIRECT	positive regulation of double-strand break repair via homologous recombination	12	0.5	0.061	0.00516796
GOTERM_BP_DIRECT	cellular response to interleukin-7	7	0.3	0.063	0.00301464
GOTERM_BP_DIRECT	negative regulation of cell growth	26	1.2	0.064	0.0111972
GOTERM_BP_DIRECT	mitotic DNA replication checkpoint	6	0.3	0.066	0.00258398
GOTERM_BP_DIRECT	regulation of transcription, DNA-templated	134	6	0.067	0.0577089
GOTERM_BP_DIRECT	proteasomal protein catabolic process	11	0.5	0.067	0.0047373
GOTERM_BP_DIRECT	maturation of SSU-rRNA from tricistronic rRNA transcript (SSU-rRNA, 5.8S rRNA, LSU-rRNA)	10	0.4	0.073	0.00430663
GOTERM_BP_DIRECT	regulation of chromosome organization	8	0.4	0.073	0.00344531
GOTERM_BP_DIRECT	regulation of DNA methylation	8	0.4	0.073	0.00344531
GOTERM_BP_DIRECT	establishment of mitotic spindle orientation	11	0.5	0.083	0.0047373
GOTERM_BP_DIRECT	positive regulation of translation	19	0.9	0.087	0.0081826
GOTERM_BP_DIRECT	chaperone-mediated protein folding	12	0.5	0.089	0.00516796
GOTERM_BP_DIRECT	regulation of signal transduction by p53 class mediator	12	0.5	0.089	0.00516796
GOTERM_BP_DIRECT	somatic hypermutation of immunoglobulin genes	7	0.3	0.09	0.00301464
GOTERM_BP_DIRECT	protein K11-linked ubiquitination	10	0.4	0.09	0.00430663
GOTERM_BP_DIRECT	peptidyl-serine phosphorylation	33	1.5	0.093	0.0142119
GOTERM_BP_DIRECT	regulation of G0 to G1 transition	9	0.4	0.094	0.00387597
GOTERM_BP_DIRECT	anaphase-promoting complex-dependent catabolic process	9	0.4	0.094	0.00387597
GOTERM_BP_DIRECT	G-quadruplex DNA unwinding	5	0.2	0.094	0.00215332
GOTERM_BP_DIRECT	nuclear polyadenylation-dependent tRNA catabolic process	5	0.2	0.094	0.00215332
GOTERM_BP_DIRECT	DNA replication, synthesis of RNA primer	5	0.2	0.094	0.00215332
GOTERM_BP_DIRECT	ribosomal small subunit export from nucleus	5	0.2	0.094	0.00215332
GOTERM_BP_DIRECT	nuclear polyadenylation-dependent rRNA catabolic process	5	0.2	0.094	0.00215332
GOTERM_BP_DIRECT	establishment of mitotic sister chromatid cohesion	5	0.2	0.094	0.00215332
GOTERM_BP_DIRECT	protein dephosphorylation	29	1.3	0.095	0.0124892
GOTERM_CC_DIRECT	nucleoplasm	1000	45	9e-205	0.430663
GOTERM_CC_DIRECT	nucleus	1106	49.8	8.3e-115	0.476314
GOTERM_CC_DIRECT	cytosol	898	40.4	4.7e-55	0.386736
GOTERM_CC_DIRECT	cytoplasm	860	38.7	9.3e-41	0.37037
GOTERM_CC_DIRECT	kinetochore	85	3.8	9.2e-39	0.0366064
GOTERM_CC_DIRECT	chromosome	107	4.8	2.1e-36	0.046081
GOTERM_CC_DIRECT	spliceosomal complex	71	3.2	1.5e-34	0.0305771
GOTERM_CC_DIRECT	centrosome	153	6.9	4.8e-28	0.0658915
GOTERM_CC_DIRECT	catalytic step 2 spliceosome	53	2.4	1.5e-26	0.0228252
GOTERM_CC_DIRECT	nuclear speck	123	5.5	9.3e-24	0.0529716
GOTERM_CC_DIRECT	chromosome, centromeric region	42	1.9	4.1e-23	0.0180879
GOTERM_CC_DIRECT	nuclear envelope	75	3.4	8.9e-23	0.0322997
GOTERM_CC_DIRECT	chromosome, telomeric region	68	3.1	4.8e-21	0.0292851
GOTERM_CC_DIRECT	U2-type precatalytic spliceosome	33	1.5	5.4e-18	0.0142119
GOTERM_CC_DIRECT	nucleolus	253	11.4	9.4e-18	0.108958
GOTERM_CC_DIRECT	macromolecular complex	153	6.9	2.5e-17	0.0658915
GOTERM_CC_DIRECT	spindle pole	53	2.4	6.6e-17	0.0228252
GOTERM_CC_DIRECT	ribonucleoprotein complex	63	2.8	3.4e-16	0.0271318
GOTERM_CC_DIRECT	mitochondrion	250	11.2	1.9e-14	0.107666
GOTERM_CC_DIRECT	chromatin	196	8.8	3.2e-14	0.08441
GOTERM_CC_DIRECT	nuclear body	86	3.9	4.2e-13	0.037037
GOTERM_CC_DIRECT	nuclear pore	38	1.7	5e-12	0.0163652
GOTERM_CC_DIRECT	nuclear membrane	66	3	1.7e-11	0.0284238
GOTERM_CC_DIRECT	nuclear matrix	44	2	8.7e-11	0.0189492
GOTERM_CC_DIRECT	centriole	49	2.2	3.2e-10	0.0211025
GOTERM_CC_DIRECT	spindle	46	2.1	6.6e-10	0.0198105
GOTERM_CC_DIRECT	condensed nuclear chromosome	22	1	7.6e-10	0.00947459
GOTERM_CC_DIRECT	U2 snRNP	19	0.9	7.7e-10	0.0081826
GOTERM_CC_DIRECT	mitotic spindle	44	2	1.2e-09	0.0189492
GOTERM_CC_DIRECT	U2-type catalytic step 2 spliceosome	19	0.9	1.6e-09	0.0081826
GOTERM_CC_DIRECT	condensed chromosome	18	0.8	4.2e-09	0.00775194
GOTERM_CC_DIRECT	midbody	51	2.3	4.8e-09	0.0219638
GOTERM_CC_DIRECT	U4/U6 x U5 tri-snRNP complex	23	1	7.4e-09	0.00990525
GOTERM_CC_DIRECT	CMG complex	11	0.5	4.2e-08	0.0047373
GOTERM_CC_DIRECT	mitotic spindle pole	19	0.9	2.4e-07	0.0081826
GOTERM_CC_DIRECT	pericentric heterochromatin	17	0.8	3.2e-07	0.00732127
GOTERM_CC_DIRECT	microtubule	69	3.1	5.1e-07	0.0297158
GOTERM_CC_DIRECT	fibrillar center	40	1.8	1.1e-06	0.0172265
GOTERM_CC_DIRECT	preribosome, large subunit precursor	14	0.6	1.7e-06	0.00602929
GOTERM_CC_DIRECT	mitochondrial inner membrane	89	4	2e-06	0.038329
GOTERM_CC_DIRECT	microtubule organizing center	41	1.8	2.1e-06	0.0176572
GOTERM_CC_DIRECT	methylosome	10	0.4	5.2e-06	0.00430663
GOTERM_CC_DIRECT	U2-type catalytic step 1 spliceosome	10	0.4	5.2e-06	0.00430663
GOTERM_CC_DIRECT	condensed chromosome outer kinetochore	10	0.4	5.2e-06	0.00430663
GOTERM_CC_DIRECT	nuclear replication fork	12	0.5	5.3e-06	0.00516796
GOTERM_CC_DIRECT	nuclear periphery	11	0.5	5.6e-06	0.0047373
GOTERM_CC_DIRECT	small nuclear ribonucleoprotein complex	11	0.5	5.6e-06	0.0047373
GOTERM_CC_DIRECT	U2-type spliceosomal complex	12	0.5	1.1e-05	0.00516796
GOTERM_CC_DIRECT	small-subunit processome	17	0.8	1.3e-05	0.00732127
GOTERM_CC_DIRECT	site of DNA damage	16	0.7	1.5e-05	0.00689061
GOTERM_CC_DIRECT	heterochromatin	19	0.9	1.8e-05	0.0081826
GOTERM_CC_DIRECT	spindle microtubule	18	0.8	2.2e-05	0.00775194
GOTERM_CC_DIRECT	mitotic spindle microtubule	10	0.4	3.2e-05	0.00430663
GOTERM_CC_DIRECT	U12-type spliceosomal complex	14	0.6	4.1e-05	0.00602929
GOTERM_CC_DIRECT	SMN-Sm protein complex	11	0.5	5.2e-05	0.0047373
GOTERM_CC_DIRECT	telomerase holoenzyme complex	12	0.5	6.3e-05	0.00516796
GOTERM_CC_DIRECT	nuclear pore outer ring	8	0.4	6.6e-05	0.00344531
GOTERM_CC_DIRECT	HAUS complex	8	0.4	6.6e-05	0.00344531
GOTERM_CC_DIRECT	microtubule cytoskeleton	43	1.9	8.2e-05	0.0185185
GOTERM_CC_DIRECT	centriolar satellite	31	1.4	0.00013	0.0133506
GOTERM_CC_DIRECT	Cajal body	23	1	0.00016	0.00990525
GOTERM_CC_DIRECT	precatalytic spliceosome	11	0.5	0.00016	0.0047373
GOTERM_CC_DIRECT	mitochondrial large ribosomal subunit	19	0.9	0.00017	0.0081826
GOTERM_CC_DIRECT	proteasome complex	19	0.9	0.00017	0.0081826
GOTERM_CC_DIRECT	U2-type prespliceosome	10	0.4	0.00024	0.00430663
GOTERM_CC_DIRECT	condensin complex	7	0.3	0.00044	0.00301464
GOTERM_CC_DIRECT	site of double-strand break	22	1	0.00049	0.00947459
GOTERM_CC_DIRECT	nuclear pore nuclear basket	8	0.4	0.00094	0.00344531
GOTERM_CC_DIRECT	mitochondrial small ribosomal subunit	13	0.6	0.00098	0.00559862
GOTERM_CC_DIRECT	MCM complex	7	0.3	0.0011	0.00301464
GOTERM_CC_DIRECT	small nucleolar ribonucleoprotein complex	7	0.3	0.0011	0.00301464
GOTERM_CC_DIRECT	spindle midzone	11	0.5	0.0015	0.0047373
GOTERM_CC_DIRECT	P-body	24	1.1	0.0017	0.0103359
GOTERM_CC_DIRECT	U4 snRNP	8	0.4	0.0017	0.00344531
GOTERM_CC_DIRECT	chromocenter	8	0.4	0.0017	0.00344531
GOTERM_CC_DIRECT	protein-DNA complex	15	0.7	0.0021	0.00645995
GOTERM_CC_DIRECT	cyclin-dependent protein kinase holoenzyme complex	14	0.6	0.0022	0.00602929
GOTERM_CC_DIRECT	transcription export complex	7	0.3	0.0023	0.00301464
GOTERM_CC_DIRECT	Ctf18 RFC-like complex	6	0.3	0.0027	0.00258398
GOTERM_CC_DIRECT	cytoplasmic exosome (RNase complex)	8	0.4	0.0028	0.00344531
GOTERM_CC_DIRECT	mitotic spindle midzone	8	0.4	0.0028	0.00344531
GOTERM_CC_DIRECT	male germ cell nucleus	16	0.7	0.0028	0.00689061
GOTERM_CC_DIRECT	nuclear inner membrane	18	0.8	0.0031	0.00775194
GOTERM_CC_DIRECT	nuclear chromosome	16	0.7	0.0034	0.00689061
GOTERM_CC_DIRECT	RNA polymerase II transcription factor complex	27	1.2	0.0034	0.0116279
GOTERM_CC_DIRECT	replication fork	11	0.5	0.0038	0.0047373
GOTERM_CC_DIRECT	chaperonin-containing T-complex	7	0.3	0.0042	0.00301464
GOTERM_CC_DIRECT	spindle pole centrosome	8	0.4	0.0044	0.00344531
GOTERM_CC_DIRECT	U1 snRNP	12	0.5	0.005	0.00516796
GOTERM_CC_DIRECT	DNA replication factor C complex	5	0.2	0.0058	0.00215332
GOTERM_CC_DIRECT	alpha DNA polymerase:primase complex	5	0.2	0.0058	0.00215332
GOTERM_CC_DIRECT	MLL1 complex	12	0.5	0.0063	0.00516796
GOTERM_CC_DIRECT	histone methyltransferase complex	10	0.4	0.0064	0.00430663
GOTERM_CC_DIRECT	histone deacetylase complex	14	0.6	0.0064	0.00602929
GOTERM_CC_DIRECT	condensed chromosome, centromeric region	8	0.4	0.0067	0.00344531
GOTERM_CC_DIRECT	Prp19 complex	7	0.3	0.0068	0.00301464
GOTERM_CC_DIRECT	nuclear lamina	7	0.3	0.0068	0.00301464
GOTERM_CC_DIRECT	proteasome core complex	9	0.4	0.008	0.00387597
GOTERM_CC_DIRECT	U5 snRNP	10	0.4	0.0085	0.00430663
GOTERM_CC_DIRECT	proteasome accessory complex	8	0.4	0.0097	0.00344531
GOTERM_CC_DIRECT	NuRD complex	8	0.4	0.0097	0.00344531
GOTERM_CC_DIRECT	proteasome regulatory particle, base subcomplex	6	0.3	0.01	0.00258398
GOTERM_CC_DIRECT	nuclear origin of replication recognition complex	6	0.3	0.01	0.00258398
GOTERM_CC_DIRECT	pericentriolar material	9	0.4	0.011	0.00387597
GOTERM_CC_DIRECT	perichromatin fibrils	5	0.2	0.014	0.00215332
GOTERM_CC_DIRECT	pICln-Sm protein complex	5	0.2	0.014	0.00215332
GOTERM_CC_DIRECT	chromosome passenger complex	5	0.2	0.014	0.00215332
GOTERM_CC_DIRECT	anaphase-promoting complex	9	0.4	0.014	0.00387597
GOTERM_CC_DIRECT	euchromatin	16	0.7	0.015	0.00689061
GOTERM_CC_DIRECT	preribosome, small subunit precursor	7	0.3	0.016	0.00301464
GOTERM_CC_DIRECT	post-mRNA release spliceosomal complex	6	0.3	0.017	0.00258398
GOTERM_CC_DIRECT	kinesin complex	14	0.6	0.019	0.00602929
GOTERM_CC_DIRECT	chaperone complex	10	0.4	0.023	0.00430663
GOTERM_CC_DIRECT	RSC complex	7	0.3	0.024	0.00301464
GOTERM_CC_DIRECT	spliceosomal tri-snRNP complex	5	0.2	0.026	0.00215332
GOTERM_CC_DIRECT	box C/D snoRNP complex	5	0.2	0.026	0.00215332
GOTERM_CC_DIRECT	U7 snRNP	5	0.2	0.026	0.00215332
GOTERM_CC_DIRECT	nuclear pore central transport channel	5	0.2	0.026	0.00215332
GOTERM_CC_DIRECT	U6 snRNP	6	0.3	0.027	0.00258398
GOTERM_CC_DIRECT	cleavage furrow	14	0.6	0.03	0.00602929
GOTERM_CC_DIRECT	polysome	11	0.5	0.03	0.0047373
GOTERM_CC_DIRECT	GINS complex	4	0.2	0.032	0.00172265
GOTERM_CC_DIRECT	Ndc80 complex	4	0.2	0.032	0.00172265
GOTERM_CC_DIRECT	mitotic checkpoint complex	4	0.2	0.032	0.00172265
GOTERM_CC_DIRECT	CHRAC	4	0.2	0.032	0.00172265
GOTERM_CC_DIRECT	condensed chromosome inner kinetochore	4	0.2	0.032	0.00172265
GOTERM_CC_DIRECT	ficolin-1-rich granule lumen	24	1.1	0.034	0.0103359
GOTERM_CC_DIRECT	mitochondrial intermembrane space	19	0.9	0.037	0.0081826
GOTERM_CC_DIRECT	exon-exon junction complex	6	0.3	0.039	0.00258398
GOTERM_CC_DIRECT	ESC/E(Z) complex	6	0.3	0.039	0.00258398
GOTERM_CC_DIRECT	mitochondrial matrix	58	2.6	0.039	0.0249785
GOTERM_CC_DIRECT	transcriptional repressor complex	15	0.7	0.04	0.00645995
GOTERM_CC_DIRECT	Sin3 complex	8	0.4	0.04	0.00344531
GOTERM_CC_DIRECT	NURF complex	5	0.2	0.042	0.00215332
GOTERM_CC_DIRECT	SMAD2-SMAD3 protein complex	5	0.2	0.042	0.00215332
GOTERM_CC_DIRECT	paraspeckles	5	0.2	0.042	0.00215332
GOTERM_CC_DIRECT	SMAD protein complex	5	0.2	0.042	0.00215332
GOTERM_CC_DIRECT	intercellular bridge	19	0.9	0.044	0.0081826
GOTERM_CC_DIRECT	transcription factor complex	38	1.7	0.047	0.0163652
GOTERM_CC_DIRECT	DNA repair complex	6	0.3	0.053	0.00258398
GOTERM_CC_DIRECT	nuclear inclusion body	6	0.3	0.053	0.00258398
GOTERM_CC_DIRECT	integral component of mitochondrial inner membrane	11	0.5	0.056	0.0047373
GOTERM_CC_DIRECT	commitment complex	4	0.2	0.064	0.00172265
GOTERM_CC_DIRECT	epsilon DNA polymerase complex	4	0.2	0.064	0.00172265
GOTERM_CC_DIRECT	interchromatin granule	4	0.2	0.064	0.00172265
GOTERM_CC_DIRECT	box H/ACA snoRNP complex	4	0.2	0.064	0.00172265
GOTERM_CC_DIRECT	ciliary transition fiber	5	0.2	0.064	0.00215332
GOTERM_CC_DIRECT	membrane	436	19.6	0.069	0.187769
GOTERM_CC_DIRECT	lateral element	6	0.3	0.072	0.00258398
GOTERM_CC_DIRECT	mitochondrial ribosome	8	0.4	0.077	0.00344531
GOTERM_CC_DIRECT	PML body	20	0.9	0.084	0.00861326
GOTERM_CC_DIRECT	cytoplasmic ribonucleoprotein granule	17	0.8	0.088	0.00732127
GOTERM_CC_DIRECT	focal adhesion	60	2.7	0.089	0.0258398
GOTERM_CC_DIRECT	nucleolar exosome (RNase complex)	5	0.2	0.092	0.00215332
GOTERM_CC_DIRECT	SMN complex	5	0.2	0.092	0.00215332
GOTERM_CC_DIRECT	chromatin silencing complex	5	0.2	0.092	0.00215332
GOTERM_CC_DIRECT	proteasome regulatory particle	5	0.2	0.092	0.00215332
GOTERM_CC_DIRECT	secretory granule lumen	21	0.9	0.093	0.00904393
GOTERM_MF_DIRECT	RNA binding	453	20.4	6.6e-98	0.19509
GOTERM_MF_DIRECT	protein binding	1792	80.6	1.1e-81	0.771748
GOTERM_MF_DIRECT	chromatin binding	135	6.1	5.9e-23	0.0581395
GOTERM_MF_DIRECT	DNA binding	269	12.1	2e-20	0.115848
GOTERM_MF_DIRECT	single-stranded DNA binding	56	2.5	2.4e-20	0.0241171
GOTERM_MF_DIRECT	ATPase activity	105	4.7	9.1e-19	0.0452196
GOTERM_MF_DIRECT	mRNA binding	76	3.4	2.1e-14	0.0327304
GOTERM_MF_DIRECT	ATP binding	276	12.4	8.4e-14	0.118863
GOTERM_MF_DIRECT	histone binding	61	2.7	5.3e-12	0.0262705
GOTERM_MF_DIRECT	double-stranded DNA binding	44	2	6.4e-11	0.0189492
GOTERM_MF_DIRECT	DNA replication origin binding	18	0.8	4.8e-10	0.00775194
GOTERM_MF_DIRECT	single-stranded DNA-dependent ATP-dependent DNA helicase activity	17	0.8	9e-10	0.00732127
GOTERM_MF_DIRECT	enzyme binding	91	4.1	1.7e-09	0.0391904
GOTERM_MF_DIRECT	identical protein binding	280	12.6	4.1e-09	0.120586
GOTERM_MF_DIRECT	structural constituent of nuclear pore	19	0.9	7.7e-09	0.0081826
GOTERM_MF_DIRECT	damaged DNA binding	29	1.3	2.2e-08	0.0124892
GOTERM_MF_DIRECT	protein domain specific binding	64	2.9	4.3e-07	0.0275624
GOTERM_MF_DIRECT	protein C-terminus binding	53	2.4	1.8e-06	0.0228252
GOTERM_MF_DIRECT	nucleic acid binding	75	3.4	2.4e-06	0.0322997
GOTERM_MF_DIRECT	DNA helicase activity	23	1	2.5e-05	0.00990525
GOTERM_MF_DIRECT	DNA polymerase binding	13	0.6	6.2e-05	0.00559862
GOTERM_MF_DIRECT	transcription factor binding	49	2.2	6.4e-05	0.0211025
GOTERM_MF_DIRECT	microtubule binding	58	2.6	7.8e-05	0.0249785
GOTERM_MF_DIRECT	promoter-specific chromatin binding	23	1	9.7e-05	0.00990525
GOTERM_MF_DIRECT	magnesium ion binding	52	2.3	0.00012	0.0223945
GOTERM_MF_DIRECT	protein kinase binding	93	4.2	0.00016	0.0400517
GOTERM_MF_DIRECT	transcription corepressor activity	46	2.1	0.00018	0.0198105
GOTERM_MF_DIRECT	transcription coactivator activity	55	2.5	0.00037	0.0236865
GOTERM_MF_DIRECT	ligand-dependent nuclear receptor transcription coactivator activity	20	0.9	0.00054	0.00861326
GOTERM_MF_DIRECT	ubiquitin protein ligase binding	61	2.7	0.00062	0.0262705
GOTERM_MF_DIRECT	nucleotide binding	27	1.2	0.00065	0.0116279
GOTERM_MF_DIRECT	DNA-dependent ATPase activity	16	0.7	0.00065	0.00689061
GOTERM_MF_DIRECT	nucleosomal DNA binding	16	0.7	0.00065	0.00689061
GOTERM_MF_DIRECT	unfolded protein binding	33	1.5	0.00067	0.0142119
GOTERM_MF_DIRECT	double-stranded RNA binding	23	1	0.00067	0.00990525
GOTERM_MF_DIRECT	helicase activity	23	1	0.00067	0.00990525
GOTERM_MF_DIRECT	binding, bridging	38	1.7	0.0017	0.0163652
GOTERM_MF_DIRECT	macromolecular complex binding	74	3.3	0.0025	0.0318691
GOTERM_MF_DIRECT	RNA helicase activity	22	1	0.0031	0.00947459
GOTERM_MF_DIRECT	cadherin binding	59	2.7	0.0041	0.0254091
GOTERM_MF_DIRECT	DNA clamp loader activity	7	0.3	0.0046	0.00301464
GOTERM_MF_DIRECT	3'-5' DNA helicase activity	8	0.4	0.0075	0.00344531
GOTERM_MF_DIRECT	four-way junction DNA binding	9	0.4	0.0084	0.00387597
GOTERM_MF_DIRECT	nucleosome binding	12	0.5	0.012	0.00516796
GOTERM_MF_DIRECT	telomerase RNA binding	10	0.4	0.012	0.00430663
GOTERM_MF_DIRECT	transcription corepressor binding	15	0.7	0.012	0.00645995
GOTERM_MF_DIRECT	phosphoprotein phosphatase activity	15	0.7	0.012	0.00645995
GOTERM_MF_DIRECT	U6 snRNA binding	8	0.4	0.012	0.00344531
GOTERM_MF_DIRECT	nuclear localization sequence binding	11	0.5	0.013	0.0047373
GOTERM_MF_DIRECT	ATP-dependent microtubule motor activity	14	0.6	0.015	0.00602929
GOTERM_MF_DIRECT	DNA binding, bending	9	0.4	0.018	0.00387597
GOTERM_MF_DIRECT	NF-kappaB binding	12	0.5	0.018	0.00516796
GOTERM_MF_DIRECT	3'-5'-exoribonuclease activity	12	0.5	0.018	0.00516796
GOTERM_MF_DIRECT	microtubule motor activity	17	0.8	0.02	0.00732127
GOTERM_MF_DIRECT	histone deacetylase binding	29	1.3	0.02	0.0124892
GOTERM_MF_DIRECT	U1 snRNA binding	6	0.3	0.02	0.00258398
GOTERM_MF_DIRECT	transcription cofactor activity	30	1.3	0.021	0.0129199
GOTERM_MF_DIRECT	p53 binding	19	0.9	0.025	0.0081826
GOTERM_MF_DIRECT	transcription regulatory region sequence-specific DNA binding	44	2	0.028	0.0189492
GOTERM_MF_DIRECT	methylated histone binding	19	0.9	0.029	0.0081826
GOTERM_MF_DIRECT	DNA-directed DNA polymerase activity	10	0.4	0.036	0.00430663
GOTERM_MF_DIRECT	mRNA 3'-UTR AU-rich region binding	10	0.4	0.036	0.00430663
GOTERM_MF_DIRECT	anaphase-promoting complex binding	6	0.3	0.037	0.00258398
GOTERM_MF_DIRECT	miRNA binding	12	0.5	0.044	0.00516796
GOTERM_MF_DIRECT	kinase binding	23	1	0.044	0.00990525
GOTERM_MF_DIRECT	U1 snRNP binding	5	0.2	0.046	0.00215332
GOTERM_MF_DIRECT	protein N-terminus binding	25	1.1	0.049	0.0107666
GOTERM_MF_DIRECT	protein binding involved in protein folding	14	0.6	0.052	0.00602929
GOTERM_MF_DIRECT	transcription cofactor binding	12	0.5	0.052	0.00516796
GOTERM_MF_DIRECT	heat shock protein binding	17	0.8	0.065	0.00732127
GOTERM_MF_DIRECT	single-stranded RNA binding	14	0.6	0.073	0.00602929
GOTERM_MF_DIRECT	glucocorticoid receptor binding	7	0.3	0.082	0.00301464
GOTERM_MF_DIRECT	histone methyltransferase activity	7	0.3	0.082	0.00301464
GOTERM_MF_DIRECT	pre-mRNA binding	7	0.3	0.082	0.00301464
GOTERM_MF_DIRECT	ribonucleoprotein complex binding	11	0.5	0.082	0.0047373
GOTERM_MF_DIRECT	gamma-tubulin binding	11	0.5	0.082	0.0047373
GOTERM_MF_DIRECT	tubulin binding	16	0.7	0.082	0.00689061
GOTERM_MF_DIRECT	rRNA binding	12	0.5	0.086	0.00516796
GOTERM_MF_DIRECT	nuclear export signal receptor activity	6	0.3	0.086	0.00258398
GOTERM_MF_DIRECT	protein methyltransferase activity	6	0.3	0.086	0.00258398
GOTERM_MF_DIRECT	exonuclease activity	8	0.4	0.086	0.00344531
GOTERM_MF_DIRECT	nuclear import signal receptor activity	8	0.4	0.086	0.00344531
GOTERM_MF_DIRECT	chaperone binding	23	1	0.091	0.00990525
GOTERM_MF_DIRECT	protein homodimerization activity	104	4.7	0.098	0.044789

## Sheet: DAVID DOWN UNIPROT
Number of genes submitted to DAVID:	2322
Category	Term	Gene Count	% of Submitted Genes	Benjamini-Hochberg p-value	Gene Ratio
UP_KW_BIOLOGICAL_PROCESS	KW-0131~Cell cycle	253	11.4324	2.02e-59	0.108958
UP_KW_BIOLOGICAL_PROCESS	KW-0498~Mitosis	142	6.41663	2.22e-49	0.0611542
UP_KW_BIOLOGICAL_PROCESS	KW-0132~Cell division	167	7.54632	1.3e-43	0.0719208
UP_KW_BIOLOGICAL_PROCESS	KW-0508~mRNA splicing	128	5.784	7.5e-36	0.0551249
UP_KW_BIOLOGICAL_PROCESS	KW-0507~mRNA processing	148	6.68775	4.52e-35	0.0637382
UP_KW_BIOLOGICAL_PROCESS	KW-0235~DNA replication	65	2.93719	3.87e-33	0.0279931
UP_KW_BIOLOGICAL_PROCESS	KW-0227~DNA damage	145	6.55219	1.49e-29	0.0624462
UP_KW_BIOLOGICAL_PROCESS	KW-0234~DNA repair	127	5.73882	5.59e-28	0.0546942
UP_KW_BIOLOGICAL_PROCESS	KW-0509~mRNA transport	54	2.44013	1.8e-17	0.0232558
UP_KW_BIOLOGICAL_PROCESS	KW-0698~rRNA processing	48	2.169	8.58e-16	0.0206718
UP_KW_BIOLOGICAL_PROCESS	KW-0945~Host-virus interaction	158	7.13963	6.3e-14	0.0680448
UP_KW_BIOLOGICAL_PROCESS	KW-0159~Chromosome partition	26	1.17488	2.75e-10	0.0111972
UP_KW_BIOLOGICAL_PROCESS	KW-0811~Translocation	36	1.62675	1.69e-09	0.0155039
UP_KW_BIOLOGICAL_PROCESS	KW-0690~Ribosome biogenesis	37	1.67194	1.23e-08	0.0159345
UP_KW_BIOLOGICAL_PROCESS	KW-0233~DNA recombination	34	1.53638	8.01e-08	0.0146425
UP_KW_BIOLOGICAL_PROCESS	KW-0090~Biological rhythms	41	1.85269	2.68e-05	0.0176572
UP_KW_BIOLOGICAL_PROCESS	KW-0804~Transcription	387	17.4876	2.75e-05	0.166667
UP_KW_BIOLOGICAL_PROCESS	KW-0805~Transcription regulation	366	16.5386	0.000718	0.157623
UP_KW_BIOLOGICAL_PROCESS	KW-0658~Purine biosynthesis	8	0.3615	0.00387139	0.00344531
UP_KW_BIOLOGICAL_PROCESS	KW-0810~Translation regulation	31	1.40081	0.00709655	0.0133506
UP_KW_BIOLOGICAL_PROCESS	KW-0226~DNA condensation	7	0.316313	0.0384967	0.00301464
UP_KW_BIOLOGICAL_PROCESS	KW-0816~Tricarboxylic acid cycle	9	0.406688	0.072414	0.00387597
UP_KW_BIOLOGICAL_PROCESS	KW-0806~Transcription termination	5	0.225938	0.0809832	0.00215332
UP_KW_BIOLOGICAL_PROCESS	KW-0866~Nonsense-mediated mRNA decay	10	0.451875	0.0998593	0.00430663
UP_KW_BIOLOGICAL_PROCESS	KW-0819~tRNA processing	22	0.994126	0.0998593	0.00947459
UP_KW_BIOLOGICAL_PROCESS	KW-0228~DNA excision	4	0.18075	0.0998593	0.00172265
UP_KW_CELLULAR_COMPONENT	KW-0539~Nucleus	1194	53.9539	1.6578e-158	0.514212
UP_KW_CELLULAR_COMPONENT	KW-0158~Chromosome	204	9.21826	1.46866e-48	0.0878553
UP_KW_CELLULAR_COMPONENT	KW-0137~Centromere	84	3.79575	3.46608e-40	0.0361757
UP_KW_CELLULAR_COMPONENT	KW-0963~Cytoplasm	889	40.1717	1.9928e-37	0.38286
UP_KW_CELLULAR_COMPONENT	KW-0995~Kinetochore	63	2.84681	2.43723e-32	0.0271318
UP_KW_CELLULAR_COMPONENT	KW-0747~Spliceosome	75	3.38906	7.25258e-31	0.0322997
UP_KW_CELLULAR_COMPONENT	KW-0206~Cytoskeleton	244	11.0258	5.73273e-13	0.105082
UP_KW_CELLULAR_COMPONENT	KW-0906~Nuclear pore complex	28	1.26525	5.73273e-13	0.0120586
UP_KW_CELLULAR_COMPONENT	KW-0496~Mitochondrion	221	9.98644	7.07905e-09	0.0951766
UP_KW_CELLULAR_COMPONENT	KW-0493~Microtubule	69	3.11794	1.72935e-08	0.0297158
UP_KW_CELLULAR_COMPONENT	KW-0946~Virion	20	0.903751	1.15781e-05	0.00861326
UP_KW_CELLULAR_COMPONENT	KW-0647~Proteasome	20	0.903751	1.46583e-05	0.00861326
UP_KW_CELLULAR_COMPONENT	KW-0240~DNA-directed RNA polymerase	11	0.497063	0.0369021	0.0047373
UP_KW_CELLULAR_COMPONENT	KW-9994~DNA-directed RNA polymerase	11	0.497063	0.0369021	0.0047373
UP_KW_CELLULAR_COMPONENT	KW-0271~Exosome	6	0.271125	0.0388328	0.00258398
UP_KW_MOLECULAR_FUNCTION	KW-0694~RNA-binding	220	9.94126	2.78037e-39	0.0947459
UP_KW_MOLECULAR_FUNCTION	KW-0687~Ribonucleoprotein	94	4.24763	1.99687e-17	0.0404823
UP_KW_MOLECULAR_FUNCTION	KW-0678~Repressor	142	6.41663	1.99262e-13	0.0611542
UP_KW_MOLECULAR_FUNCTION	KW-0543~Viral nucleoprotein	20	0.903751	1.10362e-10	0.00861326
UP_KW_MOLECULAR_FUNCTION	KW-0347~Helicase	48	2.169	9.94954e-10	0.0206718
UP_KW_MOLECULAR_FUNCTION	KW-0156~Chromatin regulator	74	3.34388	7.30509e-08	0.0318691
UP_KW_MOLECULAR_FUNCTION	KW-0238~DNA-binding	327	14.7763	7.30509e-08	0.140827
UP_KW_MOLECULAR_FUNCTION	KW-0143~Chaperone	54	2.44013	1.4049e-05	0.0232558
UP_KW_MOLECULAR_FUNCTION	KW-0010~Activator	126	5.69363	1.4049e-05	0.0542636
UP_KW_MOLECULAR_FUNCTION	KW-0269~Exonuclease	20	0.903751	5.68944e-05	0.00861326
UP_KW_MOLECULAR_FUNCTION	KW-0540~Nuclease	36	1.62675	0.000347036	0.0155039
UP_KW_MOLECULAR_FUNCTION	KW-0689~Ribosomal protein	37	1.67194	0.0252559	0.0159345
UP_KW_MOLECULAR_FUNCTION	KW-0239~DNA-directed DNA polymerase	7	0.316313	0.052012	0.00301464
UP_KW_MOLECULAR_FUNCTION	KW-0489~Methyltransferase	37	1.67194	0.0728079	0.0159345

## Sheet: DAVID DOWN KEGG
Number of genes submitted to DAVID:	2322
Category	Term	Gene Count	% of Submitted Genes	Benjamini-Hochberg p-value	Gene Ratio
KEGG_PATHWAY	hsa04110:Cell cycle	85	3.84094	1.98396e-34	0.0366064
KEGG_PATHWAY	hsa03013:Nucleocytoplasmic transport	62	2.80163	1.32746e-26	0.0267011
KEGG_PATHWAY	hsa03040:Spliceosome	81	3.66019	1.28866e-19	0.0348837
KEGG_PATHWAY	hsa03030:DNA replication	29	1.31044	1.43311e-17	0.0124892
KEGG_PATHWAY	hsa03015:mRNA surveillance pathway	38	1.71713	2.63093e-09	0.0163652
KEGG_PATHWAY	hsa03430:Mismatch repair	17	0.768188	1.14494e-08	0.00732127
KEGG_PATHWAY	hsa03410:Base excision repair	22	0.994126	2.81987e-07	0.00947459
KEGG_PATHWAY	hsa04218:Cellular senescence	46	2.07863	5.03345e-07	0.0198105
KEGG_PATHWAY	hsa04114:Oocyte meiosis	40	1.8075	1.48948e-06	0.0172265
KEGG_PATHWAY	hsa05014:Amyotrophic lateral sclerosis	81	3.66019	1.48948e-06	0.0348837
KEGG_PATHWAY	hsa03420:Nucleotide excision repair	25	1.12969	3.37837e-06	0.0107666
KEGG_PATHWAY	hsa03460:Fanconi anemia pathway	22	0.994126	1.83998e-05	0.00947459
KEGG_PATHWAY	hsa03440:Homologous recombination	18	0.813376	5.14729e-05	0.00775194
KEGG_PATHWAY	hsa05166:Human T-cell leukemia virus 1 infection	52	2.34975	8.20003e-05	0.0223945
KEGG_PATHWAY	hsa04914:Progesterone-mediated oocyte maturation	28	1.26525	0.00113857	0.0120586
KEGG_PATHWAY	hsa03050:Proteasome	17	0.768188	0.00113857	0.00732127
KEGG_PATHWAY	hsa03018:RNA degradation	23	1.03931	0.00228809	0.00990525
KEGG_PATHWAY	hsa05203:Viral carcinogenesis	42	1.89788	0.0123045	0.0180879
KEGG_PATHWAY	hsa04210:Apoptosis	31	1.40081	0.0125505	0.0133506
KEGG_PATHWAY	hsa00240:Pyrimidine metabolism	17	0.768188	0.0179712	0.00732127
KEGG_PATHWAY	hsa05220:Chronic myeloid leukemia	19	0.858563	0.0561961	0.0081826
KEGG_PATHWAY	hsa01232:Nucleotide metabolism	20	0.903751	0.0829895	0.00861326
KEGG_PATHWAY	hsa05017:Spinocerebellar ataxia	29	1.31044	0.093998	0.0124892
