# Supplementary material for: RNA sequencing identifies MAP1A and PTTG1 as predictive genes of aging CD264+ human mesenchymal stem cells at an early passage
Source: Cytotechnology. 2025 Feb 19;77(2):63. doi: 10.1007/s10616-025-00724-8 (PMC11839963; doi:10.1007/s10616-025-00724-8)
Supplement: Supplementary file 3 — Supplementary file3 (XLSX 2510 KB) [file 10616_2025_724_MOESM3_ESM.xlsx]

## Sheet: Article Info
Title:
RNA sequencing identifies MAP1A and PTTG1 as predictive genes of aging CD264+ human mesenchymal stem cells at an early passage
Authors:
M K Giler, H A Tucker, A K Foote, A G Francis, S D Madsen, Y-Z Liu, K C O'Connor
Corresponding Author:
K C O'Connor
Tulane University
Department of Chemical & Biomolecular Engineering
New Orleans, LA USA
koc@tulane.edu
File Content:
Differential gene expression, pathway analysis and functional analysis of unique and fully shared differentially expressed genes in CD264+ MSCs vs. donor-matched CD264- MSCs at passage 4

## Sheet: UniqueDEGs
Unique DEGs in CD264-/+ MSCs with a Benjamini-Hochberg p-value of < 0.1 that were non-overlapping in Figures 3A and 3B
Gene	Mean of Normalized Counts	log2(Fold Change)	log2(Fold Change) Standard Error	Test Statistic	p-value	Benjamini-Hochberg p-value	Bonferroni p-value
COL3A1	79888	0.961808	0.0379102	25.3707	5.31e-142	1.83e-138	6.74988e-138
ACTC1	5032.21	-1.32796	0.0689502	-19.2597	1.17e-82	1.62e-79	1.48743e-78
COL12A1	17213.1	1.75128	0.108005	16.2148	3.96e-59	3.04e-56	5.03743e-55
HMCN1	2842.14	1.56096	0.101206	15.4236	1.14e-53	7.13e-51	1.44356e-49
COL11A1	2069.59	1.98967	0.130872	15.2032	3.37e-52	1.94e-49	4.27924e-48
COL1A1	711563	0.76958	0.0510886	15.0636	2.81e-51	1.44e-48	3.56906e-47
COL5A1	112547	0.809336	0.0538706	15.0237	5.13e-51	2.44e-48	6.52376e-47
ADAM19	21529.2	0.70598	0.0485195	14.5504	5.8e-48	2.43e-45	7.37345e-44
LTBP3	5337.92	0.906637	0.0671326	13.5052	1.46e-41	4.68e-39	1.85217e-37
ADAM12	24514.3	0.633745	0.0480064	13.2013	8.63e-40	2.43e-37	1.09624e-35
CKB	796.479	-1.22077	0.0936497	-13.0355	7.68e-39	2.08e-36	9.76184e-35
NRG1	2012.28	0.949729	0.0735577	12.9113	3.88e-38	9.75e-36	4.93507e-34
FKBP10	20908.7	0.538993	0.0436064	12.3604	4.28e-35	8.95e-33	5.43746e-31
THBS3	898.55	1.28317	0.103962	12.3428	5.33e-35	1.08e-32	6.77099e-31
TPD52L1	248.64	1.84616	0.149746	12.3286	6.35e-35	1.27e-32	8.07273e-31
LAMB1	16385.9	0.559722	0.0476427	11.7483	7.2e-32	1.23e-29	9.15061e-28
SLC22A3	320.799	2.45629	0.211709	11.6022	4.02e-31	6.44e-29	5.1025e-27
SMS	8318.16	-0.603605	0.0526753	-11.459	2.12e-30	3.18e-28	2.69394e-26
ARMCX2	2603.83	0.683786	0.0597612	11.442	2.58e-30	3.83e-28	3.27731e-26
ALDH1B1	8511.26	0.59824	0.0527232	11.3468	7.69e-30	1.08e-27	9.77274e-26
SLC24A3	764.18	1.1265	0.0998716	11.2795	1.66e-29	2.29e-27	2.10496e-25
NPPB	147.255	2.45939	0.22603	10.8808	1.42e-27	1.71e-25	1.80825e-23
LUM	489.199	2.10119	0.193632	10.8514	1.96e-27	2.34e-25	2.49432e-23
COL5A2	56659.2	0.513544	0.047926	10.7154	8.62e-27	9.93e-25	1.09554e-22
PODXL	38952.5	-0.592858	0.0553925	-10.7029	9.87e-27	1.11e-24	1.25365e-22
NPR3	7372.89	0.987551	0.0923903	10.6889	1.15e-26	1.28e-24	1.45743e-22
COL1A2	413350	0.50907	0.0478769	10.6329	2.1e-26	2.28e-24	2.66219e-22
SLIT3	1063.9	0.859894	0.0811243	10.5997	2.99e-26	3.2e-24	3.79761e-22
BMP1	4186.08	0.5332	0.0503884	10.5818	3.62e-26	3.84e-24	4.59795e-22
ANKH	2865.01	0.621452	0.059037	10.5265	6.52e-26	6.72e-24	8.28671e-22
SLC16A4	296.349	1.6513	0.1583	10.4315	1.78e-25	1.74e-23	2.26205e-21
COL6A1	52135.1	0.453053	0.0438049	10.3425	4.53e-25	4.28e-23	5.74932e-21
NUPR1	1377.48	1.09067	0.11001	9.91423	3.61e-23	2.88e-21	4.58692e-19
ACTA2	44662.8	0.756229	0.077973	9.6986	3.06e-22	2.24e-20	3.88331e-18
FHOD3	1496.54	0.689578	0.0715876	9.63263	5.82e-22	4.16e-20	7.39662e-18
PBXIP1	1183.97	0.779288	0.0812523	9.59096	8.73e-22	6.18e-20	1.10881e-17
ALDOC	587.866	1.05237	0.112363	9.36577	7.55e-21	4.91e-19	9.59207e-17
MFAP4	696.622	1.15331	0.124347	9.27491	1.78e-20	1.09e-18	2.25864e-16
CBS	1432.55	0.990693	0.10796	9.17652	4.45e-20	2.63e-18	5.65683e-16
ARSA	954.734	0.770677	0.0851028	9.05583	1.36e-19	7.57e-18	1.72187e-15
PTPN13	816.009	0.830166	0.0920235	9.02124	1.86e-19	1.03e-17	2.36275e-15
PLXNB2	7286.49	0.566579	0.063402	8.93631	4.02e-19	2.17e-17	5.11245e-15
MAGED1	16633.3	0.444708	0.0499334	8.90602	5.29e-19	2.81e-17	6.72061e-15
RHEB	4825.85	-0.49923	0.0564214	-8.84824	8.89e-19	4.6e-17	1.12959e-14
PTK7	7481.99	0.555592	0.0630504	8.81187	1.23e-18	6.22e-17	1.56362e-14
PHLDA3	2049.25	0.669476	0.0762971	8.77459	1.72e-18	8.48e-17	2.17925e-14
P4HB	56049	0.402329	0.0459305	8.75951	1.96e-18	9.67e-17	2.49139e-14
SERPINH1	45145.1	0.3952	0.0451662	8.74992	2.14e-18	1.05e-16	2.71257e-14
HTRA1	4664.3	0.702218	0.0817228	8.59268	8.5e-18	3.95e-16	1.07949e-13
HAPLN1	42796	0.486052	0.0570464	8.52029	1.59e-17	7.25e-16	2.02208e-13
LMNA	8034.81	-0.447288	0.0531895	-8.40933	4.12e-17	1.8e-15	5.23888e-13
SMPD1	3429.4	0.529175	0.0632092	8.3718	5.67e-17	2.44e-15	7.20925e-13
TAGLN	202328	0.412771	0.0493291	8.36771	5.88e-17	2.52e-15	7.46426e-13
COL25A1	483.144	1.15363	0.141532	8.15106	3.61e-16	1.39e-14	4.58341e-12
TMEM59L	312.22	1.20309	0.1479	8.13447	4.14e-16	1.58e-14	5.25677e-12
C4orf3	2885.16	0.664242	0.0819257	8.10787	5.15e-16	1.94e-14	6.54509e-12
MRC2	31794.2	0.472096	0.0582643	8.10267	5.38e-16	2.01e-14	6.83122e-12
GPX3	878.496	0.792481	0.0986666	8.03191	9.6e-16	3.46e-14	1.21922e-11
AEBP1	17456.4	0.337476	0.0432921	7.79533	6.42e-15	2.15e-13	8.16184e-11
EFEMP2	8960.38	0.527545	0.0685846	7.69189	1.45e-14	4.67e-13	1.84188e-10
COL6A3	135329	0.294501	0.0384355	7.66222	1.83e-14	5.82e-13	2.32172e-10
SLC22A17	770.229	0.775759	0.102318	7.58187	3.41e-14	1.04e-12	4.32736e-10
FHL2	12375.3	0.362055	0.0477644	7.58002	3.45e-14	1.06e-12	4.38945e-10
DCN	142.39	1.64612	0.217584	7.56544	3.87e-14	1.18e-12	4.91116e-10
GALNT1	9028.57	0.490006	0.0648826	7.5522	4.28e-14	1.29e-12	5.43748e-10
NREP	6118.81	0.469465	0.0621965	7.5481	4.42e-14	1.33e-12	5.61138e-10
SLC25A23	1277.89	0.605473	0.0803859	7.53209	4.99e-14	1.49e-12	6.34438e-10
MAGED2	10125.4	0.392481	0.0521501	7.52599	5.23e-14	1.55e-12	6.64744e-10
TLN1	51894.7	0.31573	0.0420806	7.503	6.24e-14	1.82e-12	7.92457e-10
IFI27L2	1174.3	0.564319	0.0752674	7.49753	6.5e-14	1.9e-12	8.26234e-10
ASS1	144.927	1.64166	0.21898	7.49687	6.54e-14	1.9e-12	8.30416e-10
DCBLD1	3453.75	0.523729	0.0706145	7.41673	1.2e-13	3.39e-12	1.52515e-09
NNMT	5852.42	0.442487	0.0597224	7.40905	1.27e-13	3.58e-12	1.61612e-09
OST4	6486.67	0.39718	0.0536901	7.39764	1.39e-13	3.86e-12	1.7612e-09
YWHAQ	18567.7	-0.298855	0.0405627	-7.36774	1.74e-13	4.79e-12	2.20489e-09
ADGRG6	990.115	-0.840383	0.115884	-7.25191	4.11e-13	1.1e-11	5.22094e-09
SORBS2	340.768	1.10483	0.152548	7.24246	4.41e-13	1.17e-11	5.59812e-09
GLIPR1	16149.5	0.461688	0.0639363	7.22106	5.16e-13	1.36e-11	6.55384e-09
GAA	1622.02	0.544482	0.0756337	7.19894	6.07e-13	1.57e-11	7.70975e-09
EFHD2	2106.81	-0.459451	0.0642686	-7.14893	8.75e-13	2.21e-11	1.11115e-08
NUCB1	7299.11	0.362025	0.050659	7.14631	8.91e-13	2.25e-11	1.13255e-08
TUBA1A	20271.5	0.379176	0.0532281	7.1236	1.05e-12	2.63e-11	1.33587e-08
P3H1	8727.47	0.367892	0.0517328	7.11138	1.15e-12	2.85e-11	1.4596e-08
LGALS3BP	5012.13	0.436432	0.0615688	7.08852	1.36e-12	3.32e-11	1.72216e-08
COL8A2	322.852	0.945915	0.13379	7.07013	1.55e-12	3.77e-11	1.96662e-08
PXDN	41382.2	0.284412	0.0402382	7.06821	1.57e-12	3.81e-11	1.99399e-08
DIAPH1	5429.27	-0.417154	0.0590698	-7.06206	1.64e-12	3.97e-11	2.08429e-08
ASNS	3848.31	0.58725	0.0832935	7.05037	1.78e-12	4.27e-11	2.26707e-08
SRSF4	2096.24	-0.413827	0.0590322	-7.01018	2.38e-12	5.57e-11	3.02386e-08
CARS	2674.58	0.431231	0.0617685	6.9814	2.92e-12	6.74e-11	3.71302e-08
GLT8D2	141.713	1.36206	0.19541	6.97024	3.16e-12	7.24e-11	4.01978e-08
FAM8A1	309.078	1.25582	0.180804	6.94576	3.76e-12	8.53e-11	4.78252e-08
COL6A2	61107.8	0.285838	0.0411669	6.94338	3.83e-12	8.66e-11	4.86377e-08
PLEKHG5	732.888	0.735697	0.105974	6.94224	3.86e-12	8.72e-11	4.90325e-08
EMC10	3614.92	0.488181	0.0703956	6.93482	4.07e-12	9.16e-11	5.16762e-08
P3H4	3944.49	0.482575	0.0699852	6.89538	5.37e-12	1.2e-10	6.82506e-08
FUCA1	310.795	1.108	0.160953	6.88404	5.82e-12	1.29e-10	7.39179e-08
IL13RA1	4751.34	0.350506	0.0509155	6.88408	5.82e-12	1.29e-10	7.38965e-08
COL16A1	11329.3	0.451236	0.0656203	6.87648	6.14e-12	1.35e-10	7.79461e-08
KISS1	1179.84	1.0514	0.154452	6.80733	9.94e-12	2.14e-10	1.26319e-07
MCC	90.471	1.65135	0.242608	6.80666	9.99e-12	2.14e-10	1.26914e-07
GBA	2004.56	0.513941	0.0757544	6.78431	1.17e-11	2.48e-10	1.48197e-07
CD248	7519.45	0.445999	0.0660211	6.75541	1.42e-11	2.99e-10	1.80963e-07
SARS	7028.92	0.337308	0.0499746	6.74959	1.48e-11	3.1e-10	1.88368e-07
MCAM	24278.1	0.370006	0.0549195	6.73724	1.61e-11	3.35e-10	2.05095e-07
CES1	483.579	0.867602	0.128904	6.7306	1.69e-11	3.49e-10	2.14673e-07
RAVER2	378.676	0.936298	0.139294	6.72176	1.8e-11	3.69e-10	2.28105e-07
TRO	410.699	0.913936	0.136047	6.71781	1.84e-11	3.79e-10	2.34372e-07
PKP1	921.875	-0.775885	0.116584	-6.65518	2.83e-11	5.66e-10	3.59502e-07
NIPSNAP1	1919.53	0.4144	0.0634308	6.5331	6.44e-11	1.25e-09	8.18479e-07
MEGF8	2008.2	0.392087	0.0604016	6.49133	8.51e-11	1.63e-09	1.08098e-06
DRP2	252.337	1.05114	0.163576	6.426	1.31e-10	2.43e-09	1.66443e-06
ITM2C	3398.42	0.445397	0.0695071	6.40793	1.48e-10	2.73e-09	1.87406e-06
SPATS2L	3214.13	-0.367261	0.0578406	-6.34953	2.16e-10	3.89e-09	2.74393e-06
EIF5	6337.54	-0.363721	0.057319	-6.34556	2.22e-10	3.98e-09	2.81562e-06
ULBP1	188.728	1.07503	0.16943	6.34495	2.22e-10	3.99e-09	2.82685e-06
HSPB2	700.704	-0.668758	0.105928	-6.31331	2.73e-10	4.83e-09	3.47e-06
TMEM192	553.97	0.642631	0.101799	6.31274	2.74e-10	4.84e-09	3.48297e-06
SLC7A11	2477.13	0.603687	0.0959084	6.29442	3.09e-10	5.4e-09	3.92025e-06
HIF1A	19505.8	0.33948	0.0540702	6.2785	3.42e-10	5.93e-09	4.34316e-06
NRF1	516.261	-0.799918	0.127453	-6.27619	3.47e-10	6e-09	4.40812e-06
PLOD3	6730.29	0.304825	0.0487753	6.24957	4.12e-10	7.05e-09	5.22929e-06
AC138969.4	796.242	0.772241	0.123867	6.23443	4.53e-10	7.73e-09	5.7607e-06
HEPH	322.95	0.928363	0.149308	6.21778	5.04e-10	8.56e-09	6.40647e-06
HAS3	62.1857	2.35159	0.378282	6.2165	5.08e-10	8.62e-09	6.45894e-06
BTG2	139.935	1.3798	0.222629	6.19773	5.73e-10	9.68e-09	7.27784e-06
FOSL1	3553.87	-0.508781	0.0824878	-6.16796	6.92e-10	1.16e-08	8.78891e-06
MSN	52591.6	-0.219794	0.0358305	-6.13426	8.56e-10	1.41e-08	1.08702e-05
NAE1	2003.45	-0.399773	0.065271	-6.12482	9.08e-10	1.49e-08	1.1534e-05
TRIB1	1154.66	0.518288	0.0847346	6.1166	9.56e-10	1.56e-08	1.21451e-05
ROBO1	1069.97	0.618283	0.101684	6.08042	1.2e-09	1.93e-08	1.52297e-05
RNASET2	442.348	1.12445	0.185444	6.06358	1.33e-09	2.13e-08	1.69135e-05
IGFBP4	19694.6	0.364307	0.0603151	6.04007	1.54e-09	2.45e-08	1.95717e-05
SLC16A2	975.956	0.582066	0.0964344	6.03587	1.58e-09	2.51e-08	2.00876e-05
SUMO3	4452.43	-0.289141	0.0480262	-6.02049	1.74e-09	2.73e-08	2.20933e-05
CNBP	6977.37	-0.28445	0.0472893	-6.0151	1.8e-09	2.81e-08	2.28401e-05
SH3D19	947.534	0.493793	0.0821232	6.01283	1.82e-09	2.84e-08	2.31629e-05
MEIS3	301.149	0.878084	0.146338	6.00037	1.97e-09	3.05e-08	2.50115e-05
WNT5A	3140.23	0.363651	0.0606469	5.99621	2.02e-09	3.11e-08	2.56611e-05
DDOST	14950.6	0.251589	0.0419691	5.99463	2.04e-09	3.13e-08	2.59123e-05
PPIB	26599.4	0.288292	0.0482845	5.97071	2.36e-09	3.6e-08	3.00126e-05
TPGS2	4966	-0.287786	0.0483239	-5.95536	2.59e-09	3.94e-08	3.29692e-05
ICMT	4691.57	-0.316879	0.0533205	-5.94292	2.8e-09	4.22e-08	3.55729e-05
HSP90AA1	42921.6	-0.30067	0.0506239	-5.93928	2.86e-09	4.3e-08	3.63718e-05
MAGED4B	1056.65	0.851402	0.143862	5.91818	3.26e-09	4.85e-08	4.13587e-05
GARS	6228.99	0.498836	0.0850675	5.864	4.52e-09	6.63e-08	5.7408e-05
GGT7	394.224	0.759431	0.129709	5.85488	4.77e-09	6.98e-08	6.06464e-05
ZFP36	2625.36	0.5852	0.100137	5.84398	5.1e-09	7.4e-08	6.47547e-05
PDIA5	2015.13	0.364434	0.0626982	5.81251	6.15e-09	8.81e-08	7.81905e-05
RFTN1	3330.12	0.364297	0.0627427	5.80621	6.39e-09	9.1e-08	8.11891e-05
RCN3	10723.9	0.303908	0.0523895	5.80094	6.59e-09	9.35e-08	8.37803e-05
KDM4A	1570.04	0.418952	0.072635	5.76791	8.03e-09	1.12e-07	0.000101969
TPP1	2537.17	0.353955	0.0613696	5.76759	8.04e-09	1.12e-07	0.000102164
RGL1	583.564	0.633946	0.110393	5.74261	9.32e-09	1.29e-07	0.000118447
DIEXF	1843.5	-0.365193	0.0637451	-5.72896	1.01e-08	1.39e-07	0.000128385
ENOPH1	1501.97	-0.491421	0.0860189	-5.71294	1.11e-08	1.52e-07	0.000141078
ABCC3	443.259	0.688464	0.120671	5.70531	1.16e-08	1.59e-07	0.000147549
OBSL1	1106.29	0.531249	0.0932513	5.69696	1.22e-08	1.66e-07	0.000154952
TMEM109	2493.99	-0.348913	0.061301	-5.69181	1.26e-08	1.7e-07	0.000159703
EDA2R	261.296	1.04607	0.183843	5.69004	1.27e-08	1.72e-07	0.000161366
S100A16	8167.17	0.275329	0.048415	5.68685	1.29e-08	1.75e-07	0.000164411
CLIC1	21976.3	-0.245677	0.0433135	-5.67206	1.41e-08	1.89e-07	0.000179257
APRT	1858.55	0.391849	0.0691738	5.6647	1.47e-08	1.97e-07	0.00018712
THBS2	6324.38	1.35517	0.240352	5.63828	1.72e-08	2.28e-07	0.00021822
PLIN2	3580.55	-0.298951	0.0530696	-5.63318	1.77e-08	2.34e-07	0.00022477
SSR4	3657.45	0.333002	0.0591137	5.63324	1.77e-08	2.34e-07	0.000224696
BGN	100779	0.241389	0.0430549	5.60654	2.06e-08	2.71e-07	0.000262251
KPNB1	12832.6	-0.299565	0.0535638	-5.59269	2.24e-08	2.92e-07	0.000284062
RP11-480A16.1	58.7026	-1.90621	0.341423	-5.58313	2.36e-08	3.07e-07	0.000300127
EPHA2	7117.65	0.267787	0.0482372	5.55147	2.83e-08	3.64e-07	0.000359906
BZW1	14739.7	-0.300047	0.0542132	-5.53457	3.12e-08	3.96e-07	0.00039639
SCFD2	1399.31	0.412058	0.0744651	5.53357	3.14e-08	3.98e-07	0.000398645
CTSL	1868.38	-0.495121	0.0895938	-5.52628	3.27e-08	4.15e-07	0.000415569
HSPH1	3909.58	-0.315571	0.057252	-5.51196	3.55e-08	4.48e-07	0.000450855
BRI3BP	510.041	-0.603299	0.109615	-5.50379	3.72e-08	4.68e-07	0.000472248
C17orf107	76.7092	1.40087	0.255104	5.49136	3.99e-08	4.99e-07	0.000506743
TP53BP1	2023.7	0.410423	0.0748058	5.48651	4.1e-08	5.12e-07	0.000520843
NCEH1	3480.39	-0.56373	0.103159	-5.46468	4.64e-08	5.75e-07	0.000589179
MTHFD2	4560.6	0.531125	0.0974365	5.45099	5.01e-08	6.18e-07	0.000636412
DYRK1B	135.514	1.11026	0.203704	5.45034	5.03e-08	6.19e-07	0.000638717
MVP	6470.74	0.34861	0.0641016	5.43839	5.38e-08	6.61e-07	0.000683061
ETNK2	92.0858	1.49633	0.275383	5.43364	5.52e-08	6.78e-07	0.000701521
GNS	8621.28	0.259812	0.0478661	5.42789	5.7e-08	6.98e-07	0.000724485
SMARCA1	3522.43	0.342386	0.063203	5.41723	6.05e-08	7.39e-07	0.000769018
PPP2R5C	3451.37	-0.308251	0.0569043	-5.41701	6.06e-08	7.39e-07	0.000769954
NEDD4L	743.008	0.662262	0.12256	5.40357	6.53e-08	7.94e-07	0.000829983
LDLR	2687.92	-0.340974	0.0631681	-5.39788	6.74e-08	8.16e-07	0.000856715
PSPH	999.208	0.555107	0.102987	5.39009	7.04e-08	8.5e-07	0.000894713
CHCHD10	342.761	0.710732	0.131958	5.38605	7.2e-08	8.68e-07	0.00091504
RARB	728.962	0.942061	0.175657	5.36308	8.18e-08	9.75e-07	0.00103944
TES	4332.44	0.352392	0.0657061	5.36315	8.18e-08	9.75e-07	0.00103906
NFKB1	1139.58	-0.446783	0.0834702	-5.35261	8.67e-08	1.03e-06	0.00110148
AFAP1L1	821.827	-0.495106	0.0925548	-5.34932	8.83e-08	1.04e-06	0.00112165
PYCR1	5469.77	0.290672	0.0543576	5.34741	8.92e-08	1.05e-06	0.00113357
PTGFRN	1664.98	0.457684	0.0856311	5.34483	9.05e-08	1.07e-06	0.00114982
PAPOLA	5820.6	-0.269833	0.0505084	-5.34233	9.18e-08	1.08e-06	0.00116577
YWHAE	17586.1	-0.216098	0.0405133	-5.334	9.61e-08	1.13e-06	0.00122062
PHPT1	2291.81	0.320411	0.0606733	5.28092	1.29e-07	1.48e-06	0.00163307
CCNG1	2771.66	0.36948	0.0700353	5.27562	1.32e-07	1.52e-06	0.00168097
LDLRAD4	403.263	0.796947	0.151622	5.25615	1.47e-07	1.68e-06	0.00186896
PIP4K2C	1215.81	0.386023	0.0735331	5.24965	1.52e-07	1.73e-06	0.00193613
DAG1	6386.31	-0.284339	0.0541811	-5.24794	1.54e-07	1.75e-06	0.00195416
H2AFY	4066.95	-0.311132	0.0592937	-5.24731	1.54e-07	1.75e-06	0.00196085
MAPKAPK2	4449.09	-0.264484	0.0504198	-5.24564	1.56e-07	1.77e-06	0.00197866
EGF	164.179	1.10004	0.209744	5.2447	1.57e-07	1.77e-06	0.00198879
GRN	5558.24	0.304757	0.0582699	5.23009	1.69e-07	1.9e-06	0.00215262
KCNE4	857.296	0.510609	0.0979628	5.21227	1.87e-07	2.08e-06	0.00236998
TXNDC12	2643.67	-0.295365	0.0568019	-5.19992	1.99e-07	2.22e-06	0.00253304
C12orf75	7695.32	-0.254623	0.04903	-5.19322	2.07e-07	2.29e-06	0.00262603
UCK2	1840.94	-0.367716	0.0714432	-5.14697	2.65e-07	2.89e-06	0.00336329
NID2	3317.59	0.463562	0.0901038	5.14476	2.68e-07	2.92e-06	0.00340317
TTLL7	269.243	0.935219	0.182053	5.13706	2.79e-07	3.03e-06	0.00354554
ADAMTS15	686.17	0.566633	0.110559	5.12517	2.97e-07	3.23e-06	0.00377687
RPN2	16958.3	0.22298	0.0435786	5.11673	3.11e-07	3.36e-06	0.00394969
AL513122.2	642.735	0.725955	0.141937	5.11462	3.14e-07	3.39e-06	0.00399408
CDH11	19605.7	0.309104	0.0605459	5.10529	3.3e-07	3.56e-06	0.00419633
IDH3A	1524.63	-0.364486	0.0716061	-5.09016	3.58e-07	3.83e-06	0.00454544
HSPA14	467.674	-0.561122	0.110286	-5.08786	3.62e-07	3.87e-06	0.00460071
ACAT2	1489.27	-0.352235	0.0692914	-5.08338	3.71e-07	3.95e-06	0.00471069
CREB3L2	7249.83	-0.274836	0.0540738	-5.08261	3.72e-07	3.96e-06	0.0047298
BAG1	832.597	-0.432809	0.0851708	-5.08166	3.74e-07	3.98e-06	0.0047537
HACD3	4262.79	-0.243092	0.0479128	-5.07363	3.9e-07	4.14e-06	0.00495873
NRSN2	1397.51	0.339845	0.0670021	5.07215	3.93e-07	4.17e-06	0.00499753
RAD23A	3088	-0.306895	0.0606536	-5.0598	4.2e-07	4.42e-06	0.00533233
RPS19	19274	0.20837	0.0414264	5.02988	4.91e-07	5.11e-06	0.00623557
NPIPA5	19.3769	-6.65092	1.32399	-5.02339	5.08e-07	5.28e-06	0.00645002
TBC1D9B	4220.93	0.274248	0.0546063	5.02228	5.11e-07	5.3e-06	0.00648739
HACD1	1102.84	0.536763	0.106947	5.01897	5.2e-07	5.38e-06	0.0066003
PAPSS1	2922.24	0.330769	0.0659066	5.01876	5.2e-07	5.38e-06	0.00660747
TSPO	5914.22	0.416771	0.0831164	5.01431	5.32e-07	5.48e-06	0.00676203
RHOBTB3	3906.59	0.276186	0.0551204	5.01059	5.43e-07	5.58e-06	0.0068941
PARP3	1003.44	0.391487	0.0782693	5.00179	5.68e-07	5.82e-06	0.00721657
BAX	3362.92	0.368832	0.0737434	5.00156	5.69e-07	5.82e-06	0.00722501
TAGLN2	35482.5	-0.226813	0.045352	-5.00117	5.7e-07	5.83e-06	0.00723959
DDX21	8234.61	-0.251559	0.0503033	-5.00083	5.71e-07	5.83e-06	0.00725239
BIRC3	137.597	-1.28537	0.25747	-4.9923	5.97e-07	6.05e-06	0.00758019
UPF1	2780.18	-0.284331	0.0569647	-4.99135	6e-07	6.08e-06	0.00761758
ITPR3	2201.21	-0.42924	0.086095	-4.98566	6.18e-07	6.25e-06	0.00784545
RFTN2	79.5978	1.64005	0.329292	4.98053	6.34e-07	6.41e-06	0.0080564
CEP78	364.092	-0.734721	0.147804	-4.97093	6.66e-07	6.66e-06	0.00846549
GSTK1	1473.74	0.375884	0.0759208	4.951	7.38e-07	7.36e-06	0.00938051
ADAMTS4	674.293	-0.602318	0.122812	-4.9044	9.37e-07	9.17e-06	0.0119062
SLC1A5	9665.82	0.259265	0.0530722	4.88514	1.03e-06	1e-05	0.0131312
MDM4	311.116	0.876942	0.179841	4.8762	1.08e-06	1.05e-05	0.0137402
FAM162A	655.604	0.510778	0.104812	4.87325	1.1e-06	1.06e-05	0.0139471
FBLN2	2067.56	0.499125	0.102583	4.86559	1.14e-06	1.1e-05	0.0144982
ZFYVE1	536.113	0.580443	0.119356	4.86314	1.16e-06	1.11e-05	0.0146794
TST	536.85	0.543953	0.112106	4.85211	1.22e-06	1.17e-05	0.0155197
CD63	18430.9	0.228393	0.0470838	4.85079	1.23e-06	1.17e-05	0.0156237
EBNA1BP2	3942.48	-0.301928	0.062365	-4.84131	1.29e-06	1.23e-05	0.0163877
PTGS2	7403.81	0.340944	0.0706292	4.82724	1.38e-06	1.32e-05	0.0175888
TUSC3	3837.16	0.309784	0.0641751	4.82717	1.38e-06	1.32e-05	0.017595
HADHB	3117.07	0.256067	0.0533239	4.80211	1.57e-06	1.48e-05	0.0199476
FIS1	1976.84	0.322852	0.0672558	4.80035	1.58e-06	1.49e-05	0.0201229
EEF1G	40466.5	0.182522	0.0380644	4.79509	1.63e-06	1.53e-05	0.0206588
ZNF512B	1003.21	0.400898	0.0836547	4.79229	1.65e-06	1.55e-05	0.0209486
NACAD	499.736	0.491189	0.103119	4.76331	1.9e-06	1.78e-05	0.0241956
CALM1	12156.6	-0.218808	0.0459948	-4.75723	1.96e-06	1.83e-05	0.0249362
RANGAP1	4981.67	-0.358451	0.0754639	-4.74996	2.03e-06	1.89e-05	0.0258488
MCU	1684.13	0.381022	0.0803655	4.74111	2.13e-06	1.97e-05	0.0270044
DVL3	2866.48	0.273436	0.0577062	4.73843	2.15e-06	1.99e-05	0.0273643
VIM	213247	-0.231661	0.0489596	-4.73167	2.23e-06	2.06e-05	0.0282912
FKBP11	2214.19	0.405457	0.0857706	4.72723	2.28e-06	2.1e-05	0.0289176
PDLIM4	1381.47	0.396038	0.0840297	4.71307	2.44e-06	2.23e-05	0.031001
MMP14	37601.4	0.312757	0.0663616	4.71291	2.44e-06	2.23e-05	0.0310256
AMIGO2	15829.5	0.322454	0.0685683	4.70268	2.57e-06	2.33e-05	0.0326232
GATA2	553.673	-0.720351	0.153648	-4.68832	2.75e-06	2.5e-05	0.0349966
ACOT7	2744.01	-0.279445	0.0600138	-4.65634	3.22e-06	2.89e-05	0.0408945
SLC1A4	1824.86	0.38902	0.0838935	4.63707	3.53e-06	3.15e-05	0.044898
MOB1A	3414.5	-0.279556	0.0603875	-4.62938	3.67e-06	3.26e-05	0.0465977
CDC42EP5	218.323	1.11127	0.240821	4.61453	3.94e-06	3.46e-05	0.0500555
SOAT1	2663.14	-0.373001	0.0809393	-4.60841	4.06e-06	3.56e-05	0.0515526
EPRS	9547.41	0.208966	0.0454748	4.5952	4.32e-06	3.76e-05	0.0549271
EIF4A1	38196.1	-0.226854	0.0493825	-4.59382	4.35e-06	3.78e-05	0.0552931
NDRG4	238.906	0.809018	0.176142	4.59299	4.37e-06	3.79e-05	0.0555123
BAIAP2L1	939.437	0.536816	0.117108	4.58395	4.56e-06	3.95e-05	0.0579694
TM6SF1	110.031	1.25539	0.273861	4.58404	4.56e-06	3.95e-05	0.0579433
JUP	286.686	0.865923	0.189595	4.56722	4.94e-06	4.26e-05	0.0627938
STAT2	808.341	0.471136	0.103359	4.55825	5.16e-06	4.44e-05	0.0655334
ERGIC3	4311.42	0.268555	0.0589614	4.55476	5.24e-06	4.5e-05	0.0666325
TMEM35A	42.2516	1.82732	0.401754	4.54837	5.41e-06	4.63e-05	0.0686879
DISC1	125.227	0.964753	0.21298	4.52979	5.9e-06	5.01e-05	0.0750141
C1orf54	148.472	0.839121	0.187013	4.48696	7.22e-06	6.03e-05	0.091791
RP11-134F2.8	206.89	0.721503	0.161403	4.4702	7.81e-06	6.47e-05	0.099285
PTP4A2	8075.91	-0.201631	0.0451475	-4.46605	7.97e-06	6.59e-05	0.101231
TRIB3	1310.56	0.51118	0.114499	4.46448	8.03e-06	6.63e-05	0.101977
PDGFRB	6191.82	0.245381	0.054995	4.46187	8.12e-06	6.7e-05	0.103227
USP39	1951.89	-0.309859	0.069537	-4.45603	8.35e-06	6.87e-05	0.106078
EDF1	4361.39	0.217345	0.0488051	4.45332	8.46e-06	6.95e-05	0.107424
POLR3C	742.688	-0.401152	0.0902291	-4.44592	8.75e-06	7.18e-05	0.111188
PTPRJ	3430.8	-0.250063	0.0563738	-4.4358	9.17e-06	7.48e-05	0.116543
2023-03-01	29.7768	2.67609	0.60332	4.43561	9.18e-06	7.48e-05	0.116648
AATF	1665.33	-0.305418	0.0689102	-4.43212	9.33e-06	7.59e-05	0.118553
CPED1	951.903	-0.353135	0.0798011	-4.4252	9.64e-06	7.82e-05	0.122419
SF1	5612.56	-0.287902	0.0650934	-4.42291	9.74e-06	7.89e-05	0.123721
RP11-439C15.6	18.6551	-5.69923	1.29037	-4.41674	1e-05	8.1e-05	0.127308
SCPEP1	1501.66	0.299225	0.0678117	4.41258	1.02e-05	8.21e-05	0.129774
FDXR	298.913	0.602314	0.136826	4.40203	1.07e-05	8.59e-05	0.136255
LRRFIP1	5719.79	-0.274986	0.0627226	-4.38416	1.16e-05	9.26e-05	0.14793
CMC2	1667.81	-0.286546	0.065397	-4.38164	1.18e-05	9.35e-05	0.149649
PGP	585.903	-0.445071	0.101889	-4.3682	1.25e-05	9.9e-05	0.159161
NME3	327.736	0.713979	0.16347	4.36764	1.26e-05	9.92e-05	0.159572
LARGE1	603.553	0.844655	0.193759	4.35931	1.3e-05	0.000102837	0.165767
NBPF19	761.004	0.377854	0.0867431	4.35601	1.32e-05	0.000104218	0.168282
UBE2N	4529.9	-0.223831	0.0514226	-4.35276	1.34e-05	0.000105415	0.170797
AKR1B1	4161.02	-0.281857	0.0648263	-4.34788	1.37e-05	0.000107606	0.174644
FYCO1	1051.84	0.36225	0.0833827	4.34443	1.4e-05	0.000109003	0.177412
RHOD	538.48	0.544756	0.125407	4.34389	1.4e-05	0.000109209	0.177848
SEH1L	1225.77	-0.354377	0.0816159	-4.34201	1.41e-05	0.00011002	0.179372
TSPAN15	257.045	0.772571	0.17821	4.33518	1.46e-05	0.000113365	0.185035
HHAT	184.523	0.759118	0.175956	4.31425	1.6e-05	0.000123612	0.203467
CPT1C	331.211	0.643172	0.149294	4.3081	1.65e-05	0.000126883	0.209201
LRP5	2101.53	0.39677	0.0921067	4.30773	1.65e-05	0.000127029	0.209559
SCRN2	523.286	0.480616	0.111854	4.2968	1.73e-05	0.000132858	0.220153
COTL1	22130.5	0.223923	0.0521406	4.2946	1.75e-05	0.000133962	0.222352
IFRD1	999.169	-0.437901	0.102144	-4.28709	1.81e-05	0.000137877	0.229993
LDHD	37.4569	1.71706	0.400902	4.28298	1.84e-05	0.000139944	0.234284
TRIM62	403.551	0.622814	0.145708	4.27441	1.92e-05	0.000144768	0.243487
PTPRK	3499.5	0.254058	0.059604	4.26243	2.02e-05	0.000151835	0.256911
MMP16	884.423	0.552368	0.129981	4.2496	2.14e-05	0.000160453	0.272083
CORO1B	2152.98	0.254351	0.0598681	4.24853	2.15e-05	0.00016113	0.27338
PIGK	2189.75	-0.278413	0.0655502	-4.24732	2.16e-05	0.000161916	0.274862
GSPT1	7468.14	-0.196292	0.0462482	-4.24432	2.19e-05	0.00016374	0.278561
FCF1	1745.27	-0.273611	0.0644823	-4.2432	2.2e-05	0.000164471	0.279956
DDIT4	1493.17	0.693323	0.16348	4.24102	2.23e-05	0.000165814	0.2827
SLC27A1	267.071	0.707847	0.167121	4.23554	2.28e-05	0.000169631	0.289676
REEP2	151.758	0.888545	0.209794	4.23533	2.28e-05	0.000169699	0.289949
NTAN1	1213.34	-0.315173	0.0745119	-4.22983	2.34e-05	0.000173246	0.297126
AIDA	5395.15	-0.262789	0.0623167	-4.217	2.48e-05	0.000182716	0.314545
DHPS	1266.85	-0.323341	0.0768819	-4.20569	2.6e-05	0.000191078	0.3307
P3H3	6635.27	0.221617	0.0527862	4.1984	2.69e-05	0.000196497	0.341524
YWHAZ	31411.1	-0.164655	0.0392183	-4.19842	2.69e-05	0.000196497	0.34149
METTL10	579.244	-0.470537	0.112159	-4.19526	2.73e-05	0.000198917	0.346281
CC2D2A	411.69	0.510915	0.121801	4.19467	2.73e-05	0.000199229	0.34719
PRMT5	2488.82	-0.286015	0.0681994	-4.19381	2.74e-05	0.000199881	0.348511
TMCO3	4215.04	-0.239194	0.0571498	-4.18539	2.85e-05	0.000206997	0.361681
DENND6B	28.5145	1.74894	0.418246	4.1816	2.89e-05	0.000210145	0.367762
SULT1A1	37.4901	1.57689	0.377146	4.18111	2.9e-05	0.000210491	0.36856
MFAP2	4219.94	0.295366	0.0708971	4.16612	3.1e-05	0.000223751	0.393632
DPYSL4	49.996	1.71154	0.410972	4.16461	3.12e-05	0.000225	0.396242
SRPK3	27.4342	2.23244	0.536303	4.16265	3.15e-05	0.000226586	0.399662
CENPV	763.794	-0.392438	0.0943444	-4.15964	3.19e-05	0.000229361	0.404978
LDOC1	780.595	0.364499	0.0878061	4.15118	3.31e-05	0.000237137	0.420238
SERPINF1	221.271	0.75092	0.181045	4.1477	3.36e-05	0.000240518	0.426671
GLRX5	1052.71	-0.346213	0.0835494	-4.14382	3.42e-05	0.000243995	0.433963
MZT1	1002.66	-0.669595	0.161734	-4.1401	3.47e-05	0.000247604	0.441066
LIPG	401.795	-0.663477	0.160546	-4.13261	3.59e-05	0.000255017	0.455678
GRK2	1865.9	-0.326485	0.0790098	-4.13221	3.59e-05	0.00025533	0.456473
CSF1	1456.8	-0.338188	0.0818635	-4.13113	3.61e-05	0.000256278	0.458639
NEFM	272.374	-0.938023	0.22762	-4.121	3.77e-05	0.000266712	0.479277
HMCES	1062.25	-0.320292	0.0778432	-4.11458	3.88e-05	0.000273963	0.492811
TNFAIP8L3	201.696	-1.19516	0.290839	-4.10936	3.97e-05	0.000279653	0.504076
TTYH3	6213.64	0.231028	0.056244	4.1076	4e-05	0.000281509	0.50794
ADCY7	3570.86	0.310532	0.0756819	4.10312	4.08e-05	0.000286721	0.517872
2023-09-10	2681.64	-0.330844	0.0806557	-4.10193	4.1e-05	0.000287906	0.520543
GFRA1	249.981	-0.699167	0.170712	-4.09559	4.21e-05	0.000294848	0.534993
LAMB2	10859.6	0.343247	0.0839811	4.08719	4.37e-05	0.000305265	0.554738
NDUFS2	22.0417	3.23325	0.792877	4.07787	4.54e-05	0.000316795	0.57744
SUMF2	3078.23	0.274001	0.067219	4.07624	4.58e-05	0.000318542	0.581506
NIP7	1455.9	-0.327456	0.0803482	-4.07546	4.59e-05	0.000319454	0.583464
NDUFA4	4758.9	0.356943	0.0876352	4.07305	4.64e-05	0.000322287	0.589529
PDS5A	3680.74	-0.281693	0.0691669	-4.07266	4.65e-05	0.000322669	0.590525
ASH1L	71.1402	1.53079	0.376002	4.07123	4.68e-05	0.000324163	0.594154
POSTN	597383	0.736457	0.181674	4.05372	5.04e-05	0.000347157	0.640453
VPS9D1	306.468	0.566144	0.139716	4.05211	5.08e-05	0.000348868	0.644883
TNPO3	2997.33	-0.248775	0.0616171	-4.03743	5.4e-05	0.000368119	0.686581
IFITM3	3718.5	0.227726	0.0564389	4.03491	5.46e-05	0.000371363	0.693999
COPA	3878.55	0.273215	0.0677538	4.03246	5.52e-05	0.000374507	0.701254
TLE4	1106.16	0.36975	0.0917015	4.03211	5.53e-05	0.000374894	0.702323
CD200	21.0232	2.17646	0.540091	4.02981	5.58e-05	0.000378011	0.709206
GALNS	973.117	0.323237	0.0803008	4.02533	5.69e-05	0.000384729	0.722872
CNN2	15423.8	0.184696	0.0459392	4.02043	5.81e-05	0.000392422	0.73805
COPS3	2381.28	-0.272259	0.0678461	-4.01289	6e-05	0.000404001	0.762058
PCOLCE	8106.3	0.201363	0.0503642	3.99813	6.38e-05	0.000426489	0.811152
KPNA3	3941	-0.234385	0.0586259	-3.99798	6.39e-05	0.000426546	0.811653
UGGT1	7182.98	0.223934	0.0560227	3.99721	6.41e-05	0.000427738	0.814314
ERMN	25.122	2.02888	0.508696	3.98838	6.65e-05	0.00044268	0.845207
LTA4H	1647.6	0.267343	0.0670368	3.988	6.66e-05	0.000443172	0.846554
EEF2	68758.9	0.181081	0.0454608	3.98324	6.8e-05	0.000451727	0.863727
LY6E	2181.19	0.257454	0.0646724	3.98089	6.87e-05	0.000455335	0.872302
CD55	276.168	-0.896808	0.225673	-3.97392	7.07e-05	0.000467235	0.898236
INHBE	45.3589	1.75371	0.441326	3.97373	7.08e-05	0.000467235	0.898971
PRKCA	5004.47	0.227533	0.0572588	3.97376	7.07e-05	0.000467235	0.898853
RECQL	3107.63	-0.247661	0.0624454	-3.96604	7.31e-05	0.000480275	0.928432
DGKZ	1855.23	-0.32381	0.0816655	-3.96508	7.34e-05	0.000481963	0.932188
FBXO10	292.523	0.583266	0.14713	3.96429	7.36e-05	0.000483104	0.935286
LTV1	1405.51	-0.272191	0.0688445	-3.95371	7.69e-05	0.000503306	0.977639
GSTA4	576.646	0.416748	0.10581	3.93863	8.19e-05	0.000532223	1
DBNL	4476.26	0.209839	0.0532892	3.93774	8.23e-05	0.000533941	1
EEF1E1	903.863	-0.340801	0.0865516	-3.93754	8.23e-05	0.000534133	1
DPCD	469.499	0.472679	0.120274	3.93002	8.49e-05	0.000549831	1
NYNRIN	602.208	0.419538	0.106808	3.92798	8.57e-05	0.000553473	1
CEBPZ	1584.75	-0.284911	0.072701	-3.91894	8.89e-05	0.000573002	1
ULK1	1103.76	0.334714	0.0854565	3.91678	8.97e-05	0.000577396	1
FAM180A	1003.67	-0.3757	0.0960602	-3.91109	9.19e-05	0.000589244	1
SYNE2	400.105	-0.615153	0.157562	-3.90421	9.45e-05	0.000605127	1
AVL9	1520.75	0.440722	0.113085	3.89728	9.73e-05	0.000620409	1
NDUFA13	2458.54	0.247662	0.063573	3.89571	9.79e-05	0.000623868	1
MAGED4	2432.08	0.497075	0.127752	3.89094	9.99e-05	0.000635376	1
RNH1	6505.77	0.188825	0.0486871	3.87835	0.000105168	0.000667014	1
RPL34	8034.73	0.214502	0.0553434	3.87583	0.00010626	0.000673016	1
SUN1	3751.9	-0.21116	0.0546276	-3.86544	0.000110888	0.000698477	1
TSPAN2	661.237	0.757237	0.195896	3.8655	0.000110862	0.000698477	1
B3GALT2	360.959	0.964916	0.250047	3.85894	0.000113878	0.000715679	1
NOG	288.897	-0.709989	0.184015	-3.85832	0.000114169	0.000716854	1
RPL39	12490	0.179367	0.0465166	3.85599	0.000115263	0.000723246	1
SF3B4	2684.96	-0.240659	0.0624312	-3.85479	0.00011583	0.000725961	1
NT5DC2	11778.8	0.16093	0.0417652	3.85321	0.000116578	0.000729659	1
ZNF281	1767.55	0.26852	0.0697268	3.85103	0.000117622	0.000735524	1
LIMS4	158.749	0.750841	0.195062	3.84925	0.00011848	0.000740556	1
CASC3	2704.84	-0.234992	0.0610986	-3.84611	0.000120008	0.000749426	1
FKBP4	3038.86	-0.244766	0.063648	-3.84562	0.000120248	0.000750586	1
GLMP	1315.11	0.288606	0.0751513	3.84033	0.000122869	0.00076487	1
AHDC1	206.207	0.680497	0.177345	3.83714	0.000124473	0.000773112	1
FJX1	484.017	-0.405927	0.10585	-3.83493	0.000125599	0.000779244	1
NDUFA6	1683.14	-0.281278	0.0733496	-3.83476	0.000125686	0.000779244	1
TCAF2	65.1346	1.2228	0.319023	3.83294	0.000126619	0.000783265	1
TFPI2	521.657	-0.778981	0.20394	-3.81965	0.000133641	0.00082375	1
NR3C1	3854.04	-0.24956	0.065339	-3.81946	0.000133745	0.000824026	1
PTBP3	2003.27	-0.364757	0.0955998	-3.81546	0.000135932	0.000836378	1
BCAT2	716.506	0.350889	0.0919722	3.81516	0.000136096	0.000836906	1
EML1	664.573	-0.518771	0.136451	-3.80189	0.000143595	0.00087881	1
ATL3	4238.98	-0.225044	0.0592623	-3.79742	0.000146211	0.00089207	1
HPS3	1145.22	-0.301606	0.0797883	-3.78007	0.000156782	0.000951363	1
PLTP	399.611	0.459376	0.121537	3.77971	0.000157011	0.000952068	1
ESF1	706.663	-0.384176	0.101688	-3.778	0.00015809	0.000958193	1
PPP1R26	588.53	-0.383485	0.101513	-3.77771	0.000158279	0.000958915	1
STIP1	6569.24	-0.199621	0.0528631	-3.77618	0.000159251	0.000964381	1
SPOCD1	3637.36	0.241146	0.0640303	3.76612	0.000165802	0.000999228	1
UBXN6	2676.12	0.279192	0.0741903	3.76319	0.000167762	0.00101016	1
NAGLU	1218.03	0.322709	0.0858355	3.75962	0.000170172	0.00102333	1
TTLL1	249.938	0.587191	0.156493	3.75218	0.000175304	0.00105007	1
HEXIM1	1686.14	0.271331	0.0723446	3.75053	0.000176461	0.00105609	1
CHMP2A	1585.1	0.310595	0.0828185	3.75031	0.000176613	0.00105654	1
WDR74	697.317	-0.43733	0.116776	-3.74504	0.000180365	0.00107712	1
SORBS3	3763.42	-0.218174	0.058317	-3.74117	0.000183169	0.00109228	1
TPM3	19056.4	-0.168038	0.0449168	-3.74109	0.000183221	0.00109228	1
UHRF1BP1	1006.53	0.319815	0.0855877	3.7367	0.000186452	0.00110771	1
MAN2B1	1613.49	0.260575	0.0698368	3.7312	0.000190568	0.0011278	1
CAPN1	6571.11	0.175284	0.047086	3.72264	0.000197148	0.00116375	1
ZNF561	902.73	0.304197	0.0817819	3.71961	0.000199531	0.00117631	1
UBB	16133.4	-0.173045	0.0465318	-3.71885	0.00020013	0.00117883	1
HOOK2	194.049	0.602994	0.162287	3.71561	0.000202715	0.00119151	1
SEMA4G	55.8059	1.40112	0.377159	3.71495	0.000203247	0.00119271	1
ASIC1	126.269	0.76382	0.205681	3.71361	0.000204325	0.0011974	1
CLSTN2	12.4151	3.0581	0.825227	3.70577	0.000210751	0.0012314	1
TXNRD3	249.286	0.514505	0.138927	3.70343	0.000212701	0.00124122	1
PDLIM3	279.584	0.796323	0.215396	3.69701	0.000218152	0.0012666	1
NOP2	1302.61	-0.31764	0.0859675	-3.69489	0.000219983	0.0012767	1
E2F7	1091.47	-0.445454	0.120709	-3.69032	0.000223976	0.00129605	1
PPTC7	864.768	-0.355341	0.0963875	-3.68659	0.000227279	0.00131241	1
EIF2S1	4313.6	-0.240805	0.0653303	-3.68596	0.00022784	0.0013151	1
YBX1	21057.1	-0.148529	0.0403039	-3.68522	0.000228506	0.0013184	1
C6orf106	3807.77	-0.217137	0.0589606	-3.68275	0.000230732	0.00132847	1
THOC7	1581.12	-0.27477	0.0746664	-3.67997	0.000233258	0.00134022	1
DAAM2	380.939	0.588261	0.159922	3.67841	0.00023469	0.00134788	1
CNIH4	1255.56	-0.281205	0.0765169	-3.67507	0.00023778	0.00136279	1
GPT2	1084.84	0.372247	0.101406	3.67084	0.000241758	0.00138387	1
ZFP91	4480.33	-0.201416	0.0548928	-3.66926	0.00024325	0.00139125	1
GNAI1	169.631	-0.8964	0.245155	-3.65647	0.000255715	0.00145411	1
STK24	3956.41	-0.291564	0.0797506	-3.65594	0.000256239	0.00145649	1
CLMP	9054.4	0.186023	0.0508976	3.65485	0.000257334	0.00146091	1
DGCR2	2264.25	0.218243	0.059756	3.65224	0.000259964	0.00147523	1
MYO7B	51.9956	-1.27829	0.350198	-3.6502	0.00026204	0.00148518	1
GCFC2	368.728	-0.472093	0.129559	-3.64383	0.000268609	0.00151742	1
GPSM1	1632.96	0.297185	0.0816044	3.64178	0.000270762	0.00152831	1
NBPF9	1225.11	0.314774	0.0864366	3.64168	0.000270869	0.00152831	1
HOXC8	411.678	0.419127	0.115226	3.63745	0.000275351	0.00154791	1
STT3B	10936.3	0.173499	0.047697	3.63753	0.000275262	0.00154791	1
TTL	2764.57	-0.21249	0.0584157	-3.63756	0.000275234	0.00154791	1
ZSWIM4	344.988	0.444306	0.12217	3.63679	0.000276059	0.00155126	1
SRSF8	575.627	0.397214	0.109375	3.63168	0.000281586	0.00157975	1
CAB39	2277.01	-0.283987	0.0782076	-3.63119	0.000282115	0.00158143	1
RIOK1	642.992	-0.344742	0.0950802	-3.6258	0.000288065	0.0016102	1
TMEM19	693.205	-0.337871	0.0932143	-3.62467	0.000289333	0.00161533	1
ACSL3	2196.78	-0.258691	0.071503	-3.6179	0.000296999	0.00165277	1
DPYSL3	9662.62	0.297975	0.0824213	3.61527	0.000300034	0.00166496	1
RABGAP1	1639.88	0.286903	0.0794196	3.6125	0.000303264	0.00167884	1
MFSD3	208.382	0.635745	0.176041	3.61135	0.000304602	0.0016849	1
ADAMTS1	8209.1	-0.428896	0.118792	-3.61048	0.000305632	0.00168924	1
NQO2	688.909	-0.411314	0.113928	-3.6103	0.000305843	0.00168972	1
NLRX1	536.831	0.365212	0.101292	3.60554	0.000311501	0.00171892	1
NUDT14	71.5396	1.05181	0.292312	3.59825	0.000320366	0.00176334	1
PSMD12	2681.16	-0.244721	0.0680123	-3.59819	0.000320444	0.00176334	1
CFH	156.092	3.72376	1.03602	3.5943	0.000325266	0.00178702	1
ARHGDIA	18610.4	-0.157777	0.0439316	-3.59143	0.000328864	0.00180391	1
HTATSF1	2134.78	-0.257638	0.0718123	-3.58765	0.000333666	0.00182807	1
SGPL1	1767.3	0.227466	0.0634738	3.58363	0.000338854	0.00185209	1
RSRP1	319.161	-0.511429	0.142763	-3.58236	0.000340507	0.00186038	1
YIF1A	2724.75	0.256743	0.0717003	3.58078	0.000342571	0.00187018	1
PRCP	2361.72	0.213369	0.0596759	3.57547	0.000349599	0.00190629	1
PDCD5	1918.2	-0.217805	0.0612589	-3.55548	0.000377296	0.00203958	1
STK25	4110.89	0.236977	0.0666501	3.55553	0.000377214	0.00203958	1
SLC52A2	269.874	0.626415	0.176377	3.55158	0.000382928	0.0020676	1
MAPK12	899.937	0.28338	0.07983	3.5498	0.000385526	0.00208077	1
SMG9	1131.66	-0.295006	0.08317	-3.54703	0.000389603	0.0020979	1
GPX7	1200.51	0.300248	0.0846508	3.54691	0.000389783	0.00209805	1
ALDH4A1	752.45	0.402514	0.113705	3.53998	0.000400157	0.00215137	1
DPP7	1284.01	0.274931	0.0777024	3.53826	0.000402777	0.00216377	1
COMT	4235.58	0.195768	0.0554078	3.53322	0.000410536	0.00220117	1
P4HA3	999.551	0.376947	0.106701	3.53275	0.000411265	0.00220422	1
RAC1	12170.9	-0.148929	0.0421624	-3.53227	0.000412009	0.00220682	1
TRIM16	1529.52	0.266821	0.0755535	3.53155	0.000413127	0.00221076	1
CDKL1	149.542	-1.22275	0.346845	-3.52536	0.000422906	0.00225959	1
LOXL1	7682.76	0.202875	0.0575495	3.52523	0.000423115	0.00225983	1
C12orf56	50.7334	-1.44419	0.409826	-3.52391	0.000425236	0.00226853	1
SDSL	114.632	0.802436	0.227737	3.52351	0.000425864	0.002271	1
ULK2	672.086	-0.367744	0.104372	-3.52338	0.000426076	0.00227125	1
ZNF544	220.347	-0.540396	0.153551	-3.51933	0.000432632	0.00230264	1
PARP12	666.646	-0.376642	0.107315	-3.50968	0.00044865	0.00237988	1
MAF	42.5342	1.67095	0.476157	3.50925	0.000449379	0.00238259	1
USF2	1303.36	-0.314331	0.0896414	-3.50654	0.000453976	0.00240327	1
CAPZB	10741.1	0.156888	0.0447774	3.50373	0.000458796	0.00242599	1
PDHB	3592.07	0.194763	0.0558296	3.48852	0.000485702	0.00255359	1
FAM117A	54.2443	1.24078	0.355689	3.48838	0.000485959	0.00255397	1
POLR3K	525.94	-0.417186	0.119662	-3.48637	0.000489626	0.0025703	1
FKBP8	5435.95	0.196675	0.0564493	3.48411	0.000493777	0.00259012	1
SRFBP1	413.85	-0.385429	0.111012	-3.47196	0.000516672	0.00270201	1
COA3	666.347	-0.327223	0.094285	-3.47058	0.000519344	0.0027129	1
NOC3L	920.161	-0.321194	0.092632	-3.46743	0.000525468	0.00274074	1
ABL1	6284.22	0.155814	0.0450304	3.46019	0.000539786	0.0028101	1
FUOM	362.758	0.423441	0.122492	3.45688	0.000546464	0.00284165	1
IFIT3	144.973	-0.65721	0.19034	-3.45281	0.000554772	0.00287835	1
CYR61	44287.6	-0.214927	0.0622591	-3.45214	0.00055616	0.00288447	1
PSMD6	2679.72	-0.189008	0.0549603	-3.439	0.000583878	0.00301469	1
TSR2	1082.46	-0.255804	0.0744179	-3.4374	0.000587337	0.00302908	1
CACFD1	193.09	0.583519	0.170094	3.43057	0.000602325	0.00309944	1
MCUR1	1028.84	-0.349464	0.101995	-3.42631	0.00061185	0.0031456	1
ARHGEF25	427.213	0.447657	0.130752	3.42372	0.000617709	0.00317386	1
CLIC3	1355.16	0.360635	0.105402	3.42152	0.000622729	0.0031949	1
RFX5	695.011	0.338418	0.0989976	3.41845	0.000629799	0.00322757	1
LRSAM1	422.348	0.378377	0.110729	3.41715	0.000632799	0.00324174	1
CHN1	504.723	0.67742	0.198461	3.41337	0.000641656	0.00328468	1
EOGT	1186.04	0.397565	0.116511	3.41224	0.000644305	0.00329293	1
BIRC2	4263.7	-0.197522	0.0579185	-3.41033	0.000648834	0.00330915	1
DAPK3	2938.68	0.209074	0.0613402	3.40844	0.000653358	0.00332899	1
KIAA1217	248.086	0.686472	0.201414	3.40827	0.000653773	0.00332899	1
TCP11L2	46.8201	1.50482	0.441616	3.40753	0.000655527	0.0033322	1
CRLF3	536.97	-0.397831	0.116873	-3.40395	0.00066419	0.00337251	1
SYNDIG1	91.1748	1.13596	0.334079	3.40027	0.000673198	0.00341448	1
SEC16B	71.687	0.995383	0.293295	3.39379	0.000689317	0.00348855	1
IP6K2	1187.53	0.260965	0.0769318	3.39216	0.000693442	0.00350556	1
PDE6D	660.224	-0.335191	0.0988466	-3.39102	0.000696327	0.00351629	1
SNX30	1258.44	0.330597	0.097516	3.39018	0.000698461	0.00352572	1
SLK	2058.92	-0.273184	0.0806069	-3.38909	0.000701248	0.00353467	1
ARID5B	2392.33	0.247126	0.0730584	3.38258	0.00071808	0.00361292	1
PDXP	547.658	-0.353792	0.104766	-3.37698	0.000732864	0.00368327	1
ABHD11-AS1	7.49531	4.03606	1.19543	3.37624	0.000734829	0.00368912	NA
PMS1	521.377	-0.359579	0.106583	-3.3737	0.000741662	0.00372071	1
PHKA1	265.146	0.54261	0.161061	3.36896	0.000754513	0.00377558	1
SLC45A4	150.103	0.756612	0.224636	3.36816	0.000756708	0.00378107	1
ARL10	1112.86	0.313763	0.0931694	3.36766	0.000758081	0.00378644	1
CHID1	2282.43	0.210862	0.0626153	3.36757	0.000758331	0.00378644	1
PTTG1IP	17115.7	-0.207018	0.0615073	-3.36575	0.000763361	0.00380759	1
CALR	66757.4	0.183448	0.0545205	3.36476	0.000766103	0.00381421	1
WASF2	5173.38	-0.184229	0.0547495	-3.36495	0.000765573	0.00381421	1
TMEM86A	55.3069	1.03048	0.306693	3.35996	0.000779533	0.00387409	1
ACSF2	430.644	0.421386	0.1256	3.35498	0.000793709	0.00393745	1
MAT2A	4996.86	-0.188975	0.0563816	-3.35172	0.000803111	0.00397837	1
TFPT	474.47	0.370921	0.110717	3.35017	0.000807613	0.00399403	1
LUC7L2	1471.81	-0.280672	0.083808	-3.34899	0.00081108	0.00400491	1
CERK	3109.75	-0.225525	0.0674642	-3.34289	0.000829105	0.00408806	1
RASA1	2798.69	-0.198999	0.059575	-3.3403	0.000836865	0.00412338	1
LCTL	49.4962	1.44939	0.433923	3.3402	0.000837178	0.00412344	1
UROD	2081.86	0.202026	0.0605281	3.33772	0.000844681	0.00415299	1
CYCS	4938.15	-0.254791	0.0765625	-3.32788	0.000875101	0.0042812	1
CUTC	390.283	-0.387953	0.116864	-3.31971	0.000901115	0.0043929	1
USP33	1786.17	-0.236404	0.0712205	-3.31933	0.000902348	0.0043958	1
NECTIN2	3796.98	0.197989	0.0597038	3.31619	0.000912537	0.00443917	1
TMEM25	386.516	0.494335	0.149332	3.31031	0.000931939	0.00451446	1
RP11-231C18.3	94.4708	0.817681	0.247272	3.30681	0.000943649	0.00456798	1
GLRX3	3275.88	-0.20186	0.0610841	-3.30463	0.000951014	0.00460201	1
KLHL24	136.633	1.25696	0.380674	3.30193	0.000960212	0.00464001	1
SNX18	1445.22	0.309765	0.0938394	3.30101	0.000963357	0.00465359	1
C9orf16	686.562	0.330417	0.10012	3.30022	0.000966095	0.00466518	1
CNN1	6652.96	0.201039	0.0609905	3.29623	0.000979901	0.00472358	1
TFEB	304.456	0.441766	0.134073	3.29497	0.000984331	0.00474328	1
TMEM62	336.602	-0.409147	0.124245	-3.29306	0.000991046	0.00477397	1
RNF4	2539.96	-0.194117	0.0590336	-3.28824	0.00100815	0.00484114	1
YWHAH	9644.12	-0.183115	0.0558735	-3.2773	0.00104804	0.00500657	1
SNX9	14.7956	-4.21631	1.28774	-3.27419	0.00105965	0.00505853	1
OSCP1	115.781	0.698763	0.213489	3.27305	0.00106392	0.0050713	1
PSMA3	2651.69	-0.18818	0.0574965	-3.2729	0.00106449	0.0050713	1
GIT1	1752.67	-0.245747	0.0751528	-3.26996	0.00107562	0.00511177	1
PDCL3	968.017	-0.261311	0.0800791	-3.26316	0.00110178	0.00522531	1
KTN1	7111.73	-0.205219	0.0629708	-3.25895	0.00111824	0.00529063	1
NABP2	1015.99	-0.286298	0.0879397	-3.25562	0.00113145	0.0053458	1
GLO1	4594.13	-0.187892	0.0577294	-3.25469	0.00113514	0.0053596	1
ZDHHC18	1201.94	-0.294788	0.0907385	-3.24877	0.00115905	0.00546502	1
TCEAL1	283.715	0.499974	0.154077	3.24496	0.00117468	0.00553302	1
KIRREL3	1713.09	-0.299202	0.092315	-3.24109	0.00119072	0.00559819	1
GSTT2B	395.064	0.428914	0.132364	3.2404	0.00119363	0.00560673	1
DTX3	405.625	0.394045	0.12183	3.23439	0.00121902	0.00571652	1
RRP15	917.723	-0.285635	0.0884655	-3.22878	0.00124321	0.00581416	1
FAM122B	618.892	-0.323979	0.100364	-3.22804	0.00124642	0.00582719	1
UBQLN1	6900.25	-0.160617	0.0497908	-3.22583	0.0012561	0.00586846	1
SCAF4	1084.02	-0.267365	0.082891	-3.22549	0.00125756	0.00586994	1
SLC26A11	321.332	0.414855	0.128622	3.22539	0.00125801	0.00586994	1
SYNRG	1121.06	0.242668	0.0752305	3.22566	0.00125684	0.00586994	1
PDP2	283.373	0.477254	0.148575	3.21222	0.00131715	0.00611437	1
SH3RF2	342.959	0.460276	0.143442	3.20881	0.00133288	0.00617837	1
TSR1	2815.76	-0.212108	0.0661031	-3.20874	0.00133318	0.00617837	1
ARMCX6	1173.15	0.254113	0.0793312	3.2032	0.00135911	0.00628799	1
AAMDC	419.835	-0.364303	0.113735	-3.2031	0.00135959	0.00628811	1
BCOR	1076.04	-0.34725	0.108503	-3.20038	0.00137248	0.00634133	1
TMEM134	331.909	0.460658	0.143965	3.19979	0.00137527	0.00635212	1
TLL1	576.161	0.657105	0.2057	3.19448	0.00140083	0.00645289	1
LMAN1	13200	0.216341	0.06773	3.19417	0.00140236	0.00645422	1
MYPN	289.375	-0.626287	0.196069	-3.19423	0.00140207	0.00645422	1
PKN1	3377.62	-0.166612	0.0521941	-3.19216	0.00141213	0.00648764	1
CTD-2369P2.12	94.4044	6.92311	2.16903	3.1918	0.00141391	0.00649363	1
NRXN2	316.058	0.494847	0.155408	3.18418	0.00145164	0.00664923	1
RAB8A	2426.27	-0.216032	0.0678607	-3.18346	0.00145524	0.00666349	1
TBC1D1	3907.11	-0.20852	0.0656125	-3.17805	0.00148268	0.00677339	1
FPR3	37.713	1.30639	0.411214	3.17692	0.00148849	0.00679319	1
DNAJA1	5618.97	-0.191545	0.0603336	-3.17476	0.00149962	0.0068372	1
RPL37A	25022.1	0.153237	0.0483128	3.17176	0.0015152	0.00690144	1
KCTD21	424.022	0.384623	0.121575	3.16367	0.00155793	0.0070797	1
SSBP2	189.708	0.585614	0.185128	3.16329	0.00155998	0.00708665	1
PLEKHG2	1537.37	0.259743	0.0821324	3.1625	0.00156423	0.00709898	1
MRPS35	1676.76	-0.199199	0.0631286	-3.15545	0.0016025	0.00725356	1
GXYLT2	163.726	0.560292	0.177615	3.15453	0.00160756	0.00727406	1
XPOT	8176.2	0.147955	0.0469138	3.15376	0.00161183	0.00728864	1
FDPS	2916.33	-0.21498	0.0682398	-3.15036	0.00163069	0.00735463	1
PCNP	3612.19	-0.175096	0.0555747	-3.15064	0.00162912	0.00735463	1
RPL27A	22842.5	0.147438	0.0467981	3.15052	0.0016298	0.00735463	1
PSMC6	2860.11	-0.192477	0.0611551	-3.14736	0.00164752	0.00742327	1
IPO11	989.245	-0.332945	0.105963	-3.14209	0.00167748	0.00753365	1
ITGB1BP2	96.8645	0.799094	0.255025	3.13339	0.00172798	0.00774029	1
CHPT1	1028.63	-0.259467	0.08284	-3.13214	0.00173535	0.00776828	1
RBM12	3374.4	-0.2007	0.0641161	-3.13026	0.00174651	0.00780812	1
ZNF706	1047.31	-0.237976	0.0760496	-3.12922	0.0017527	0.00783322	1
APIP	417.416	-0.364462	0.116658	-3.12419	0.00178295	0.00794784	1
TRNAU1AP	505.194	-0.379192	0.121435	-3.12258	0.00179275	0.00798635	1
AJUBA	2384.96	0.305073	0.0977452	3.1211	0.00180175	0.00801868	1
ESD	4063.71	-0.154108	0.0494087	-3.11905	0.00181438	0.00806283	1
RPF2	1104.01	-0.243986	0.0782321	-3.11874	0.00181625	0.0080676	1
DNAJC11	1830.42	-0.194486	0.0624856	-3.11249	0.00185516	0.00822721	1
ANAPC10	347.695	-0.376894	0.121227	-3.109	0.00187724	0.00830654	1
SRSF10	2839.12	-0.202495	0.065153	-3.10799	0.00188364	0.00832941	1
TRIM5	397.424	0.426358	0.137199	3.10759	0.00188621	0.00833814	1
RGP1	1845.26	0.215754	0.0694996	3.1044	0.00190665	0.00841637	1
RASD2	625.195	-0.399212	0.128639	-3.10334	0.00191352	0.00843935	1
CUTA	2887.76	0.173279	0.0559966	3.09446	0.00197173	0.00865518	1
YPEL3	190.183	0.524203	0.169411	3.09427	0.00197298	0.00865773	1
KPTN	184.306	0.557481	0.180256	3.09272	0.0019833	0.00869214	1
MSANTD3	1947.59	-0.194342	0.0628562	-3.09185	0.00198915	0.0087126	1
VGLL4	1514.84	0.21662	0.0700621	3.09184	0.00198923	0.0087126	1
PSMC1	6077.56	-0.161605	0.0522834	-3.09094	0.00199522	0.00873607	1
RAPGEF4	48.2323	1.12909	0.365361	3.09033	0.00199932	0.00874843	1
DHX16	1628.08	-0.250292	0.0810089	-3.08969	0.00200368	0.00876477	1
CRKL	2013.45	-0.205631	0.0666174	-3.08675	0.0020236	0.00884346	1
ZBTB1	817.696	0.257571	0.0834969	3.08479	0.00203695	0.00889619	1
C1QTNF5	573.432	0.465324	0.150924	3.08317	0.00204807	0.00893825	1
PDLIM2	2490.46	0.24738	0.0804513	3.0749	0.00210571	0.00914727	1
CCDC106	151.763	0.554665	0.180437	3.07401	0.00211201	0.00916886	1
TFPI	703.501	-0.387508	0.126073	-3.07367	0.00211442	0.00917646	1
RPS18	34115.6	0.127199	0.0413874	3.07338	0.00211647	0.00918246	1
NUMBL	1460.04	0.26123	0.0850321	3.07213	0.00212536	0.00921522	1
NAA16	230.466	-0.480961	0.156847	-3.06645	0.0021662	0.00938641	1
RSL1D1	3589.74	-0.188499	0.0614939	-3.06532	0.00217438	0.00941298	1
TECPR1	859.294	0.508505	0.16592	3.06476	0.00217847	0.00942772	1
EMC1	6279.28	0.148102	0.0483872	3.06077	0.00220766	0.00953913	1
GNPTG	353.085	0.386987	0.126478	3.05973	0.00221537	0.00956645	1
CNOT7	3170.47	-0.18155	0.0594531	-3.05366	0.00226068	0.00974074	1
UBE2L3	3886.49	-0.168601	0.0552298	-3.05272	0.00226777	0.00976824	1
KALRN	58.1196	1.15959	0.380044	3.05118	0.00227941	0.00981225	1
DACT3	99.5531	0.82443	0.271393	3.03777	0.00238332	0.0102213	1
PCCB	1281.78	0.224567	0.0739753	3.0357	0.0023998	0.0102888	1
ZDHHC20	2466.57	-0.289456	0.0953573	-3.03549	0.00240143	0.0102926	1
P2RY6	132.276	0.804837	0.265606	3.03019	0.00244401	0.0104621	1
DDHD2	1924.14	-0.236601	0.0781288	-3.02835	0.00245894	0.010513	1
COQ5	743.499	-0.267883	0.0885515	-3.02517	0.00248497	0.0106013	1
DCAF11	117.693	-9.14653	3.02715	-3.0215	0.00251525	0.0107139	1
POU3F3	10.5336	3.4284	1.13684	3.01573	0.00256362	0.0109031	NA
ZNF714	231.228	-0.678377	0.225445	-3.00906	0.00262055	0.0111042	1
SP2	580.113	-0.309529	0.103021	-3.00452	0.00266	0.0112377	1
MRPL42	1490.46	-0.22007	0.0732727	-3.00343	0.00266952	0.0112736	1
PGM2	1980.71	-0.291649	0.0975654	-2.98926	0.00279651	0.0117452	1
USP10	2721.54	-0.194166	0.0649867	-2.98778	0.00281013	0.0117988	1
SERTAD3	574.877	0.33414	0.111844	2.98755	0.00281221	0.0118003	1
NBPF10	722.438	0.309643	0.103736	2.98492	0.00283649	0.0118914	1
ZNF33B	228.175	0.609452	0.204244	2.98394	0.00284563	0.0119225	1
E2F5	80.3302	0.8771	0.294318	2.98011	0.00288144	0.0120542	1
DCDC1	15.7171	1.82596	0.613226	2.97763	0.0029049	0.0121376	1
CNPY2	1717.5	0.246012	0.0826242	2.97749	0.00290622	0.0121394	1
G3BP1	2447.3	-0.376243	0.126396	-2.97669	0.00291378	0.0121673	1
DYNC2H1	214.037	0.72133	0.242511	2.97442	0.00293542	0.0122429	1
IGF2BP1	166.63	-0.789331	0.265384	-2.97429	0.00293664	0.0122443	1
BBS12	106.099	0.645688	0.217115	2.97394	0.00293999	0.0122508	1
FLNA	176021	0.111007	0.0373931	2.96865	0.00299113	0.0124339	1
OPN3	595.921	0.357575	0.120538	2.9665	0.00301215	0.012507	1
PSMC5	4367.29	-0.156319	0.0527108	-2.96559	0.00302107	0.0125357	1
LONP1	3094.18	0.16411	0.0553958	2.96251	0.00305145	0.0126466	1
EIF4EBP1	2791.01	0.220942	0.0746085	2.96135	0.0030629	0.0126826	1
PFDN4	937.372	-0.234068	0.0790402	-2.96138	0.00306262	0.0126826	1
RCAN3	634.849	-0.368183	0.124411	-2.9594	0.00308235	0.0127593	1
SLC35C2	1060.86	0.263533	0.0890861	2.95818	0.00309461	0.0127985	1
PDZD11	1590.35	0.229278	0.0776444	2.95292	0.00314781	0.0129913	1
HSPA8	66139.5	-0.141385	0.0479167	-2.95064	0.00317114	0.0130798	1
BTBD8	9.22787	2.34602	0.795482	2.94918	0.00318623	0.0131302	NA
IGF2	98.0043	1.08562	0.369036	2.94178	0.00326329	0.0133958	1
MGLL	4331.84	-0.188591	0.0641214	-2.94115	0.00326995	0.0134191	1
YIF1B	2272.43	0.17622	0.0599287	2.9405	0.00327682	0.0134393	1
TMEM183A	1974.58	-0.199495	0.0678807	-2.9389	0.0032938	0.0134819	1
GNPAT	1860.63	-0.195341	0.0665067	-2.93716	0.00331231	0.0135486	1
CARD10	351.187	-0.494431	0.168363	-2.93669	0.00331736	0.0135653	1
PGGHG	259.921	0.476629	0.162573	2.93179	0.00337019	0.0137406	1
ARHGEF10L	1059.39	0.226047	0.077137	2.93047	0.00338454	0.013795	1
TNFRSF11A	72.5885	-0.85432	0.291593	-2.92984	0.00339142	0.013819	1
SLC25A19	180.986	-0.477615	0.163024	-2.92972	0.00339264	0.0138199	1
HES1	1071.9	0.346719	0.118363	2.92929	0.00339738	0.0138351	1
H6PD	1853.97	0.233888	0.0799192	2.92656	0.00342734	0.0139325	1
RNPEPL1	1764.9	-0.23452	0.0801443	-2.92622	0.00343105	0.0139434	1
FPR1	78.1098	1.05591	0.361365	2.92199	0.003478	0.0141176	1
CDKN2AIP	479.46	-0.301948	0.103353	-2.92151	0.00348341	0.0141287	1
DNAJC10	5578.57	0.198039	0.0677873	2.92147	0.0034838	0.0141287	1
LUC7L3	1435.11	-0.271484	0.0929225	-2.92161	0.00348223	0.0141287	1
SLC35E2B	1442.51	0.196435	0.0673039	2.91863	0.0035157	0.0142371	1
C22orf29	677.256	-0.266164	0.0912084	-2.9182	0.00352059	0.0142486	1
ING4	306.265	0.451127	0.15473	2.91558	0.00355028	0.0143645	1
PDE8A	1391.15	-0.222107	0.0761942	-2.91501	0.00355673	0.0143864	1
MRFAP1	10290.2	-0.132317	0.0454141	-2.91356	0.00357331	0.014445	1
FAM98B	1782.84	-0.413884	0.142075	-2.91313	0.00357823	0.0144564	1
CPM	31.3143	1.14883	0.394405	2.91282	0.00358182	0.0144667	1
CCT8	7921.42	-0.161537	0.0555437	-2.90828	0.00363417	0.0146396	1
RPS6KA2	1951.48	0.207781	0.0714616	2.90759	0.00364227	0.0146679	1
RNF112	24.3982	1.35457	0.465925	2.90727	0.00364595	0.0146785	1
HDAC6	339.071	-0.833568	0.287168	-2.90272	0.00369939	0.0148676	1
ZBED6	1242.92	0.28473	0.0980899	2.90275	0.00369903	0.0148676	1
POR	1329.74	-0.276767	0.0953622	-2.90228	0.00370463	0.0148827	1
PCDHGA5	64.1721	0.810439	0.279659	2.89795	0.00375605	0.0150602	1
TSTA3	1512.65	0.265347	0.0915694	2.89777	0.00375828	0.0150648	1
PICK1	318.613	0.40031	0.138412	2.89215	0.00382614	0.0153057	1
TEP1	549.639	0.512426	0.177389	2.88872	0.00386817	0.0154604	1
MDFI	385.116	0.465747	0.161296	2.88753	0.00388278	0.0155098	1
LYPLA2	1390.06	0.245623	0.0853674	2.87725	0.00401157	0.0159734	1
DVL1	3154.13	-0.213412	0.0742884	-2.87275	0.00406916	0.01617	1
MPG	1431.38	0.2499	0.0869977	2.87249	0.00407251	0.0161787	1
ESM1	2212	-0.274148	0.0954808	-2.87124	0.00408864	0.0162381	1
WHSC1L1	2118.9	-0.24744	0.0861938	-2.87074	0.00409514	0.0162546	1
RPL37	18714.1	0.131367	0.0457926	2.86875	0.00412101	0.0163431	1
MCCC1	328.533	0.392533	0.136978	2.86566	0.00416137	0.0164654	1
DCTPP1	1061.98	-0.338308	0.118088	-2.86487	0.0041718	0.0165019	1
TM2D3	582.941	0.281109	0.0981404	2.86435	0.00417863	0.0165194	1
CEBPD	155.369	0.619851	0.216536	2.86257	0.00420214	0.0165839	1
ASRGL1	56.1499	-0.901252	0.315285	-2.85853	0.00425608	0.0167821	1
APPL2	2335.38	-0.169895	0.0595291	-2.85399	0.00431744	0.017	1
RNF5	1050.59	-0.223843	0.0784382	-2.85375	0.00432071	0.017008	1
DOCK4	382.428	0.562921	0.197329	2.85271	0.00433482	0.017049	1
PNO1	1074.65	-0.218894	0.0767553	-2.85184	0.00434669	0.0170762	1
ENAH	14927.6	0.157087	0.0551658	2.84754	0.00440583	0.0172987	1
CLDN14	215.997	-0.454995	0.159798	-2.84732	0.00440895	0.017306	1
GAP43	46.62	1.03463	0.36339	2.84716	0.00441115	0.0173097	1
RP5-1022E24.6	44.1127	4.5513	1.59887	2.84657	0.00441925	0.0173317	1
MTMR6	2266.21	-0.267984	0.0941598	-2.84605	0.0044265	0.0173552	1
MPV17	1195.91	0.224008	0.0787451	2.84472	0.00444502	0.017408	1
GSK3A	1713.82	-0.203657	0.0716183	-2.84364	0.00446015	0.0174524	1
DCTN2	4225.73	-0.177903	0.0626231	-2.84085	0.00449931	0.0175757	1
C21orf33	1175.19	0.238451	0.0841289	2.83435	0.00459187	0.0178727	1
GCAT	375.97	0.369684	0.130535	2.83207	0.00462482	0.0179795	1
PRKAR1B	237.196	0.496909	0.175551	2.83057	0.00464654	0.0180538	1
SMARCD2	663.855	-0.319411	0.112947	-2.82797	0.00468437	0.0181905	1
CASP4	690.35	0.254531	0.0901374	2.82381	0.00474569	0.0183976	1
ARPP19	4577.54	-0.161652	0.0572878	-2.82176	0.00477614	0.0185033	1
VPS26A	2129.19	-0.23133	0.081993	-2.82134	0.00478236	0.0185118	1
MAP3K4	836.264	-0.270499	0.0959992	-2.81773	0.00483652	0.0187024	1
RAB7B	73.1141	0.890902	0.316323	2.81643	0.00485602	0.0187725	1
CNTNAP1	2801.44	0.17511	0.0622293	2.81395	0.00489364	0.0189021	1
TAF3	388.958	-0.327604	0.116536	-2.81119	0.00493587	0.0190492	1
IL17RD	60.0087	0.903459	0.321561	2.80961	0.00496017	0.0191323	1
RPN1	11130.4	0.120929	0.0430404	2.80966	0.00495946	0.0191323	1
ARSD	436.911	0.481789	0.171631	2.80713	0.00499857	0.0192589	1
TIRAP	66.7094	0.825397	0.294653	2.80125	0.00509053	0.0195531	1
GNAI3	4986.49	-0.169424	0.0606534	-2.79331	0.00521715	0.0199839	1
UBTD1	956.56	0.262968	0.094184	2.79207	0.0052372	0.0200495	1
YIPF2	1647	0.254004	0.0910384	2.79007	0.0052696	0.0201456	1
CTNNBL1	1101.64	-0.22162	0.0795291	-2.78665	0.00532565	0.020343	1
NDUFA11	2535.28	0.158518	0.0568957	2.78611	0.00533445	0.0203653	1
BEX4	76.8559	0.778214	0.279418	2.78512	0.00535081	0.0204109	1
TCF20	865.922	-0.334449	0.120082	-2.78517	0.00534997	0.0204109	1
RASSF1	1434.69	-0.220726	0.0794456	-2.77833	0.00546395	0.0208137	1
ORC3	1010.06	-0.236391	0.085099	-2.77784	0.0054722	0.0208279	1
ROMO1	1392.6	0.227447	0.0818777	2.77789	0.0054713	0.0208279	1
FGL2	39.5923	-1.38487	0.498718	-2.77686	0.00548874	0.0208793	1
LCA5	206.243	0.482782	0.173959	2.77525	0.00551585	0.0209709	1
AGA	511.918	0.38746	0.13966	2.77432	0.00553171	0.0210022	1
ADAMTS14	11.1625	2.02625	0.730728	2.77292	0.00555563	0.0210699	NA
RBMS1	2976.76	-0.157086	0.0566774	-2.77157	0.00557864	0.0211455	1
PROSC	925.261	-0.321829	0.116151	-2.77078	0.00559219	0.021187	1
ARL4D	302.118	0.351185	0.126782	2.76999	0.00560586	0.0212254	1
NRIP3	978.039	-0.262712	0.0948762	-2.76899	0.00562296	0.0212784	1
ZNF592	1068.24	-0.225246	0.0813533	-2.76874	0.00562737	0.0212893	1
GLT8D1	2161.92	0.199482	0.0721868	2.76342	0.00572	0.0216101	1
ANKEF1	13.978	1.8517	0.671217	2.75872	0.00580276	0.0218868	1
XPO7	2818.33	-0.20454	0.0743035	-2.75277	0.00590939	0.0222031	1
ABHD14A	191.538	0.441332	0.160426	2.75099	0.00594148	0.0223004	1
MGAT2	2339.55	-0.196795	0.0715403	-2.75083	0.00594452	0.0223057	1
TOMM40L	473.83	0.306632	0.111671	2.74586	0.00603522	0.0226091	1
FOSB	8003	0.17771	0.0647573	2.74425	0.00606497	0.0227082	1
RP11-512M8.5	14.6456	-8.29698	3.02431	-2.74343	0.00608011	0.0227464	1
THAP4	1222.8	-0.204633	0.0747401	-2.73792	0.00618282	0.0230869	1
LHPP	222.452	0.443118	0.162079	2.73395	0.00625789	0.023323	1
ASPHD1	240.686	0.533289	0.195084	2.73364	0.00626386	0.023339	1
TNK2	86.0678	1.3797	0.504779	2.73328	0.00627066	0.023358	1
LRRC4	47.8855	-1.0723	0.392525	-2.7318	0.00629895	0.0234444	1
WFDC21P	108.881	0.784585	0.287249	2.73138	0.006307	0.023468	1
MRPS10	1807.38	-0.17456	0.0639594	-2.72924	0.0063481	0.023592	1
TRAF5	1092.81	0.22493	0.0824586	2.7278	0.00637588	0.0236796	1
BAIAP3	13.882	2.99772	1.09909	2.72746	0.00638248	0.0236914	1
PRICKLE1	19.6317	1.75594	0.643975	2.72672	0.0063968	0.023736	1
NRDE2	347.645	0.369081	0.135381	2.72623	0.00640615	0.0237523	1
VWA1	830.519	0.266592	0.0978398	2.72478	0.00643447	0.0238395	1
IER3IP1	1764.8	-0.310287	0.11389	-2.72443	0.00644118	0.0238415	1
PELP1	1402.56	-0.255676	0.0938391	-2.72462	0.00643757	0.0238415	1
METTL12	82.4719	-1.0198	0.3747	-2.72165	0.00649572	0.0240149	1
DPH1	728.679	0.321189	0.118101	2.71962	0.00653562	0.0241429	1
RPLP0P2	41.3881	1.09435	0.402786	2.71695	0.00658858	0.0243191	1
PYURF	2340.94	-0.191878	0.0706736	-2.71499	0.00662772	0.0244243	1
BEND3	166.227	-0.488287	0.180037	-2.71215	0.00668482	0.0246047	1
NFATC3	1515.78	-0.214033	0.0789606	-2.71063	0.00671548	0.0246884	1
PRDX3	4662.33	-0.158442	0.0584682	-2.70988	0.00673071	0.0247313	1
C16orf74	227.856	-0.429903	0.158734	-2.70832	0.00676252	0.0248415	1
GSTP1	10921.3	0.138498	0.0511577	2.70727	0.00678389	0.0249067	1
PSMD2	22557.9	-0.132381	0.0489411	-2.70491	0.00683235	0.0250647	1
ZMYM4	2013.01	0.175566	0.0649387	2.70357	0.00685998	0.0251393	1
GTF3C1	3438.57	-0.197832	0.073322	-2.69812	0.00697319	0.0254933	1
PSEN1	1050.39	0.217671	0.0807322	2.69621	0.00701341	0.0256132	1
PNP	3188.73	-0.175733	0.0652774	-2.6921	0.00710031	0.0258962	1
LGALS3	1246.17	0.230441	0.0856225	2.69136	0.00711624	0.0259475	1
FOXE1	69.6103	-1.03214	0.383565	-2.69092	0.00712549	0.0259743	1
APOBEC3C	1294.59	0.191281	0.0711086	2.68998	0.00714553	0.0260336	1
TXNDC5	29368	0.142027	0.0529081	2.68441	0.00726589	0.0263885	1
PSMA6	3908.9	-0.150581	0.0561529	-2.68163	0.00732649	0.0265807	1
JDP2	1045.13	0.292099	0.108971	2.68051	0.007351	0.0266486	1
AZIN2	32.6972	1.02828	0.38368	2.68006	0.00736094	0.0266706	1
TNPO1	5307.29	-0.171271	0.0639689	-2.67741	0.00741936	0.0268752	1
RPL32P29	31.2356	1.20514	0.450275	2.67646	0.00744044	0.0269445	1
CHD7	112.98	-1.35828	0.507528	-2.67627	0.00744477	0.0269531	1
CCNG2	383.404	0.394655	0.147551	2.67471	0.00747947	0.0270645	1
GYG2	104.998	0.698451	0.261331	2.67267	0.007525	0.0272008	1
VPS53	51.495	-0.966181	0.361882	-2.66988	0.00758783	0.0273747	1
FLRT3	18.0013	1.72899	0.647925	2.6685	0.00761901	0.0274687	1
GGCX	1147.68	0.238566	0.089427	2.66772	0.00763676	0.0275255	1
TUBB2B	224.082	0.461905	0.17325	2.66612	0.00767313	0.0276421	1
HIST1H3H	7.13227	-2.54532	0.954795	-2.66582	0.00767997	0.0276595	NA
GDPD5	400.016	0.380253	0.142764	2.66352	0.00773281	0.0278353	1
DESI2	2323.78	-0.165079	0.0620823	-2.65903	0.00783663	0.0281429	1
ANXA6	17444	0.118032	0.0443955	2.65866	0.0078453	0.0281668	1
STRN	1321.72	-0.205869	0.0774387	-2.65847	0.00784958	0.0281748	1
AFMID	266.198	0.355696	0.133826	2.65789	0.00786316	0.0282162	1
TSN	2961.6	-0.176043	0.0663015	-2.6552	0.0079262	0.0284276	1
BMP2K	493.456	-0.35426	0.133465	-2.65432	0.00794679	0.028486	1
SOGA3	6.89917	3.619	1.36348	2.65424	0.00794866	0.028486	NA
YARS	6065.7	0.133707	0.0503993	2.65294	0.00797929	0.0285809	1
FKBP1B	197.732	0.455832	0.171985	2.65041	0.00803936	0.0287587	1
RNF150	1256.13	-0.214916	0.0811319	-2.64897	0.00807365	0.0288656	1
VTA1	2433.22	-0.157087	0.0593042	-2.64883	0.00807712	0.0288656	1
ECHS1	2687.62	0.185719	0.0701526	2.64735	0.00811247	0.0289677	1
FBXL4	531.564	0.294383	0.111462	2.6411	0.00826363	0.0294237	1
ANKRD9	423.065	-0.384294	0.145515	-2.64092	0.00826816	0.0294323	1
FLOT2	1790.98	0.179112	0.0678473	2.63993	0.00829237	0.0294931	1
WBP1L	1726.48	0.182414	0.0692336	2.63476	0.00841956	0.0298864	1
CMTM7	548.666	-0.269683	0.102501	-2.63102	0.00851289	0.0301789	1
MSRB2	522.077	0.340794	0.129543	2.63075	0.00851977	0.0301955	1
SIAE	378.978	0.335321	0.127683	2.6262	0.00863433	0.0305466	1
EIF4ENIF1	774	-0.343225	0.130786	-2.62432	0.00868227	0.0307005	1
INO80B	213.757	0.477754	0.182331	2.62025	0.00878648	0.0310451	1
LGALS8	1420.65	0.216018	0.0824979	2.61847	0.00883245	0.0311836	1
SLC16A7	517.909	0.468571	0.179079	2.61656	0.00888204	0.0313266	1
SH3TC1	163.302	0.752467	0.28783	2.61428	0.00894168	0.0315128	1
CTSZ	9156.62	0.228969	0.0876633	2.61192	0.00900356	0.0316892	1
BCAM	445.733	0.294407	0.112737	2.61146	0.00901562	0.0317167	1
FLYWCH2	694.155	0.229375	0.0878404	2.61127	0.00902065	0.0317182	1
ETFB	1464.91	0.196502	0.0752834	2.61016	0.00905	0.0317833	1
ZNF154	21.0943	1.76052	0.674492	2.61013	0.00905069	0.0317833	1
NOL7	1928.45	-0.164374	0.0630761	-2.60596	0.00916176	0.0321162	1
STX16	2461.92	-0.151295	0.0581173	-2.60326	0.00923408	0.0323369	1
RBL2	1833.26	-0.167155	0.0642281	-2.60252	0.00925403	0.0323985	1
DCLK3	14.6511	-1.73073	0.665617	-2.60019	0.00931721	0.0325701	1
EAPP	627.935	0.299151	0.115133	2.5983	0.00936864	0.0327085	1
AGMAT	68.2126	0.739523	0.284649	2.59802	0.00937628	0.0327269	1
PCDH19	10.9333	2.5047	0.96422	2.59765	0.00938647	0.0327542	NA
APOL3	10.3215	-1.92489	0.741225	-2.59691	0.00940675	0.0328166	NA
CISD2	422.353	-0.328124	0.126359	-2.59676	0.00941074	0.0328222	1
SELK	1053.43	-0.214495	0.0826695	-2.59461	0.00946975	0.0329947	1
KCTD9	1995.95	-0.192427	0.0741892	-2.59374	0.0094938	0.0330535	1
C8orf58	716.198	0.257825	0.0995262	2.59052	0.00958307	0.0333222	1
MFSD10	1332.47	0.198786	0.0767752	2.5892	0.00962003	0.0334087	1
EMC8	1192.03	-0.208608	0.0806055	-2.58801	0.00965324	0.0334903	1
EPT1	1330.54	-0.221617	0.0856717	-2.58682	0.00968664	0.0335677	1
PSMA4	4472.73	-0.143154	0.0553425	-2.58669	0.00969014	0.0335677	1
ITGA8	125.939	1.287	0.49763	2.58627	0.00970221	0.033597	1
RPS24	22367.3	0.107167	0.0415095	2.58174	0.00983038	0.0338991	1
ADGRF3	9.94173	-3.09456	1.19883	-2.58132	0.00984226	0.0339243	NA
R3HDM4	1469.67	0.192125	0.074432	2.58122	0.00984521	0.033926	1
GPRC5A	1243.77	-0.37228	0.144291	-2.58007	0.00987804	0.0340222	1
OR7E38P	181.759	0.421382	0.163801	2.57252	0.010096	0.0347108	1
GRB10	3069.27	-0.201052	0.0781774	-2.57174	0.0101188	0.0347732	1
RP11-568K15.1	195.008	0.467524	0.182165	2.56648	0.0102735	0.0352461	1
MGAT4C	9.06423	-2.56964	1.00256	-2.56308	0.0103748	0.0355556	NA
CD9	1085.79	-0.266462	0.104337	-2.55387	0.0106532	0.0363247	1
WDR6	3014.97	0.156184	0.0611806	2.55284	0.0106849	0.0364103	1
ARHGEF10	2698.51	-0.167374	0.0656807	-2.5483	0.010825	0.0368243	1
H2AFJ	913.49	0.219698	0.0862303	2.5478	0.0108404	0.0368584	1
RP11-561B11.2	549.033	0.378556	0.148662	2.54642	0.0108833	0.0369405	1
VLDLR	67.3034	3.01338	1.18344	2.54629	0.0108874	0.0369454	1
FAM210A	231.271	-0.384838	0.151279	-2.54389	0.0109626	0.0371549	1
ESPNL	58.6926	1.16836	0.459299	2.54378	0.010966	0.0371572	1
GRHPR	2566.93	0.147827	0.0581262	2.54321	0.0109839	0.0372087	1
OTULIN	804.399	-0.376514	0.148112	-2.5421	0.0110188	0.0372997	1
CLCN2	108.881	-0.584356	0.229996	-2.54072	0.0110625	0.0374104	1
GPR3	87.4151	-0.708845	0.279027	-2.54042	0.011072	0.0374245	1
ZRANB1	1684.93	-0.183009	0.0720775	-2.53906	0.011115	0.0375515	1
PABPC4	2833.71	-0.192602	0.0759464	-2.53603	0.0112117	0.0378523	1
UQCRFS1	2762.72	-0.159682	0.0629673	-2.53595	0.0112141	0.0378523	1
AC145212.2	96.9552	1.00157	0.395144	2.53469	0.0112546	0.0379767	1
JARID2	611.661	0.247904	0.0978903	2.53247	0.0113263	0.0381904	1
PHF7	62.1786	-0.70177	0.277216	-2.53149	0.0113578	0.0382782	1
OTUD4	2018.16	-0.159886	0.0632044	-2.52967	0.0114169	0.0384395	1
STARD13	567.893	-0.294941	0.116646	-2.52851	0.0114546	0.0385199	1
FAT3	91.8206	0.902568	0.357841	2.52226	0.0116604	0.0391166	1
MAMDC2	371.429	0.545876	0.21672	2.51881	0.0117752	0.0394442	1
C8orf33	1640.78	-0.174513	0.0693015	-2.51817	0.0117967	0.039497	1
SRPK1	2599.2	-0.155464	0.0618476	-2.51367	0.0119484	0.0399369	1
USP7	4094.75	-0.12966	0.0516312	-2.51127	0.0120297	0.0401697	1
BAZ2B	426.162	0.302781	0.120581	2.51102	0.0120383	0.0401887	1
EPHA3	622.761	0.558005	0.222487	2.50804	0.0121404	0.0404809	1
GDI2	11138.2	-0.105187	0.0419868	-2.50524	0.0122367	0.0407688	1
IL7R	1883.11	0.262919	0.105005	2.50388	0.0122839	0.0408998	1
MAPK9	1869.04	-0.163068	0.0651562	-2.50272	0.0123242	0.0410044	1
RALGDS	659.167	0.269581	0.107733	2.50232	0.0123384	0.0410317	1
EXD3	115.243	0.533594	0.213589	2.49823	0.0124816	0.0414281	1
ST7L	384.554	-0.314119	0.125748	-2.498	0.0124895	0.0414444	1
GPR153	54.0381	0.7647	0.306148	2.49781	0.0124963	0.0414572	1
TNFRSF6B	41.7693	1.34912	0.540894	2.49424	0.0126226	0.0417857	1
NOL3	384.821	0.378769	0.151942	2.49286	0.012672	0.0419292	1
ABCB10	702.661	-0.296548	0.118985	-2.49231	0.0126915	0.0419835	1
ATP5D	1083.62	0.22871	0.0918194	2.49087	0.0127431	0.0420996	1
CTNNAL1	3515.18	-0.148961	0.0598059	-2.49073	0.0127479	0.0420996	1
C14orf79	101.841	0.608258	0.244402	2.48876	0.0128191	0.0423128	1
RNF212	126.535	0.56085	0.226104	2.4805	0.01312	0.0431733	1
SNTB1	208.072	0.427768	0.172829	2.4751	0.0133198	0.0437788	1
TREX1	283.564	-0.350517	0.141691	-2.47381	0.0133681	0.0439268	1
GDF6	601.334	0.347283	0.140575	2.47044	0.0134945	0.0442581	1
CMTM6	4386.37	-0.169126	0.0686279	-2.46439	0.0137245	0.0449376	1
TCTEX1D2	158.893	-0.428579	0.174255	-2.45949	0.0139136	0.0454704	1
RTCB	3707.93	-0.134968	0.0549007	-2.4584	0.0139556	0.0455646	1
CMC1	372.897	-0.318321	0.129608	-2.45604	0.0140478	0.0458006	1
PANK2	423.648	-0.283835	0.115593	-2.45547	0.01407	0.045854	1
ZNF428	700.468	0.276481	0.112704	2.45317	0.0141605	0.0461244	1
SGSM2	680.503	0.266722	0.108779	2.45196	0.0142082	0.0462469	1
IFI27	38.0696	1.00635	0.410985	2.44864	0.0143399	0.0466426	1
CD82	136.519	0.52358	0.213888	2.44792	0.0143685	0.0467136	1
BBC3	252.583	0.425279	0.173741	2.44778	0.0143741	0.0467209	1
TAMM41	304.841	-0.324608	0.132624	-2.44758	0.0143818	0.0467296	1
PDLIM7	8450.96	0.1264	0.0516633	2.44662	0.0144204	0.0467942	1
DPH2	833.265	-0.212917	0.0870339	-2.44637	0.0144302	0.046815	1
NR1H2	1647.29	0.176672	0.0722393	2.44565	0.014459	0.0468975	1
DDX10	1077.52	-0.228857	0.0936789	-2.443	0.0145659	0.0471775	1
DCTN3	1623.92	-0.167042	0.0684761	-2.43943	0.0147106	0.0475682	1
XPC	924.556	0.246554	0.101133	2.43791	0.0147724	0.0477344	1
PRELID3B	1912.18	-0.156721	0.0643281	-2.43627	0.0148394	0.0479286	1
UBR5	3664.79	0.212908	0.0874258	2.4353	0.0148793	0.0480237	1
EIF2B5	127.462	-0.760473	0.312712	-2.43186	0.0150213	0.0484367	1
CPNE8	207.283	0.491614	0.20248	2.42796	0.015184	0.0489156	1
NT5C3A	428.868	-0.374381	0.154307	-2.4262	0.0152578	0.0491303	1
CD3EAP	983.624	-0.215253	0.0887399	-2.42567	0.0152803	0.0491571	1
TLE1	815.268	-0.213082	0.0878525	-2.42545	0.0152894	0.0491748	1
SPG7	240.559	-0.440464	0.181622	-2.42517	0.0153013	0.0492017	1
MYEF2	767.113	-0.28203	0.116354	-2.42389	0.0153553	0.0493408	1
HERC4	4804.44	-0.23861	0.0985533	-2.42112	0.0154726	0.0496747	1
GMPR2	376.276	0.604769	0.249802	2.421	0.0154781	0.0496774	1
CD70	96.3896	-0.727288	0.300461	-2.42057	0.0154961	0.0497151	1
IL1R1	540.236	0.350775	0.144915	2.42055	0.015497	0.0497151	1
CDK5R1	146.274	-0.461399	0.191163	-2.41364	0.0157939	0.0506205	1
EEA1	1130.12	-0.296037	0.122795	-2.41083	0.0159163	0.0509536	1
SLC2A12	50.446	0.819197	0.340156	2.4083	0.0160272	0.051261	1
PAPLN	19.7912	1.36195	0.565854	2.4069	0.0160886	0.0514281	1
C14orf1	688.222	0.215353	0.089485	2.40658	0.0161025	0.0514305	1
COX17	887.967	-0.222783	0.0925919	-2.40607	0.016125	0.0514902	1
NPHP3-ACAD11	35.0646	1.72796	0.718549	2.40479	0.0161819	0.0516242	1
PPRC1	1865.11	-0.2057	0.0855952	-2.40317	0.0162535	0.0518166	1
ALDH3B1	570.45	0.273485	0.113874	2.40164	0.0163218	0.0519865	1
MILR1	34.7059	1.20239	0.500858	2.40066	0.0163657	0.0521142	1
CGB8	685.966	-0.394599	0.164442	-2.39963	0.0164117	0.0522246	1
TMEM50A	7668.66	-0.206812	0.086217	-2.39874	0.0164516	0.052324	1
TATDN1	652.638	-0.246395	0.102844	-2.3958	0.016584	0.0526611	1
MYL6	67865.3	0.0989185	0.0413108	2.39449	0.0166433	0.0528154	1
AKAP1	682.189	-0.251476	0.105082	-2.39313	0.0167052	0.0529997	1
CH17-296N19.1	38.9096	1.01722	0.425239	2.39211	0.0167518	0.0531231	1
TAF2	875.697	0.212784	0.0890725	2.38889	0.0168993	0.0534752	1
AK1	1113.2	0.197317	0.0826127	2.38846	0.0169193	0.053519	1
BBOF1	139.85	0.547783	0.229442	2.38746	0.0169654	0.0536524	1
NOP16	745.326	-0.218572	0.0915953	-2.38628	0.0170199	0.0538001	1
SIMC1	388.574	-0.314103	0.131759	-2.38392	0.0171294	0.0541205	1
TNFRSF1A	4513.64	0.140331	0.0588767	2.38347	0.0171501	0.0541498	1
SPAG9	5386.82	-0.135618	0.0569041	-2.38327	0.0171595	0.0541554	1
CUL3	2400.3	-0.151095	0.0634929	-2.37971	0.0173263	0.0545812	1
RFXANK	1054.47	0.22837	0.0959612	2.37982	0.0173212	0.0545812	1
JRKL	495.441	0.260654	0.109551	2.37929	0.0173459	0.0546266	1
ANKRD36C	58.9944	-0.801127	0.337074	-2.37671	0.0174678	0.0549643	1
EGR1	3966.91	0.254958	0.107289	2.37636	0.0174843	0.0549911	1
HRAS	1115.36	-0.193157	0.0812809	-2.37641	0.017482	0.0549911	1
SPEG	1141.6	0.271992	0.114515	2.37516	0.0175413	0.0551363	1
ZFP64	727.566	0.208995	0.0879914	2.37518	0.0175405	0.0551363	1
GALNT18	21.9246	1.16781	0.491827	2.37444	0.0175754	0.0552273	1
ERMARD	225.115	-0.448392	0.188913	-2.37354	0.0176186	0.0553505	1
CIB1	1887.37	0.16739	0.0705471	2.37275	0.0176564	0.0554438	1
RAB4B	419.238	0.287125	0.121146	2.37007	0.0177849	0.055784	1
ARVCF	172.913	0.466023	0.196733	2.3688	0.0178457	0.0558986	1
PDZD8	2137.72	-0.155563	0.0656788	-2.36854	0.0178586	0.0559262	1
FKBP7	860.452	0.234766	0.0991555	2.36765	0.0179013	0.0560219	1
UTP4	1894.22	-0.160139	0.0676558	-2.36697	0.0179343	0.0561123	1
EVL	613.217	0.280116	0.118463	2.36459	0.01805	0.0564232	1
DYNLL1	10237.7	-0.119844	0.0506879	-2.36435	0.018062	0.0564478	1
RP11-56M3.1	5.9319	2.17626	0.920998	2.36294	0.0181307	0.0565984	NA
PRICKLE2	822.902	0.291258	0.123447	2.35937	0.0183061	0.0570427	1
CH17-5A7.1	427.24	0.429142	0.182339	2.35353	0.018596	0.0577766	1
ERBIN	4282.49	-0.143408	0.0609558	-2.35266	0.0186397	0.0578862	1
BLVRB	811.626	0.194247	0.0826354	2.35065	0.0187407	0.0581422	1
BCL9L	378.922	-0.481614	0.204939	-2.35004	0.0187715	0.058217	1
CAST	3924.06	-0.126168	0.0537268	-2.34832	0.0188581	0.0584461	1
NDUFAF4	568.635	-0.248649	0.105898	-2.348	0.0188743	0.0584833	1
SATB1	64.6435	0.975888	0.41638	2.34374	0.0190913	0.0590364	1
KDELC1	1359.53	0.169854	0.0724777	2.34353	0.0191021	0.0590565	1
GNG11	869.845	-0.205187	0.087608	-2.34211	0.0191753	0.0592163	1
IFI30	321.242	0.405041	0.17313	2.33952	0.0193084	0.0596009	1
PPP2R3C	1045.68	-0.212237	0.0907693	-2.3382	0.0193767	0.0597574	1
FAM84B	7.18943	2.85153	1.22045	2.33646	0.0194674	0.0599844	NA
DGUOK	1434.08	-0.169179	0.0724237	-2.33597	0.019493	0.0600363	1
FAXDC2	14.7787	1.47962	0.633489	2.33567	0.0195082	0.0600545	1
R3HDM1	1853.46	-0.177563	0.0760243	-2.3356	0.019512	0.0600545	1
ACSF3	537.755	0.277551	0.118868	2.33495	0.0195458	0.0601319	1
EIF3L	7568.16	0.155176	0.0665024	2.33339	0.0196278	0.0603168	1
TMEM9	1483.91	0.17536	0.0751474	2.33354	0.0196196	0.0603168	1
DNM2	4462.16	-0.122626	0.0526	-2.33129	0.0197383	0.060643	1
BBS4	407.808	0.360331	0.154598	2.33076	0.0197659	0.0606872	1
PLS1	129.153	-0.473717	0.203332	-2.32977	0.0198181	0.0608338	1
RNF114	1514.62	-0.19213	0.0824839	-2.32931	0.0198429	0.0608695	1
MRPL18	1696.68	-0.165459	0.0711055	-2.32696	0.0199676	0.0611705	1
MYO18A	1158.22	0.234877	0.100954	2.32657	0.0199883	0.0612201	1
CFAP20	948.945	-0.228883	0.0983957	-2.32614	0.0200108	0.0612621	1
KAT2B	312.878	0.416428	0.179045	2.32583	0.0200276	0.0612917	1
MOCS1	334.872	0.320709	0.137897	2.32571	0.0200341	0.0612926	1
MPI	821.661	0.201614	0.0867271	2.32469	0.0200883	0.0614111	1
TCTN1	403.711	0.326169	0.140314	2.32456	0.0200953	0.0614111	1
FLRT1	14.6973	1.61002	0.692768	2.32404	0.0201232	0.0614697	1
SLAMF9	78.7025	-0.658668	0.284094	-2.31849	0.020423	0.0622751	1
DENND3	355.833	-0.370834	0.160054	-2.31694	0.0205071	0.0624903	1
CPOX	11.4648	-1.5133	0.655007	-2.31035	0.0208686	0.06341	NA
EEF1B2	13072.8	0.0952995	0.0412511	2.31023	0.0208755	0.0634169	1
GLRA4	6.20925	-2.60382	1.12805	-2.30824	0.020986	0.0636965	NA
TOMM34	2047.06	-0.144956	0.0628505	-2.30636	0.0210904	0.0639991	1
USP12	1431.8	-0.245759	0.106628	-2.30483	0.0211762	0.0642314	1
CCT6B	24.1262	1.2765	0.554539	2.30191	0.0213402	0.0646577	1
AKAP2	5657.94	-0.119232	0.0518374	-2.30011	0.0214422	0.0649241	1
TRPV4	106.913	0.477784	0.207851	2.29868	0.0215231	0.0651405	1
RPL31	12520.6	0.105001	0.045788	2.29321	0.0218362	0.0659723	1
POM121	2022.21	-0.150289	0.0656465	-2.28937	0.0220577	0.0665251	1
GHDC	374.75	0.298154	0.130305	2.28813	0.0221302	0.0667072	1
EEF1A1P5	171.668	0.484654	0.211838	2.28785	0.0221463	0.0667339	1
MARK3	1296.4	0.217859	0.0952664	2.28684	0.0222049	0.0668666	1
RCAN2	6.16023	2.42235	1.06018	2.28485	0.0223217	0.0671598	NA
GAS2L1	1282.83	-0.171357	0.0751064	-2.28153	0.0225172	0.0676743	1
C17orf96	86.6392	-0.576645	0.2529	-2.28013	0.0226002	0.0678499	1
NCF2	462.863	-0.344547	0.151294	-2.27733	0.0227666	0.0682751	1
FKTN	1128.8	0.241919	0.106322	2.27535	0.022885	0.0686154	1
MSLN	42.4825	0.932983	0.410454	2.27305	0.023023	0.0689541	1
TBCD	1894.15	-0.173848	0.0764981	-2.27258	0.0230512	0.0690237	1
ZNF69	87.6468	0.582162	0.256201	2.27228	0.0230695	0.0690634	1
DNAJC14	213.251	-0.592116	0.26067	-2.27151	0.0231159	0.0691874	1
TXN2	1762.59	0.153698	0.0676827	2.27086	0.0231557	0.0692915	1
THADA	1046.24	0.206417	0.0909084	2.2706	0.0231709	0.0693219	1
ZFYVE28	34.653	1.04528	0.460452	2.27012	0.0232003	0.0693947	1
DNAJB5	895.456	0.198276	0.0873499	2.2699	0.0232136	0.0694096	1
EMP3	5510.41	-0.104076	0.0458512	-2.26987	0.0232153	0.0694096	1
PCED1B	117.484	0.506355	0.22312	2.26943	0.0232423	0.0694603	1
PDIA6	21685.1	0.100021	0.0440902	2.26856	0.023295	0.0695951	1
ZNF630	35.9123	0.938851	0.41386	2.26852	0.0232975	0.0695951	1
AKT3	3453.99	-0.152811	0.0673817	-2.26783	0.0233393	0.0696896	1
PTCD2	373.98	-0.278489	0.122798	-2.26786	0.0233378	0.0696896	1
LRRC58	1599.96	-0.239525	0.105719	-2.26567	0.0234713	0.069993	1
PTPRB	676.221	-0.270217	0.119334	-2.26437	0.0235513	0.0701558	1
ZBED3	135.831	0.440873	0.194972	2.26121	0.023746	0.0706593	1
SREK1	1147.01	0.20854	0.0922581	2.2604	0.0237964	0.070779	1
SPRED1	1503.24	0.197388	0.0874056	2.2583	0.0239268	0.071128	1
ALG12	609.819	0.274729	0.121711	2.25722	0.0239941	0.0712744	1
EIF2S3	5149.89	0.12359	0.0547549	2.25716	0.0239983	0.0712744	1
ABI2	2261.29	0.169506	0.0751209	2.25645	0.0240427	0.0713731	1
RP11-1212A22.1	349.59	0.36709	0.16279	2.25499	0.0241339	0.0716085	1
ZFHX2	6.11937	2.7336	1.21254	2.25445	0.0241681	0.0716681	NA
GPX1	3977.58	0.143927	0.0639587	2.25032	0.0244288	0.0723635	1
CERS2	5277.08	-0.119666	0.0532102	-2.24893	0.0245167	0.0726056	1
CCDC71L	525.128	0.273861	0.121887	2.24685	0.0246494	0.0729128	1
TDRD3	333.089	-0.284335	0.12655	-2.24683	0.0246512	0.0729128	1
FMNL2	1419.74	0.174717	0.0778565	2.24409	0.0248269	0.0733695	1
DRG1	1915.87	-0.151927	0.0677286	-2.24318	0.0248854	0.0734795	1
SIK1	739.601	-0.276232	0.123218	-2.24181	0.0249734	0.0737078	1
PPA1	2983.46	-0.133912	0.0597639	-2.24069	0.0250461	0.0738592	1
CDH15	14.9282	1.54892	0.691999	2.23833	0.0251995	0.0742322	1
PTPN14	5336.11	0.13603	0.0607839	2.23792	0.0252262	0.0742952	1
RBM44	12.3866	-1.93858	0.866477	-2.23731	0.0252661	0.0743968	1
NEK6	2442.85	0.149857	0.0670522	2.23493	0.0254219	0.0747597	1
DIP2A	828.461	-0.240928	0.107828	-2.23437	0.0254586	0.0748199	1
PIGL	167.357	-0.401506	0.179746	-2.23374	0.0255	0.0749097	1
BAALC	41.8478	0.979507	0.438962	2.23142	0.0256535	0.0753285	1
HSPA12A	577.718	-0.481998	0.216019	-2.23128	0.0256628	0.0753396	1
CSGALNACT1	21.3069	1.52512	0.6836	2.23101	0.0256808	0.0753765	1
AKAP7	128.976	-0.43952	0.197076	-2.23021	0.0257337	0.0754676	1
CD4	292.088	0.359577	0.161289	2.22939	0.0257878	0.0756102	1
PEPD	1836.75	0.173361	0.0777691	2.22918	0.0258018	0.0756192	1
NMT2	2079.03	-0.1622	0.0728048	-2.22788	0.0258885	0.0758248	1
LRRC59	14782.9	-0.101329	0.0455287	-2.2256	0.0260409	0.0762227	1
RP11-876N24.5	66.0692	-0.668674	0.301196	-2.22007	0.0264143	0.077103	1
DALRD3	454.984	0.253949	0.11444	2.21905	0.0264833	0.0772883	1
PEX3	579.454	-0.293774	0.132466	-2.21772	0.0265737	0.077503	1
LRRC14	667.264	-0.254237	0.114697	-2.2166	0.0266504	0.0776774	1
PPP1R3F	72.019	-0.589277	0.266492	-2.21123	0.0270196	0.0786538	1
RNF215	343.655	0.302149	0.136703	2.21026	0.0270874	0.0788013	1
RPL9P9	17126.4	0.0880016	0.0398269	2.2096	0.0271329	0.0789169	1
IPO5	11552.8	-0.162535	0.0737477	-2.20393	0.0275289	0.079927	1
SPAG4	45.7724	0.936243	0.425114	2.20233	0.0276419	0.0802114	1
UBAC2	1293.92	0.165874	0.0754484	2.19851	0.0279125	0.0808778	1
ADAR	3918.87	0.246104	0.111962	2.19811	0.0279411	0.0809265	1
METRNL	3071.51	-0.153117	0.0697991	-2.19368	0.0282587	0.0817435	1
WDR83OS	2072.31	0.149477	0.0681505	2.19334	0.0282826	0.0817956	1
CLUH	1343.99	-0.247767	0.113024	-2.19216	0.0283683	0.082026	1
THUMPD3	1273.89	-0.176978	0.0807628	-2.19134	0.0284275	0.0821629	1
COPE	4290.18	0.143586	0.0655493	2.1905	0.028488	0.0823032	1
SMG1P1	151.867	-0.723425	0.330645	-2.18792	0.0286755	0.0827757	1
KLHL9	1455.6	0.164517	0.0752937	2.185	0.0288885	0.0832733	1
RABEP2	540.427	0.257265	0.117742	2.18498	0.0288901	0.0832733	1
C19orf70	1106.08	0.190703	0.0873401	2.18345	0.0290025	0.0835557	1
RCN2	3408.86	-0.218949	0.100279	-2.1834	0.0290063	0.0835557	1
MSANTD3-TMEFF1	325.265	-0.334662	0.153431	-2.18119	0.0291691	0.0839547	1
SLC35D2	433.239	0.238774	0.109623	2.17814	0.0293953	0.0844172	1
RPL32	19621.2	0.0841682	0.0386624	2.177	0.0294804	0.0846212	1
HSP90AB1	51334.9	-0.103883	0.0478273	-2.17204	0.029853	0.0855306	1
TIAM1	292.973	0.28705	0.132237	2.17073	0.0299515	0.085743	1
PCNT	786.071	-0.323846	0.149301	-2.16908	0.0300763	0.0860276	1
ABCD3	1392.64	-0.154855	0.0714159	-2.16835	0.0301323	0.0861698	1
C14orf37	450.643	0.355214	0.163841	2.16805	0.0301551	0.0862172	1
RAD9A	185.681	-0.530637	0.244976	-2.16608	0.030305	0.08661	1
RP11-196G18.24	22.5912	-1.03533	0.478048	-2.16575	0.0303301	0.0866278	1
TMEM126B	831.971	-0.215695	0.0996211	-2.16515	0.0303762	0.0867056	1
RPL32P3	48.0509	-0.708281	0.327176	-2.16483	0.0304006	0.0867521	1
PCSK5	123.42	0.523462	0.241884	2.1641	0.0304568	0.0868818	1
C8orf82	259.889	0.347951	0.160818	2.16364	0.0304923	0.0869652	1
RHBDL2	122.278	0.508955	0.235329	2.16274	0.0305612	0.087133	1
IGSF3	11.5552	-1.43949	0.665807	-2.16203	0.0306162	0.0871745	NA
SEPHS2	1257.33	0.175555	0.0812078	2.1618	0.0306337	0.0872063	1
SEMA3B	137.011	0.496685	0.229896	2.16047	0.0307362	0.087462	1
ZNF790	57.4323	0.693973	0.321571	2.15807	0.0309222	0.0879005	1
HSBP1L1	108.218	0.576855	0.267324	2.15789	0.0309367	0.0879238	1
FIBIN	115.735	0.522002	0.241968	2.15731	0.0309813	0.0880323	1
XBP1	5299.18	0.114672	0.0531608	2.15708	0.0309993	0.0880654	1
TMEM126A	880.369	-0.181405	0.0842397	-2.15343	0.0312846	0.0887662	1
ANKRD40	2153.68	-0.135766	0.0631167	-2.15103	0.0314735	0.0892105	1
G6PC3	1229.08	0.182344	0.0848634	2.14868	0.0316602	0.0896107	1
DECR2	324.807	0.266787	0.124198	2.14808	0.0317076	0.0896973	1
MANEA	675.985	-0.292308	0.136264	-2.14515	0.0319407	0.0902753	1
KLHL13	338.224	-0.393195	0.183343	-2.14458	0.0319863	0.0903854	1
GNG7	15.6421	1.26052	0.587958	2.14389	0.0320416	0.0905234	1
CSDC2	156.037	0.436873	0.203901	2.14257	0.0321477	0.0907672	1
DLD	2317.48	0.122539	0.0572423	2.1407	0.0322983	0.0911178	1
NUCB2	4197.9	0.156299	0.0730698	2.13904	0.0324321	0.0914394	1
HEATR1	1835.58	-0.144356	0.067489	-2.13896	0.0324389	0.0914398	1
AC013264.1	248.415	0.464353	0.217627	2.13371	0.0328666	0.0924944	1
FAS	373.069	0.391491	0.183622	2.13205	0.0330028	0.0928164	1
IRF2BPL	1118.14	0.217965	0.10225	2.13169	0.0330322	0.0928656	1
GTF2A2	1854.67	-0.173188	0.0813689	-2.12843	0.0333016	0.0935467	1
KRIT1	324.417	0.364415	0.17127	2.12773	0.0333598	0.0936661	1
NPIPA7	23.7517	-1.99617	0.938193	-2.12767	0.0333644	0.0936661	1
VPS37D	36.6311	0.823834	0.387765	2.12457	0.0336224	0.0941221	1
COL5A3	49.9043	0.70961	0.334167	2.12352	0.0337106	0.0943259	1
ELP2	2036.72	0.137494	0.0647525	2.12337	0.0337225	0.0943259	1
PFDN1	2257.05	-0.126569	0.0596013	-2.1236	0.0337039	0.0943259	1
USP24	1693.76	-0.172271	0.0812051	-2.12143	0.0338857	0.0946673	1
EFR3B	64.4499	-0.6191	0.291845	-2.12133	0.0338938	0.0946709	1
POMT2	424.781	-0.294533	0.138871	-2.12091	0.0339291	0.0947501	1
EN1	78.1497	0.657417	0.310041	2.12042	0.0339709	0.0948095	1
ETV6	917.273	0.204444	0.0964132	2.12049	0.0339645	0.0948095	1
IRF1	147.713	-0.565623	0.266808	-2.11996	0.0340093	0.0948591	1
ZNF488	28.9249	-0.919696	0.434075	-2.11875	0.034112	0.0950493	1
COX11	966.593	-0.185843	0.0877177	-2.11864	0.0341206	0.0950543	1
INPP4B	297.862	0.32468	0.153283	2.11817	0.0341605	0.095146	1
KMT2C	318.916	-0.438297	0.206944	-2.11795	0.0341794	0.0951796	1
NAGK	2615.38	0.133099	0.0628805	2.1167	0.034285	0.0954545	1
DUSP10	173.719	-0.36917	0.174473	-2.11592	0.0343519	0.0956213	1
WDR43	1776.21	-0.290685	0.137515	-2.11384	0.0345294	0.0960765	1
SUOX	424.022	0.244239	0.115558	2.11357	0.0345523	0.096121	1
LMF2	2661.58	0.129581	0.0613281	2.11291	0.0346084	0.0962382	1
ADI1	2430.78	-0.122382	0.0579265	-2.11271	0.0346255	0.0962665	1
RAPGEF1	1693.79	-0.154093	0.0729635	-2.11192	0.0346936	0.096417	1
AC255361.1	9.57623	-3.27272	1.55041	-2.11088	0.034783	0.0966264	NA
UBXN2B	258.526	0.381671	0.180852	2.1104	0.034824	0.0967014	1
PDCD2	1253.07	-0.16338	0.0774297	-2.11004	0.0348549	0.0967678	1
POLB	516.65	-0.233277	0.110607	-2.10906	0.0349395	0.0969635	1
GALNT4	433.793	0.241887	0.114699	2.10888	0.0349545	0.0969714	1
STOM	2991.46	0.149992	0.0711245	2.10886	0.0349564	0.0969714	1
DDX31	436.397	-0.250311	0.118824	-2.10657	0.0351547	0.0974161	1
FABP4	38.4164	0.774739	0.367891	2.10589	0.0352135	0.0974731	1
SPRTN	456.002	-0.256371	0.121741	-2.10587	0.0352153	0.0974731	1
VAC14	1684.9	-0.15075	0.071579	-2.10607	0.0351985	0.0974731	1
BCL9	403.534	0.35176	0.167204	2.10377	0.0353983	0.0978628	1
FERMT1	101.245	0.478648	0.227711	2.10199	0.0355539	0.0982342	1
TTC28	519.622	0.294041	0.139883	2.10205	0.0355493	0.0982342	1
LPAR6	58.6496	0.694011	0.330315	2.10105	0.0356362	0.0984386	1
ARMC1	1621.24	-0.177799	0.084644	-2.10055	0.0356808	0.0985254	1
PSMB7	4309.62	-0.118278	0.0563179	-2.10018	0.0357132	0.0985953	1
EMILIN1	14791	0.169732	0.0808347	2.09974	0.0357521	0.0986829	1
CTF1	92.9231	0.512063	0.244158	2.09727	0.0359701	0.0991634	1
RPL27	16705.6	0.0886353	0.0422638	2.09719	0.0359765	0.0991634	1
R3HCC1L	328.048	-0.256573	0.122351	-2.09702	0.0359922	0.0991659	1
RELT	461.356	-0.248918	0.118824	-2.09485	0.0361844	0.0995974	1
C10orf11	42.7368	0.852482	0.407114	2.09396	0.0362633	0.0997947	1
ESYT1	9019.53	-0.101794	0.0486266	-2.09338	0.0363156	0.0999185	1

## Sheet: Sheet4
	baseMean	log2FoldChange	lfcSE	stat	pvalue	padj
TNFRSF10D	6897.47	2.06396	0.0530601	38.8985	0	0
CEMIP	12477.5	1.74992	0.0613697	28.5145	7.75131e-179	9.84803e-175
IGFBP5	73650.4	1.70578	0.0667408	25.5583	4.44508e-144	5.64748e-140
COL3A1	79888	0.961808	0.0379102	25.3707	5.31277e-142	6.74988e-138
CDKN2B	1528.61	2.44151	0.0981782	24.8681	1.64689e-136	2.09238e-132
CDKN1A	14056.4	1.80938	0.0746998	24.2221	1.30268e-129	1.65506e-125
GDF15	496.36	3.07555	0.141413	21.7488	7.09846e-105	9.0186e-101
PPME1	11428.5	1.11327	0.0512605	21.7178	1.39178e-104	1.76826e-100
NFASC	874.924	1.92024	0.0921406	20.8403	1.86492e-96	2.36939e-92
ACTC1	5032.21	-1.32796	0.0689502	-19.2597	1.17075e-82	1.48743e-78
PAPPA	1875.76	1.32617	0.0697474	19.0139	1.30864e-80	1.66263e-76
KRT34	1077.22	2.14682	0.113052	18.9897	2.07677e-80	2.63854e-76
MAP1A	5560.62	1.1271	0.06028	18.6977	5.16499e-78	6.56213e-74
COL8A1	8713.87	1.11256	0.0647317	17.1872	3.31283e-66	4.20895e-62
SPARC	257272	0.756546	0.0447403	16.9097	3.81626e-64	4.84856e-60
RP11-358D17.2	931.632	2.26733	0.135993	16.6724	2.08075e-62	2.64359e-58
TGFB2	6199.45	1.28831	0.0788844	16.3316	5.88094e-60	7.47174e-56
COL12A1	17213.1	1.75128	0.108005	16.2148	3.96492e-59	5.03743e-55
GALNT5	2434.16	1.75653	0.108608	16.1732	7.79261e-59	9.90051e-55
HMGN2	16691.9	-0.818725	0.051846	-15.7915	3.56132e-56	4.52466e-52
HSPG2	47532.8	0.683531	0.0435232	15.705	1.39866e-55	1.777e-51
HMCN1	2842.14	1.56096	0.101206	15.4236	1.13622e-53	1.44356e-49
FN1	1.3755e+06	0.867452	0.0568001	15.272	1.17466e-52	1.49241e-48
COL11A1	2069.59	1.98967	0.130872	15.2032	3.36815e-52	4.27924e-48
FAM198B	809.982	2.27269	0.15018	15.1331	9.80147e-52	1.24528e-47
PTMA	25267.4	-0.878958	0.0582235	-15.0963	1.71353e-51	2.17704e-47
COL1A1	711563	0.76958	0.0510886	15.0636	2.80917e-51	3.56906e-47
TIMP3	63243.6	1.07557	0.0714717	15.0489	3.51207e-51	4.46209e-47
COL5A1	112547	0.809336	0.0538706	15.0237	5.1348e-51	6.52376e-47
H2AFV	5277.44	-0.848817	0.0569957	-14.8926	3.6791e-50	4.67429e-46
H2AFZ	10388.4	-0.954998	0.0644598	-14.8154	1.16481e-49	1.4799e-45
TPM2	49835.6	0.842473	0.0569416	14.7954	1.56863e-49	1.99294e-45
ADAM19	21529.2	0.70598	0.0485195	14.5504	5.80358e-48	7.37345e-44
COL4A1	197408	0.740697	0.0510072	14.5214	8.86425e-48	1.1262e-43
ITGA11	14219.7	1.46457	0.102861	14.2384	5.29578e-46	6.72829e-42
LGMN	5832.42	0.770842	0.0542265	14.2152	7.3711e-46	9.36498e-42
PLXDC2	190.045	3.00274	0.211876	14.1721	1.36266e-45	1.73126e-41
COL4A2	142193	0.620231	0.0447022	13.8748	9.01033e-44	1.14476e-39
ENC1	6261.55	1.31323	0.0950102	13.8219	1.87912e-43	2.38742e-39
MFAP5	6872.56	1.24282	0.0899891	13.8108	2.19355e-43	2.7869e-39
EXTL1	326.043	2.93338	0.213852	13.7168	8.05007e-43	1.02276e-38
ZMAT3	2007.73	1.55005	0.113748	13.627	2.76558e-42	3.51367e-38
LTBP3	5337.92	0.906637	0.0671326	13.5052	1.45783e-41	1.85217e-37
UBE2S	6703.94	-1.12114	0.0835787	-13.4141	4.99659e-41	6.34817e-37
ANKRD1	18345.9	1.10533	0.0829271	13.329	1.57006e-40	1.99476e-36
CERCAM	6087.38	0.840021	0.0631332	13.3055	2.14941e-40	2.73082e-36
LAMC1	45939.9	0.612263	0.0462052	13.2509	4.45531e-40	5.66047e-36
HMGB1	14273.5	-1.00682	0.0760232	-13.2436	4.91113e-40	6.23959e-36
ADAM12	24514.3	0.633745	0.0480064	13.2013	8.62841e-40	1.09624e-35
LTBP2	79812.8	0.776967	0.0593438	13.0926	3.62801e-39	4.60939e-35
CKB	796.479	-1.22077	0.0936497	-13.0355	7.68346e-39	9.76184e-35
SCUBE3	12046.8	0.641683	0.0492592	13.0267	8.62946e-39	1.09637e-34
UCHL1	6303.57	0.842661	0.0649782	12.9684	1.8491e-38	2.34928e-34
CENPN	2131.72	-1.04621	0.0808612	-12.9383	2.73629e-38	3.47646e-34
NRG1	2012.28	0.949729	0.0735577	12.9113	3.88436e-38	4.93507e-34
LOXL2	71069.6	0.784997	0.0613057	12.8046	1.54433e-37	1.96207e-33
TRIM22	1450.37	0.937884	0.0732598	12.8022	1.59433e-37	2.02559e-33
CALD1	61832.9	0.669548	0.0526054	12.7277	4.14644e-37	5.26805e-33
STC2	21640.8	0.763222	0.0604563	12.6244	1.55004e-36	1.96932e-32
CHPF	6410.68	0.938792	0.074455	12.6089	1.88698e-36	2.3974e-32
CPA4	1368.22	1.33924	0.106461	12.5796	2.73301e-36	3.47229e-32
KRT18	7164.6	0.598415	0.0480097	12.4644	1.1668e-35	1.48242e-31
MFGE8	11992	1.14741	0.0920926	12.4593	1.24394e-35	1.58042e-31
AXL	21612.9	-0.515699	0.0415448	-12.4131	2.21927e-35	2.81958e-31
LRP1	42513.6	0.666631	0.0537384	12.4051	2.45175e-35	3.11495e-31
FKBP10	20908.7	0.538993	0.0436064	12.3604	4.27978e-35	5.43746e-31
CLIP3	1137.67	1.07722	0.0872007	12.3533	4.67271e-35	5.93668e-31
THBS3	898.55	1.28317	0.103962	12.3428	5.32939e-35	6.77099e-31
TPD52L1	248.64	1.84616	0.149746	12.3286	6.35398e-35	8.07273e-31
P4HA2	11384.9	0.751957	0.0612742	12.272	1.28062e-34	1.62703e-30
ANP32B	4862.41	-0.653589	0.0532627	-12.2711	1.2956e-34	1.64606e-30
STMN1	8619.35	-1.09281	0.0891419	-12.2593	1.4988e-34	1.90423e-30
ITGBL1	11078.4	0.960552	0.0790908	12.1449	6.10344e-34	7.75442e-30
FAM43A	435.395	2.05901	0.17024	12.0947	1.1263e-33	1.43096e-29
H1F0	4035.17	-0.728517	0.0607445	-11.9931	3.86014e-33	4.9043e-29
TTC3	8365.27	0.526539	0.0439405	11.983	4.36198e-33	5.5419e-29
MXD4	952.741	1.27236	0.106917	11.9004	1.17822e-32	1.49692e-28
ALDH1L2	4337.15	0.881858	0.0742124	11.8829	1.45261e-32	1.84554e-28
CEP55	3157.66	-1.38217	0.116458	-11.8684	1.72674e-32	2.19382e-28
FOXM1	4259.79	-1.26045	0.10706	-11.7732	5.36334e-32	6.81413e-28
LAMB1	16385.9	0.559722	0.0476427	11.7483	7.20237e-32	9.15061e-28
CDKN3	1129.75	-1.66972	0.142516	-11.716	1.05507e-31	1.34047e-27
PSG5	8605.65	0.832123	0.071144	11.6963	1.33105e-31	1.6911e-27
SERPINE1	390944	0.54917	0.0471295	11.6523	2.23221e-31	2.83603e-27
HNRNPH3	5792.68	-0.685575	0.0588749	-11.6446	2.44472e-31	3.10601e-27
SLC22A3	320.799	2.45629	0.211709	11.6022	4.01614e-31	5.1025e-27
FGF5	4676.33	-0.642248	0.055598	-11.5516	7.24264e-31	9.20177e-27
CLDN4	592.049	-1.41475	0.122473	-11.5515	7.25723e-31	9.22031e-27
SEMA5A	1907.11	0.857936	0.0743557	11.5383	8.46123e-31	1.075e-26
PTTG1	3339.42	-1.5051	0.13052	-11.5316	9.14235e-31	1.16154e-26
RAD21	6948.06	-0.798192	0.0692578	-11.5249	9.87718e-31	1.2549e-26
SMS	8318.16	-0.603605	0.0526753	-11.459	2.12037e-30	2.69394e-26
ARMCX2	2603.83	0.683786	0.0597612	11.442	2.57954e-30	3.27731e-26
SLC9A7	1268.22	1.08693	0.0952456	11.4119	3.64697e-30	4.63348e-26
SEL1L3	8846.23	0.561404	0.04922	11.406	3.9021e-30	4.95762e-26
NEO1	3370.33	0.785598	0.068901	11.4018	4.09354e-30	5.20084e-26
ADAMTS12	2897.38	0.996024	0.0876242	11.367	6.10512e-30	7.75655e-26
ALDH1B1	8511.26	0.59824	0.0527232	11.3468	7.69204e-30	9.77274e-26
TMEM2	4935.66	0.816618	0.072107	11.3251	9.85692e-30	1.25232e-25
SLC24A3	764.18	1.1265	0.0998716	11.2795	1.6568e-29	2.10496e-25
SEZ6L2	358.371	1.53372	0.136811	11.2105	3.62151e-29	4.60112e-25
PBK	1799.85	-1.27795	0.114077	-11.2025	3.96447e-29	5.03686e-25
MYBL2	2917.32	-1.38543	0.124007	-11.1722	5.58072e-29	7.0903e-25
CLU	373.247	1.64469	0.147235	11.1705	5.68496e-29	7.22274e-25
HDGF	8671.48	-0.673915	0.0607974	-11.0846	1.49009e-28	1.89317e-24
CCND1	29347.4	0.572626	0.0516951	11.077	1.62218e-28	2.06099e-24
SRSF2	5738.88	-0.579317	0.05243	-11.0493	2.20826e-28	2.80559e-24
MLLT11	2484.32	0.809535	0.0735249	11.0104	3.40634e-28	4.32775e-24
FAT1	15594.3	0.62284	0.0567945	10.9666	5.5333e-28	7.03006e-24
ABHD4	1239.72	0.8641	0.0790221	10.9349	7.8481e-28	9.97101e-24
MAGI1	1228.26	0.776712	0.0710531	10.9314	8.15545e-28	1.03615e-23
PCDH10	1387.67	1.16714	0.106773	10.931	8.19465e-28	1.04113e-23
CHPF2	4109.9	0.761481	0.0697664	10.9147	9.80358e-28	1.24555e-23
LOXL4	746.657	1.31707	0.120836	10.8996	1.15744e-27	1.47052e-23
NPPB	147.255	2.45939	0.22603	10.8808	1.42326e-27	1.80825e-23
LUM	489.199	2.10119	0.193632	10.8514	1.96326e-27	2.49432e-23
ALPK2	2534.22	0.886371	0.0820471	10.8032	3.32421e-27	4.22341e-23
MAN1B1	2679.98	0.590907	0.0549809	10.7475	6.08936e-27	7.73653e-23
COL5A2	56659.2	0.513544	0.047926	10.7154	8.62289e-27	1.09554e-22
MCM5	2753.56	-1.17935	0.110063	-10.7153	8.63227e-27	1.09673e-22
MCMBP	3143.19	-0.699788	0.0653361	-10.7106	9.07858e-27	1.15343e-22
PHF19	1977.79	-0.938142	0.0876285	-10.7059	9.54893e-27	1.21319e-22
PODXL	38952.5	-0.592858	0.0553925	-10.7029	9.86736e-27	1.25365e-22
NPR3	7372.89	0.987551	0.0923903	10.6889	1.14713e-26	1.45743e-22
GPC4	1215.51	1.45633	0.136272	10.6869	1.17167e-26	1.48861e-22
H3F3B	15142.7	-0.568819	0.0534777	-10.6366	2.01429e-26	2.55915e-22
COL1A2	413350	0.50907	0.0478769	10.6329	2.09539e-26	2.66219e-22
SNRPN	1872.25	0.737744	0.0694499	10.6227	2.33747e-26	2.96975e-22
SLIT3	1063.9	0.859894	0.0811243	10.5997	2.98907e-26	3.79761e-22
BMP1	4186.08	0.5332	0.0503884	10.5818	3.61901e-26	4.59795e-22
H1FX	2193.88	-0.837075	0.0791308	-10.5784	3.75445e-26	4.77002e-22
MCM7	4691.17	-1.26354	0.119736	-10.5527	4.93421e-26	6.26891e-22
GABARAPL1	1409.93	1.1331	0.107436	10.5467	5.26141e-26	6.68462e-22
ANKH	2865.01	0.621452	0.059037	10.5265	6.5224e-26	8.28671e-22
GSN	4239.05	0.732979	0.0698871	10.4881	9.8029e-26	1.24546e-21
IGFBP3	67698.4	0.827883	0.079141	10.4609	1.30658e-25	1.66001e-21
ARNTL2	3222.82	-0.665206	0.0635921	-10.4605	1.3113e-25	1.66601e-21
CDCA7	576.27	-1.47305	0.140927	-10.4526	1.42526e-25	1.81079e-21
FNDC3B	7188.46	0.489612	0.0469043	10.4385	1.65318e-25	2.10037e-21
DDX39A	1986.22	-1.01256	0.0970368	-10.4348	1.71936e-25	2.18445e-21
SLC16A4	296.349	1.6513	0.1583	10.4315	1.78044e-25	2.26205e-21
PPP1R14A	311.575	1.60043	0.153457	10.4291	1.82543e-25	2.3192e-21
RBBP7	4402.74	-0.538246	0.0517616	-10.3986	2.51713e-25	3.19802e-21
LMNB2	5650.42	-0.933307	0.0897658	-10.3971	2.55508e-25	3.24623e-21
SRSF1	8558.31	-0.530079	0.0512455	-10.3439	4.45918e-25	5.66538e-21
COL6A1	52135.1	0.453053	0.0438049	10.3425	4.52524e-25	5.74932e-21
SSRP1	5827.57	-0.722984	0.069949	-10.3359	4.84983e-25	6.1617e-21
PLBD2	3927.4	0.625471	0.0608117	10.2854	8.20192e-25	1.04205e-20
VCAN	44639.7	0.523531	0.0509626	10.2728	9.34117e-25	1.1868e-20
LMO7	25443.8	0.618771	0.0605088	10.2261	1.51469e-24	1.92441e-20
NR1D1	780.758	-0.935825	0.0916094	-10.2154	1.69205e-24	2.14975e-20
PLOD1	20059.9	0.563368	0.0552801	10.1912	2.1717e-24	2.75914e-20
P4HA1	7789.45	0.743767	0.0730068	10.1876	2.25155e-24	2.8606e-20
SPATA18	136.159	2.82623	0.278145	10.161	2.96028e-24	3.76104e-20
STAT1	4317.24	0.588412	0.0579638	10.1514	3.26794e-24	4.15192e-20
PEAK1	3362.08	0.605564	0.0597852	10.129	4.10879e-24	5.22022e-20
RANBP1	3824.19	-0.613398	0.0607793	-10.0922	5.97949e-24	7.59694e-20
TUBB4B	19719.9	-0.672893	0.0667043	-10.0877	6.26245e-24	7.95644e-20
ITGA2	816.931	0.986657	0.0979133	10.0768	6.99371e-24	8.8855e-20
SCRG1	118.243	3.26309	0.32436	10.0601	8.29399e-24	1.05375e-19
HNRNPA1	23277.5	-0.565747	0.0563653	-10.0372	1.04646e-23	1.32953e-19
SSC5D	1183.14	0.923277	0.0920684	10.0282	1.14631e-23	1.45638e-19
GRAMD3	2213.55	0.80028	0.0800519	9.99701	1.5707e-23	1.99557e-19
USP53	952.78	1.11162	0.111413	9.9775	1.91221e-23	2.42946e-19
MCM3	3180.27	-0.997698	0.100118	-9.96524	2.16356e-23	2.7488e-19
HNRNPD	7884.82	-0.582103	0.0584637	-9.95664	2.35892e-23	2.99701e-19
HMGB3	2273.15	-1.22464	0.123005	-9.95604	2.37331e-23	3.01529e-19
TXNRD1	28166.8	0.409761	0.0411951	9.94683	2.60345e-23	3.30768e-19
CKS1B	2202.25	-1.10558	0.111294	-9.93393	2.96353e-23	3.76516e-19
DNASE1L1	1382.86	0.759485	0.0764706	9.93173	3.02943e-23	3.84889e-19
KRTAP2-3	500.855	1.79116	0.180555	9.92031	3.39683e-23	4.31567e-19
EHD2	11308.6	0.422717	0.0426275	9.91652	3.52842e-23	4.48286e-19
NUPR1	1377.48	1.09067	0.11001	9.91423	3.61032e-23	4.58692e-19
ITGAV	17592.2	0.608379	0.0614911	9.89378	4.42996e-23	5.62827e-19
PGM1	3214.59	0.575813	0.058331	9.87146	5.53521e-23	7.03248e-19
WDR76	808.931	-1.24529	0.126395	-9.85241	6.69194e-23	8.50211e-19
CTGF	150584	0.659301	0.06693	9.8506	6.81349e-23	8.65653e-19
ANP32E	4762.71	-0.871211	0.0886097	-9.83201	8.19687e-23	1.04141e-18
TYMS	3646.75	-1.04478	0.106268	-9.83157	8.23263e-23	1.04596e-18
KDELR3	5620.05	0.574253	0.0584103	9.83137	8.2489e-23	1.04802e-18
LMNB1	2901.28	-1.23884	0.126552	-9.78915	1.2534e-22	1.59244e-18
TRIP13	1856.84	-1.09745	0.112135	-9.78684	1.28241e-22	1.62931e-18
SYNPO2	206.299	1.94897	0.199306	9.7788	1.38848e-22	1.76406e-18
SAPCD2	996.603	-1.66552	0.17047	-9.77012	1.51278e-22	1.92198e-18
C1S	115.534	2.20191	0.225715	9.75527	1.75142e-22	2.22518e-18
TUBA1B	109361	-0.611018	0.0626504	-9.75282	1.79419e-22	2.27951e-18
NXPH3	1045.14	1.13415	0.116493	9.73573	2.1228e-22	2.69702e-18
ACTA2	44662.8	0.756229	0.077973	9.6986	3.05652e-22	3.88331e-18
RECK	3831.23	0.606724	0.0626295	9.68751	3.4072e-22	4.32884e-18
LRRC32	573.496	1.14207	0.118025	9.67656	3.79244e-22	4.8183e-18
EZR	9908.8	-0.542397	0.0561093	-9.66679	4.17276e-22	5.3015e-18
CCNA2	3301.08	-1.13882	0.117982	-9.65255	4.79492e-22	6.09194e-18
FHOD3	1496.54	0.689578	0.0715876	9.63263	5.82182e-22	7.39662e-18
TCF19	1886.93	-0.952879	0.0990023	-9.62482	6.28158e-22	7.98075e-18
PBXIP1	1183.97	0.779288	0.0812523	9.59096	8.72734e-22	1.10881e-17
TNFRSF10B	4237.94	0.637564	0.0666141	9.57101	1.05868e-21	1.34505e-17
CSE1L	5732.39	-0.588454	0.0615169	-9.56574	1.11405e-21	1.4154e-17
PLOD2	15014.4	0.728582	0.0762251	9.55829	1.19719e-21	1.52103e-17
TNFAIP1	4276.55	0.525491	0.0550223	9.55051	1.29061e-21	1.63972e-17
CYB5R1	1098.04	0.900717	0.0944473	9.53671	1.47438e-21	1.8732e-17
CCT5	15357.1	-0.456505	0.0479874	-9.51303	1.85183e-21	2.35275e-17
PCNA	3744.46	-0.821709	0.0863798	-9.51275	1.85692e-21	2.35921e-17
APP	27506.8	0.504906	0.0530926	9.50991	1.90822e-21	2.42439e-17
BLCAP	1799.73	0.708781	0.0747813	9.47804	2.59092e-21	3.29177e-17
HNRNPDL	7338.35	-0.56107	0.0592199	-9.47436	2.68411e-21	3.41016e-17
IGFBP7	63660.4	0.727232	0.0769108	9.45553	3.21397e-21	4.08335e-17
DLGAP5	2578.12	-1.2923	0.136683	-9.45473	3.2385e-21	4.11452e-17
AGRN	9438.41	0.532112	0.0564314	9.42935	4.12656e-21	5.2428e-17
CENPH	659.36	-1.22118	0.129621	-9.42115	4.4618e-21	5.66872e-17
RP11-295K3.1	433.792	1.36967	0.145992	9.38183	6.48364e-21	8.23746e-17
NCAPD2	5364.67	-0.910541	0.0971577	-9.37179	7.13153e-21	9.06061e-17
ALDOC	587.866	1.05237	0.112363	9.36577	7.54984e-21	9.59207e-17
ADM2	425.253	1.65923	0.177257	9.36055	7.9319e-21	1.00775e-16
SRSF7	4150.35	-0.582209	0.0621989	-9.36044	7.94074e-21	1.00887e-16
DUSP3	2300.13	0.58523	0.0625232	9.36021	7.95785e-21	1.01105e-16
SMC4	5564.26	-0.933525	0.0998012	-9.35384	8.45202e-21	1.07383e-16
BIRC5	3626.97	-1.1944	0.127848	-9.34231	9.42528e-21	1.19748e-16
FBLIM1	9622.05	0.550081	0.0589126	9.33723	9.88845e-21	1.25633e-16
NCAPG2	3136.5	-0.990313	0.106069	-9.33651	9.95618e-21	1.26493e-16
BUB1B	2073.66	-1.12062	0.120179	-9.32462	1.11385e-20	1.41514e-16
MRVI1	257.869	2.41801	0.259526	9.31701	1.19664e-20	1.52033e-16
RNF41	2728.64	0.557093	0.0598154	9.31353	1.23654e-20	1.57102e-16
PSAT1	5717.17	0.753207	0.0810212	9.29642	1.45254e-20	1.84546e-16
PRR11	3983.18	-1.23202	0.13274	-9.28143	1.67219e-20	2.12452e-16
MFAP4	696.622	1.15331	0.124347	9.27491	1.77776e-20	2.25864e-16
PDIA3	1635.77	0.665317	0.0718694	9.25731	2.09651e-20	2.66361e-16
TMEM59	4532.06	0.533776	0.0577479	9.24323	2.39177e-20	3.03875e-16
MAD2L1	1596.95	-1.09933	0.118949	-9.24197	2.42011e-20	3.07475e-16
IQGAP3	1946.57	-1.25906	0.136239	-9.24156	2.42925e-20	3.08636e-16
DHFR	2596.14	-0.943366	0.102109	-9.23885	2.49161e-20	3.16559e-16
SYNPO	1409.45	1.19392	0.129629	9.21025	3.25375e-20	4.13389e-16
SPOCK1	22012.2	0.69747	0.075833	9.19745	3.66545e-20	4.65696e-16
NPDC1	864.611	0.774432	0.0843413	9.18211	4.2271e-20	5.37053e-16
CBS	1432.55	0.990693	0.10796	9.17652	4.45244e-20	5.65683e-16
GINS2	772.475	-1.14647	0.124992	-9.17232	4.62962e-20	5.88194e-16
DTYMK	1602.72	-0.83675	0.0912362	-9.17125	4.67568e-20	5.94045e-16
MYL9	36672	0.561578	0.0615131	9.1294	6.88803e-20	8.75124e-16
ATAD2	2426.77	-0.942441	0.103232	-9.12932	6.89322e-20	8.75783e-16
WHSC1	4941.2	-0.952306	0.104616	-9.10285	8.79951e-20	1.11798e-15
RUSC2	4717.48	0.462025	0.0508335	9.089	9.99552e-20	1.26993e-15
COPZ2	1128.5	0.836721	0.0921216	9.08278	1.05837e-19	1.34465e-15
MT1E	2065.44	-0.559026	0.0615627	-9.08061	1.07972e-19	1.37178e-15
TK1	3814.17	-1.15811	0.12754	-9.08033	1.08244e-19	1.37524e-15
HMGB2	4390.18	-1.08432	0.119581	-9.06768	1.21582e-19	1.5447e-15
SGCD	1988.19	0.632742	0.0697991	9.06519	1.24388e-19	1.58036e-15
MCM2	1893.63	-1.16998	0.129117	-9.06141	1.28773e-19	1.63606e-15
ARSA	954.734	0.770677	0.0851028	9.05583	1.35527e-19	1.72187e-15
SPAG5	2830.86	-1.20813	0.133664	-9.03859	1.587e-19	2.01629e-15
NASP	2950.94	-0.793032	0.0878272	-9.02945	1.72534e-19	2.19204e-15
PTPN13	816.009	0.830166	0.0920235	9.02124	1.8597e-19	2.36275e-15
EHD3	1099.32	0.800509	0.0888713	9.0075	2.10804e-19	2.67826e-15
USP1	2232.02	-0.786012	0.087434	-8.98977	2.47742e-19	3.14757e-15
THY1	17641.9	0.38627	0.0430723	8.96793	3.02128e-19	3.83854e-15
MEST	2055.9	1.10144	0.12285	8.96575	3.08179e-19	3.91542e-15
C10orf54	1239.02	0.807372	0.0902963	8.94136	3.84407e-19	4.88389e-15
PLXNB2	7286.49	0.566579	0.063402	8.93631	4.02397e-19	5.11245e-15
PAQR4	578.599	-1.00031	0.111946	-8.93566	4.04765e-19	5.14254e-15
MAZ	7069.03	-0.526051	0.0588833	-8.93378	4.11683e-19	5.23043e-15
PKN3	354.329	-1.19258	0.133834	-8.91093	5.06057e-19	6.42946e-15
MAGED1	16633.3	0.444708	0.0499334	8.90602	5.28974e-19	6.72061e-15
KCNK6	1072.16	0.851126	0.0957574	8.88836	6.20172e-19	7.87928e-15
KIAA0101	599.789	-1.23871	0.139497	-8.87982	6.69698e-19	8.50852e-15
TOM1L2	2306.78	0.576642	0.0650004	8.87135	7.22626e-19	9.18096e-15
PTMS	8533.04	-0.411417	0.0464161	-8.86367	7.74252e-19	9.83687e-15
SH3PXD2A	7760.87	0.525715	0.0593372	8.85979	8.01663e-19	1.01851e-14
ZNF367	417.287	-1.40601	0.158824	-8.85266	8.54615e-19	1.08579e-14
RHEB	4825.85	-0.49923	0.0564214	-8.84824	8.89093e-19	1.12959e-14
RBMX	6606.26	-0.617021	0.0697533	-8.84577	9.08995e-19	1.15488e-14
LMOD1	1550.45	0.965674	0.109392	8.82769	1.06864e-18	1.35771e-14
C1orf198	8525.45	0.535404	0.0606814	8.82321	1.11228e-18	1.41315e-14
SYNGR2	653.711	0.898734	0.101892	8.82048	1.13966e-18	1.44794e-14
CENPW	955.168	-1.13652	0.128915	-8.81602	1.18596e-18	1.50676e-14
PTK7	7481.99	0.555592	0.0630504	8.81187	1.23072e-18	1.56362e-14
CCNB2	2103.47	-1.3603	0.154458	-8.80694	1.28607e-18	1.63395e-14
MCM6	2686.62	-0.84438	0.0958984	-8.80494	1.30928e-18	1.66344e-14
CHAC1	1043.76	1.22152	0.138808	8.80012	1.36675e-18	1.73646e-14
TXNIP	1037.2	0.773432	0.0879652	8.79248	1.46298e-18	1.85872e-14
CENPU	1164.03	-1.09236	0.124254	-8.79137	1.47751e-18	1.87718e-14
PHLDA3	2049.25	0.669476	0.0762971	8.77459	1.71527e-18	2.17925e-14
P4HB	56049	0.402329	0.0459305	8.75951	1.96095e-18	2.49139e-14
SERPINH1	45145.1	0.3952	0.0451662	8.74992	2.13504e-18	2.71257e-14
FLOT1	5393.05	-0.555445	0.063509	-8.74593	2.21188e-18	2.8102e-14
KIF4A	1701.29	-1.19009	0.136107	-8.74382	2.25354e-18	2.86313e-14
FAM64A	1398.93	-1.49129	0.170937	-8.72424	2.67975e-18	3.40462e-14
ARMCX3	2168.93	0.621347	0.0713124	8.71302	2.95885e-18	3.75922e-14
ARHGAP1	3354.25	0.549936	0.0632396	8.69607	3.43587e-18	4.36527e-14
TANC1	1550.56	0.701942	0.0809183	8.6747	4.14626e-18	5.26783e-14
TMEM200A	2416.98	0.966116	0.111376	8.67434	4.15971e-18	5.28492e-14
WIPI1	1171.74	0.858548	0.0990299	8.66959	4.33687e-18	5.50999e-14
ERLIN1	4072.64	-0.501217	0.0578534	-8.66357	4.57235e-18	5.80917e-14
MAPRE3	400.32	1.10264	0.127445	8.65188	5.06595e-18	6.43629e-14
SET	8636.48	-0.547195	0.0632477	-8.65163	5.07707e-18	6.45042e-14
SYNC	3159.05	0.602736	0.0697022	8.6473	5.27316e-18	6.69955e-14
RNASEH2A	996.802	-1.00688	0.11658	-8.63681	5.78055e-18	7.34419e-14
NOMO2	11115.1	0.519748	0.0602316	8.62916	6.18056e-18	7.85241e-14
NUAK1	4487.56	0.54566	0.0634585	8.59869	8.06285e-18	1.02439e-13
HTRA1	4664.3	0.702218	0.0817228	8.59268	8.49656e-18	1.07949e-13
FAM214B	2103.74	0.579428	0.0675258	8.58084	9.41842e-18	1.19661e-13
RFC3	774.248	-0.987444	0.115079	-8.58059	9.43889e-18	1.19921e-13
ALYREF	2378.27	-0.592602	0.0691267	-8.57269	1.01095e-17	1.28441e-13
IGF2R	5674.18	0.592835	0.0693595	8.54728	1.26027e-17	1.60118e-13
IFITM10	145.031	3.81147	0.446591	8.53459	1.40653e-17	1.787e-13
HAPLN1	42796	0.486052	0.0570464	8.52029	1.59156e-17	2.02208e-13
MIS18A	449.332	-1.0093	0.118772	-8.49779	1.93231e-17	2.455e-13
DAB2	8182.69	0.501653	0.0590883	8.48989	2.06832e-17	2.62781e-13
TP53I3	1240.31	0.885114	0.104435	8.47527	2.34538e-17	2.9798e-13
KIAA1524	1251.73	-1.03269	0.122138	-8.4551	2.78839e-17	3.54265e-13
SSH1	5615.49	0.453477	0.0537197	8.44153	3.13198e-17	3.97918e-13
FBL	3466.06	-0.609897	0.072292	-8.43657	3.26777e-17	4.1517e-13
SMC2	2153.39	-0.936862	0.111129	-8.43037	3.44584e-17	4.37794e-13
TIPARP	2314.59	0.661377	0.0784809	8.42723	3.5393e-17	4.49668e-13
HMGB1P5	1191.46	-1.05842	0.125688	-8.421	3.73286e-17	4.7426e-13
MCFD2	11215.5	0.388431	0.0461395	8.41861	3.80964e-17	4.84015e-13
CLSPN	961.729	-1.0904	0.129614	-8.41272	4.00596e-17	5.08957e-13
CD151	20622.5	0.431753	0.0513353	8.41044	4.08461e-17	5.1895e-13
LMNA	8034.81	-0.447288	0.0531895	-8.40933	4.12348e-17	5.23888e-13
DUT	1515.21	-0.695734	0.0828467	-8.39785	4.54744e-17	5.77753e-13
FAP	5371.76	0.569884	0.0678757	8.39599	4.61978e-17	5.86943e-13
E2F1	972.732	-1.04159	0.124151	-8.38971	4.8734e-17	6.19166e-13
ILF2	7831.06	-0.492924	0.0588185	-8.38043	5.27328e-17	6.69971e-13
SMPD1	3429.4	0.529175	0.0632092	8.3718	5.67434e-17	7.20925e-13
TAGLN	202328	0.412771	0.0493291	8.36771	5.87506e-17	7.46426e-13
FHL1	12351.9	0.636082	0.0760241	8.36684	5.91838e-17	7.51931e-13
BUB1	2216.78	-1.0994	0.131442	-8.36414	6.05563e-17	7.69367e-13
NUF2	1335.3	-1.24242	0.148827	-8.34808	6.93792e-17	8.81463e-13
HNRNPM	7057.46	-0.583993	0.0699994	-8.34283	7.25356e-17	9.21565e-13
MDM2	1752.55	0.702486	0.0842477	8.33833	7.53443e-17	9.5725e-13
WDHD1	864.958	-0.90925	0.109105	-8.3337	7.83523e-17	9.95466e-13
MSH6	1147.59	-0.822857	0.0987784	-8.33034	8.06103e-17	1.02415e-12
GPR155	197.073	1.43719	0.172831	8.31558	9.13074e-17	1.16006e-12
PARP1	3993.16	-0.619392	0.0745088	-8.31301	9.33085e-17	1.18548e-12
HM13	4804.43	0.438576	0.0527669	8.31158	9.44371e-17	1.19982e-12
VAT1	5115.92	0.506048	0.0609676	8.30028	1.03871e-16	1.31968e-12
TROAP	901.938	-1.48648	0.17923	-8.29372	1.09762e-16	1.39453e-12
MCM8	922.278	-0.862551	0.104005	-8.2934	1.10053e-16	1.39822e-12
PSMC3IP	573.53	-1.06033	0.128078	-8.27883	1.24394e-16	1.58043e-12
MOGS	2158.72	0.557208	0.0673063	8.27868	1.24546e-16	1.58235e-12
LBR	1972.34	-0.834217	0.100778	-8.27778	1.25495e-16	1.59442e-12
FKBP9	7956.88	0.468819	0.056693	8.26944	1.3459e-16	1.70996e-12
CBX1	5201.34	-0.452573	0.054765	-8.26391	1.40978e-16	1.79113e-12
CACYBP	3440.16	-0.551612	0.0667632	-8.26222	1.42988e-16	1.81666e-12
CDKN2C	805.936	-0.909469	0.110204	-8.25263	1.54947e-16	1.9686e-12
KIF22	1495.96	-1.22947	0.149104	-8.24572	1.64174e-16	2.08583e-12
HNRNPR	7429.21	-0.610973	0.0740961	-8.24569	1.64212e-16	2.08632e-12
THOC6	350.927	-1.12463	0.136773	-8.22261	1.99115e-16	2.52976e-12
MFSD1	2041.01	0.615176	0.0748505	8.21873	2.05667e-16	2.613e-12
NBR1	3982.09	0.447809	0.054495	8.21744	2.07899e-16	2.64136e-12
ZFP36L2	1841.19	-0.591016	0.0719932	-8.20934	2.22415e-16	2.82578e-12
DTL	1041.62	-1.1011	0.134356	-8.19537	2.49823e-16	3.174e-12
FCGRT	764.959	0.83803	0.102319	8.19036	2.60438e-16	3.30887e-12
ZWILCH	1914.54	-0.789409	0.0964282	-8.18649	2.68944e-16	3.41693e-12
SLC3A2	6004.06	0.421711	0.0515225	8.18498	2.72348e-16	3.46018e-12
EWSR1	7253.65	-0.401927	0.0491976	-8.16965	3.09285e-16	3.92947e-12
DMPK	678.844	0.893137	0.109343	8.16821	3.12999e-16	3.97665e-12
H2AFX	2261.39	-0.935871	0.114582	-8.16773	3.14259e-16	3.99266e-12
DNAJB4	2563.99	0.87241	0.106877	8.16277	3.27422e-16	4.15989e-12
SYNE1	2612.45	0.601519	0.0736984	8.1619	3.29794e-16	4.19004e-12
TMED3	4278.23	0.522429	0.0640357	8.1584	3.39503e-16	4.31338e-12
COL25A1	483.144	1.15363	0.141532	8.15106	3.60756e-16	4.58341e-12
MAN2B2	2268.24	0.549769	0.0675467	8.13909	3.98247e-16	5.05973e-12
ZBTB2	821.617	-0.7215	0.0886769	-8.13628	4.07624e-16	5.17886e-12
TMEM59L	312.22	1.20309	0.1479	8.13447	4.13756e-16	5.25677e-12
PRDX5	4780.54	0.427624	0.0525732	8.13389	4.15746e-16	5.28205e-12
GAS6	12079.9	0.485195	0.0596696	8.13136	4.24507e-16	5.39336e-12
RACGAP1	4211.79	-1.03401	0.127296	-8.12287	4.55274e-16	5.78426e-12
TGFBI	451602	0.598426	0.073725	8.11701	4.77804e-16	6.0705e-12
C4orf3	2885.16	0.664242	0.0819257	8.10787	5.15159e-16	6.54509e-12
MMP2	102958	0.41234	0.0508889	8.10274	5.37358e-16	6.82713e-12
MRC2	31794.2	0.472096	0.0582643	8.10267	5.3768e-16	6.83122e-12
FBN1	133085	0.501914	0.0619989	8.09554	5.70102e-16	7.24315e-12
HMGN1	6191.39	-0.424149	0.0524049	-8.09368	5.78886e-16	7.35475e-12
PTBP1	9265.73	-0.409813	0.0506748	-8.08712	6.10933e-16	7.7619e-12
AL589743.1	428.507	0.972641	0.120328	8.08323	6.30732e-16	8.01345e-12
TM4SF1	4579.93	-0.729001	0.0902113	-8.08103	6.42201e-16	8.15916e-12
TMEM106C	1830.22	-0.604793	0.0748883	-8.07593	6.69619e-16	8.50751e-12
SFPQ	8443.9	-0.528575	0.0654883	-8.07129	6.95585e-16	8.8374e-12
ILF3	9420.87	-0.456232	0.0565421	-8.06889	7.09387e-16	9.01276e-12
PSAP	21708.1	0.493943	0.0613131	8.05607	7.87838e-16	1.00095e-11
NEMP1	936.972	-0.890598	0.110759	-8.04083	8.92314e-16	1.13368e-11
TRIM28	8536.11	-0.426771	0.0530774	-8.04053	8.945e-16	1.13646e-11
SMURF2	5871.81	0.395777	0.0492644	8.03373	9.45563e-16	1.20134e-11
SIDT2	1689.04	0.694153	0.0864151	8.03278	9.52878e-16	1.21063e-11
GPX3	878.496	0.792481	0.0986666	8.03191	9.5964e-16	1.21922e-11
CTHRC1	2055.39	0.565961	0.0705328	8.02407	1.02296e-15	1.29966e-11
ATF3	1310.16	0.975148	0.121621	8.01792	1.07554e-15	1.36647e-11
TIMP1	8547.57	0.4719	0.0589993	7.9984	1.26044e-15	1.60139e-11
ECT2	2782.81	-0.857862	0.107497	-7.98037	1.45895e-15	1.8536e-11
LSM5	888.819	-0.758261	0.0950244	-7.97965	1.46754e-15	1.86451e-11
SLC25A4	1512.59	0.714512	0.0895477	7.97913	1.4737e-15	1.87233e-11
DONSON	991.033	-0.823233	0.103292	-7.96999	1.58684e-15	2.01607e-11
WARS	5390.66	0.409569	0.0514471	7.96096	1.70708e-15	2.16884e-11
DHRS3	330.834	1.76701	0.222024	7.95861	1.73976e-15	2.21037e-11
TOM1	1666.57	0.673436	0.0847007	7.95078	1.85342e-15	2.35477e-11
RDH10	307.509	1.44851	0.182407	7.94111	2.00377e-15	2.54578e-11
CDCA4	1508.68	-0.688467	0.0867527	-7.93598	2.08841e-15	2.65332e-11
SLC29A1	2550.41	-0.55617	0.0701968	-7.92301	2.31833e-15	2.94544e-11
CDCA3	1108.79	-1.23156	0.155624	-7.91365	2.49954e-15	3.17567e-11
SMOC1	627.802	-1.39797	0.176761	-7.90883	2.59811e-15	3.3009e-11
ODC1	4063.22	-0.540969	0.0684199	-7.9066	2.64517e-15	3.36069e-11
ATP2C1	5098.54	0.482994	0.0612129	7.89039	3.01245e-15	3.82732e-11
CDC37	5750.94	0.36015	0.0456725	7.8855	3.13275e-15	3.98016e-11
KIF26B	245.926	2.17966	0.276927	7.87089	3.52131e-15	4.47382e-11
PPIC	2624.63	0.531858	0.0675902	7.86886	3.57885e-15	4.54693e-11
MR1	716.451	0.849589	0.107987	7.86754	3.61695e-15	4.59533e-11
NDC1	1577.95	-0.767264	0.09759	-7.86212	3.77689e-15	4.79853e-11
FAM26E	1578.18	0.660872	0.0840725	7.86074	3.81863e-15	4.85157e-11
TNFRSF21	1031.44	0.772495	0.0984346	7.8478	4.23394e-15	5.37921e-11
KDELC2	3780.5	-0.44863	0.0572028	-7.8428	4.40623e-15	5.59812e-11
ZDHHC9	1547.15	0.56092	0.0716152	7.83242	4.78562e-15	6.08013e-11
RAP1GAP2	1523.19	-0.587116	0.0749669	-7.83166	4.81452e-15	6.11685e-11
CDKN2A	452.765	0.842087	0.107845	7.80832	5.79559e-15	7.3633e-11
AEBP1	17456.4	0.337476	0.0432921	7.79533	6.42411e-15	8.16184e-11
SUGCT	482.488	0.975694	0.1252	7.79311	6.53813e-15	8.3067e-11
AK4	604.794	1.36047	0.174749	7.78528	6.95601e-15	8.83761e-11
NRM	622.068	-0.852064	0.109809	-7.75948	8.52786e-15	1.08347e-10
TUBA1C	33343.7	-0.419283	0.0540594	-7.75597	8.76739e-15	1.1139e-10
CCPG1	4192.4	0.660301	0.0851468	7.75485	8.84478e-15	1.12373e-10
SNRPB	6788.08	-0.473244	0.0610298	-7.75431	8.88261e-15	1.12854e-10
LRP10	9003.22	0.51907	0.0670254	7.74438	9.60491e-15	1.2203e-10
PRRX2	1314.66	-0.788314	0.10194	-7.7331	1.04961e-14	1.33353e-10
EZH2	781.884	-1.05346	0.136241	-7.73234	1.05589e-14	1.34151e-10
SLFN5	2592.09	0.486428	0.0629631	7.7256	1.11331e-14	1.41446e-10
PPP1CC	5071.75	-0.416927	0.0540217	-7.71777	1.18386e-14	1.5041e-10
CHAF1B	711.896	-1.00286	0.129955	-7.71695	1.1915e-14	1.5138e-10
TPM1	162471	0.38549	0.0499955	7.7105	1.25328e-14	1.59229e-10
FOS	17015	-0.39891	0.0518096	-7.69954	1.36557e-14	1.73496e-10
ANP32A	3965.95	-0.438563	0.0569831	-7.69637	1.39981e-14	1.77846e-10
EFEMP2	8960.38	0.527545	0.0685846	7.69189	1.44973e-14	1.84188e-10
GLUL	2865.5	-0.55562	0.0722517	-7.69006	1.47066e-14	1.86847e-10
ATP6AP1	3915.49	0.403201	0.0524657	7.68504	1.52951e-14	1.94324e-10
PTGDS	303.401	1.24118	0.16152	7.68439	1.53724e-14	1.95306e-10
CMBL	466.008	0.871706	0.113503	7.68003	1.59057e-14	2.02082e-10
COL6A3	135329	0.294501	0.0384355	7.66222	1.82741e-14	2.32172e-10
NDST1	11321.5	0.534704	0.0698378	7.65638	1.91254e-14	2.42988e-10
CCNE2	366.706	-1.13142	0.147795	-7.65533	1.92811e-14	2.44966e-10
HNRNPUL2	5220.35	-0.384579	0.0502433	-7.65433	1.94319e-14	2.46882e-10
LTBP1	29824.6	0.536639	0.0701496	7.64993	2.01095e-14	2.55491e-10
PHLDB1	5237.03	0.460084	0.0601625	7.64736	2.05151e-14	2.60644e-10
CRIP1	720.947	-1.0086	0.131953	-7.64369	2.11081e-14	2.68178e-10
SLC38A1	1158.53	0.726815	0.0951959	7.63495	2.25912e-14	2.87022e-10
SLIT2	875.846	-0.817158	0.107095	-7.63022	2.34362e-14	2.97757e-10
SGK223	618.488	0.928651	0.121849	7.62135	2.51037e-14	3.18942e-10
DCLK2	3337.26	0.559581	0.073526	7.61065	2.72725e-14	3.46497e-10
MSI2	626.867	1.23969	0.162913	7.60954	2.75078e-14	3.49486e-10
SLC43A3	1000.28	-0.867795	0.114045	-7.60925	2.75695e-14	3.5027e-10
TSPAN13	1475.47	0.766567	0.100796	7.60516	2.84551e-14	3.61522e-10
S100A10	5072.76	-0.400277	0.0526617	-7.60091	2.94048e-14	3.73588e-10
CTIF	2249.17	0.48221	0.0635013	7.59371	3.10881e-14	3.94974e-10
DKC1	2633.23	-0.49063	0.0646464	-7.58943	3.2131e-14	4.08224e-10
SLC22A17	770.229	0.775759	0.102318	7.58187	3.40603e-14	4.32736e-10
FHL2	12375.3	0.362055	0.0477644	7.58002	3.4549e-14	4.38945e-10
GUSB	1473.39	-0.545513	0.072008	-7.57573	3.57105e-14	4.53702e-10
CKAP4	34581.1	0.312467	0.0412924	7.56718	3.81416e-14	4.84589e-10
DCN	142.39	1.64612	0.217584	7.56544	3.86554e-14	4.91116e-10
PPP2CA	4531.33	-0.413693	0.0547132	-7.56112	3.99604e-14	5.07697e-10
ACTL6A	2151.77	-0.499965	0.0661294	-7.5604	4.01834e-14	5.1053e-10
SELM	2147.95	0.653978	0.0865211	7.55859	4.07458e-14	5.17675e-10
NUP188	3526.76	-0.415867	0.0550619	-7.55272	4.26269e-14	5.41575e-10
GALNT1	9028.57	0.490006	0.0648826	7.5522	4.27979e-14	5.43748e-10
NREP	6118.81	0.469465	0.0621965	7.5481	4.41667e-14	5.61138e-10
CDCA5	1101.95	-0.845903	0.112208	-7.53869	4.74712e-14	6.03121e-10
GRIA3	373.027	1.23225	0.163464	7.53838	4.75857e-14	6.04577e-10
HNRNPAB	7316.42	-0.441918	0.0586592	-7.53364	4.93439e-14	6.26914e-10
SLC25A23	1277.89	0.605473	0.0803859	7.53209	4.99361e-14	6.34438e-10
TCAF1	4195.61	0.377019	0.0500874	7.52722	5.18324e-14	6.5853e-10
STXBP1	1073.21	0.621232	0.0825369	7.52672	5.2031e-14	6.61054e-10
MAGED2	10125.4	0.392481	0.0521501	7.52599	5.23214e-14	6.64744e-10
STAT4	150.7	1.65079	0.219474	7.52158	5.41193e-14	6.87585e-10
EXO1	526.645	-0.887081	0.118046	-7.51469	5.70472e-14	7.24785e-10
RNF26	1850.18	-0.511622	0.068116	-7.51104	5.8659e-14	7.45263e-10
LBH	4374.68	0.619945	0.0826103	7.50445	6.16872e-14	7.83736e-10
TLN1	51894.7	0.31573	0.0420806	7.503	6.23737e-14	7.92457e-10
IFI27L2	1174.3	0.564319	0.0752674	7.49753	6.50322e-14	8.26234e-10
ASS1	144.927	1.64166	0.21898	7.49687	6.53614e-14	8.30416e-10
GMNN	860.743	-0.950378	0.126908	-7.4887	6.95601e-14	8.83761e-10
CUX1	3150.45	0.471877	0.0630762	7.48106	7.37268e-14	9.36699e-10
RPL39L	560.822	-0.898436	0.120096	-7.48097	7.37786e-14	9.37356e-10
ARL6IP1	8378.21	-0.68977	0.0922291	-7.47888	7.49576e-14	9.52336e-10
CDC25B	2874.36	-0.915103	0.122577	-7.46554	8.29613e-14	1.05402e-09
MTRNR2L6	6715.02	0.498568	0.0668469	7.45835	8.76099e-14	1.11308e-09
CYBA	1532.95	0.569817	0.0764022	7.45811	8.77699e-14	1.11512e-09
PTGES3	9173.6	-0.399104	0.0535619	-7.45127	9.24456e-14	1.17452e-09
SLC25A5	7709.81	-0.449729	0.0603578	-7.45104	9.2606e-14	1.17656e-09
KHDRBS1	5897.07	-0.466503	0.062694	-7.44095	9.99628e-14	1.27003e-09
CBX3	6863.59	-0.391881	0.0526692	-7.44042	1.00362e-13	1.2751e-09
SEPW1	4187.61	0.454688	0.0612265	7.42634	1.11644e-13	1.41844e-09
LYPD6B	229.678	1.31229	0.176882	7.419	1.18011e-13	1.49933e-09
DCBLD1	3453.75	0.523729	0.0706145	7.41673	1.20043e-13	1.52515e-09
GLRX	1049.66	0.702373	0.0947503	7.41289	1.2358e-13	1.57009e-09
CIT	1086.51	-1.08847	0.146859	-7.41163	1.2476e-13	1.58508e-09
NNMT	5852.42	0.442487	0.0597224	7.40905	1.27203e-13	1.61612e-09
ZNF22	1356.45	-0.571054	0.0770858	-7.40803	1.28187e-13	1.62861e-09
CKAP2L	1882.61	-1.02091	0.137865	-7.40517	1.30982e-13	1.66412e-09
GSTM3	1345.13	0.58005	0.0783477	7.40353	1.32614e-13	1.68486e-09
OST4	6486.67	0.39718	0.0536901	7.39764	1.38622e-13	1.7612e-09
SNRNP40	1319.41	-0.513041	0.0694276	-7.38958	1.47291e-13	1.87133e-09
KCTD10	4921.95	0.412778	0.0559663	7.37547	1.63766e-13	2.08064e-09
CKAP2	3462.11	-0.788055	0.106906	-7.37148	1.68745e-13	2.1439e-09
IFFO2	4219.55	0.483466	0.0655988	7.37005	1.70568e-13	2.16706e-09
YWHAQ	18567.7	-0.298855	0.0405627	-7.36774	1.73545e-13	2.20489e-09
DNAJC9	2113.93	-0.698207	0.0948092	-7.36434	1.78027e-13	2.26184e-09
MYADM	11265.1	0.370201	0.0502762	7.36335	1.79353e-13	2.27869e-09
GGH	2127.36	-0.493862	0.0670815	-7.36212	1.81017e-13	2.29982e-09
NAV3	1607.68	0.866557	0.117734	7.36032	1.83464e-13	2.33091e-09
NAP1L3	233.665	1.22014	0.166117	7.34507	2.05648e-13	2.61276e-09
SKA2	2086.02	-0.590301	0.0804051	-7.34159	2.11077e-13	2.68174e-09
ADAMTS7	1377.53	0.594201	0.0811744	7.32006	2.47869e-13	3.14917e-09
SAT1	924.745	0.744659	0.101771	7.31699	2.53603e-13	3.22202e-09
KNSTRN	1525.44	-0.828193	0.113438	-7.30084	2.85969e-13	3.63324e-09
RAD51	710.141	-0.949052	0.130011	-7.29978	2.88243e-13	3.66212e-09
EPGN	249.658	1.22161	0.167636	7.28731	3.16214e-13	4.01749e-09
PLXNA3	2390.51	0.840066	0.115427	7.27787	3.39136e-13	4.30873e-09
TMEM87B	1499.63	0.687851	0.09463	7.26885	3.62573e-13	4.6065e-09
PPIH	783.834	-0.661006	0.0909783	-7.26553	3.7157e-13	4.7208e-09
CENPA	526.959	-1.08147	0.148893	-7.26339	3.77514e-13	4.79632e-09
ADGRG6	990.115	-0.840383	0.115884	-7.25191	4.10936e-13	5.22094e-09
PRIM1	272.802	-1.25294	0.172901	-7.2466	4.2736e-13	5.42961e-09
OXTR	8891.3	0.775735	0.107061	7.2457	4.30207e-13	5.46578e-09
SORBS2	340.768	1.10483	0.152548	7.24246	4.40624e-13	5.59812e-09
DNER	2829.49	0.570492	0.0788659	7.2337	4.70018e-13	5.97158e-09
TUBB2A	4004.84	0.469876	0.0649884	7.23014	4.82497e-13	6.13012e-09
BNIP3	3148.13	0.504532	0.0698279	7.22536	4.99763e-13	6.34949e-09
GLIPR1	16149.5	0.461688	0.0639363	7.22106	5.15847e-13	6.55384e-09
POC1A	694.205	-1.06276	0.147365	-7.21175	5.52358e-13	7.01771e-09
KCTD12	254.518	1.98654	0.275522	7.21009	5.59156e-13	7.10407e-09
DESI1	1805.88	0.583402	0.08093	7.20873	5.64778e-13	7.1755e-09
HCFC1R1	702.87	-0.724274	0.100501	-7.20661	5.73614e-13	7.28776e-09
CDT1	487.031	-1.19337	0.165676	-7.20301	5.8899e-13	7.48312e-09
ZFAND3	2262.69	0.435711	0.0604965	7.20225	5.92283e-13	7.52495e-09
CNTNAP3B	899.522	1.20982	0.167984	7.20198	5.93426e-13	7.53948e-09
CENPB	3673.8	-0.394422	0.054773	-7.20102	5.9762e-13	7.59276e-09
SNRPG	2049.81	-0.514948	0.0715293	-7.19912	6.06045e-13	7.69981e-09
GAA	1622.02	0.544482	0.0756337	7.19894	6.06828e-13	7.70975e-09
CENPM	489.436	-1.03748	0.14412	-7.19874	6.07721e-13	7.72109e-09
SNRPA	1871.17	-0.708574	0.0984804	-7.19508	6.24238e-13	7.93094e-09
CKS2	2073.39	-0.859037	0.119539	-7.18626	6.65893e-13	8.46017e-09
GOPC	3347.55	0.60789	0.084668	7.17968	6.98743e-13	8.87752e-09
GLS	8558.94	0.665228	0.0927484	7.1724	7.36967e-13	9.36316e-09
ROR1	1157.25	0.6104	0.0851062	7.17221	7.37975e-13	9.37597e-09
SNRPD1	2197.1	-0.528038	0.0736491	-7.16964	7.51953e-13	9.55356e-09
SEPHS1	2035.05	-0.47218	0.0658641	-7.16901	7.55442e-13	9.59789e-09
ETS1	7019.88	-0.359852	0.0502904	-7.15549	8.33734e-13	1.05926e-08
TPRG1L	1713.67	0.491824	0.0687486	7.15394	8.43211e-13	1.0713e-08
KNTC1	1247.81	-0.900423	0.125878	-7.15312	8.48246e-13	1.0777e-08
EFHD2	2106.81	-0.459451	0.0642686	-7.14893	8.74579e-13	1.11115e-08
DAP	7806.36	0.418467	0.0585512	7.14704	8.86696e-13	1.12655e-08
NUCB1	7299.11	0.362025	0.050659	7.14631	8.91419e-13	1.13255e-08
RP11-673C5.1	1890.37	-0.843417	0.118284	-7.13042	1.00065e-12	1.27132e-08
TRA2B	5116.45	-0.495267	0.06947	-7.12923	1.00932e-12	1.28233e-08
KRTAP1-1	42.1322	3.16942	0.444751	7.12629	1.03109e-12	1.31e-08
TUBA1A	20271.5	0.379176	0.0532281	7.1236	1.05145e-12	1.33587e-08
GSTM2	406.755	0.839492	0.11798	7.11554	1.11474e-12	1.41627e-08
NOP56	3562.13	-0.63589	0.0893974	-7.11307	1.13493e-12	1.44193e-08
AHR	1102.51	0.832487	0.117047	7.11243	1.14016e-12	1.44857e-08
BRCA2	285.728	-1.11519	0.156816	-7.11145	1.14828e-12	1.45889e-08
P3H1	8727.47	0.367892	0.0517328	7.11138	1.14884e-12	1.4596e-08
RAPH1	2407.56	0.523093	0.0736289	7.10446	1.20796e-12	1.53471e-08
TCTA	975.341	0.661639	0.0932271	7.09706	1.27434e-12	1.61905e-08
SERPINB7	480.968	0.909656	0.12818	7.09668	1.27789e-12	1.62356e-08
PGRMC2	4441.6	0.5377	0.07577	7.09648	1.27976e-12	1.62593e-08
CAP2	2338.47	0.529925	0.074679	7.09603	1.28388e-12	1.63116e-08
GINS4	703.212	-0.889785	0.125477	-7.09124	1.32915e-12	1.68869e-08
LGALS3BP	5012.13	0.436432	0.0615688	7.08852	1.3555e-12	1.72216e-08
PSG4	2140.9	1.09422	0.154493	7.08268	1.41398e-12	1.79646e-08
BCL2L12	655.654	-0.775232	0.109472	-7.08157	1.42527e-12	1.81081e-08
PAMR1	1065.27	0.68382	0.0966188	7.07751	1.46773e-12	1.86475e-08
COL8A2	322.852	0.945915	0.13379	7.07013	1.54791e-12	1.96662e-08
PXDN	41382.2	0.284412	0.0402382	7.06821	1.56946e-12	1.99399e-08
SLC35E1	2806.38	0.477655	0.0675869	7.06727	1.5801e-12	2.00752e-08
ERCC6	968.728	0.775684	0.109802	7.06441	1.61297e-12	2.04927e-08
DIAPH1	5429.27	-0.417154	0.0590698	-7.06206	1.64053e-12	2.08429e-08
NCAPG	1660.01	-0.856807	0.121385	-7.0586	1.68186e-12	2.13681e-08
2023-09-11	16061.2	0.444185	0.0629397	7.05731	1.69762e-12	2.15683e-08
MCM4	133.282	-1.96012	0.277885	-7.05369	1.74229e-12	2.21358e-08
KNL1	1251.53	-1.09825	0.155724	-7.05254	1.7568e-12	2.23201e-08
MCM10	716.872	-0.973702	0.138099	-7.05077	1.77927e-12	2.26056e-08
ASNS	3848.31	0.58725	0.0832935	7.05037	1.78439e-12	2.26707e-08
PARPBP	496.482	-1.12081	0.158997	-7.04926	1.79878e-12	2.28535e-08
RUVBL2	3039.69	-0.530821	0.0753479	-7.04493	1.85555e-12	2.35747e-08
LAMA4	701.815	1.0658	0.151334	7.0427	1.88546e-12	2.39548e-08
FAM98A	4191.98	0.374476	0.0531853	7.04097	1.90908e-12	2.42548e-08
PDE11A	160.181	1.89741	0.269848	7.0314	2.04468e-12	2.59777e-08
TMEM123	8373.06	-0.347453	0.0494294	-7.02928	2.076e-12	2.63756e-08
KIF15	539.217	-0.997528	0.141982	-7.02573	2.12948e-12	2.7055e-08
EXOSC8	897.948	-0.702468	0.100003	-7.02444	2.14927e-12	2.73065e-08
TRABD2A	225.018	-1.20855	0.172102	-7.02227	2.18288e-12	2.77336e-08
CREB3	2425.95	0.443051	0.0630987	7.02156	2.19409e-12	2.7876e-08
HNRNPL	8143.02	-0.339486	0.0483574	-7.02034	2.21323e-12	2.81191e-08
GALNT10	23436.2	0.296698	0.0423201	7.01081	2.36941e-12	3.01033e-08
SRSF4	2096.24	-0.413827	0.0590322	-7.01018	2.38005e-12	3.02386e-08
FANCI	1313.61	-1.0475	0.14966	-6.99916	2.57498e-12	3.27151e-08
GNPNAT1	4665.32	-0.451667	0.0645651	-6.99553	2.64258e-12	3.3574e-08
PEA15	18218.4	0.401597	0.0574266	6.99323	2.68636e-12	3.41301e-08
HSPB7	942.387	0.939137	0.13431	6.9923	2.70418e-12	3.43566e-08
KRT19	329.649	1.07028	0.153129	6.98942	2.76022e-12	3.50686e-08
CHEK1	1099.04	-0.826899	0.118313	-6.98909	2.76671e-12	3.51511e-08
CBX5	4883.2	-0.605854	0.0867672	-6.98252	2.89922e-12	3.68346e-08
CARS	2674.58	0.431231	0.0617685	6.9814	2.92248e-12	3.71302e-08
HNRNPUL1	9604.22	-0.472132	0.06764	-6.98008	2.95015e-12	3.74816e-08
HNRNPF	4715.25	-0.516257	0.0739847	-6.97789	2.99652e-12	3.80708e-08
CDC42EP4	1158.41	-0.641395	0.0920071	-6.97115	3.14366e-12	3.99402e-08
PPM1G	4244.13	-0.37306	0.0535187	-6.97066	3.15467e-12	4.00801e-08
GLT8D2	141.713	1.36206	0.195411	6.97024	3.16394e-12	4.01978e-08
XPO1	5112.23	-0.446559	0.0641508	-6.96109	3.37659e-12	4.28996e-08
SRPX2	500.04	0.917549	0.131812	6.96103	3.37804e-12	4.2918e-08
KIAA1462	2316.43	0.819257	0.117704	6.96033	3.39474e-12	4.31302e-08
CNTROB	1244.91	-0.5676	0.0816184	-6.95431	3.54293e-12	4.50129e-08
NCKAP5L	1165.08	0.631313	0.0908841	6.94634	3.74872e-12	4.76275e-08
FAM8A1	309.078	1.25582	0.180804	6.94576	3.76428e-12	4.78252e-08
COL6A2	61107.8	0.285838	0.0411669	6.94338	3.82823e-12	4.86377e-08
PLEKHG5	732.888	0.735697	0.105974	6.94224	3.85931e-12	4.90325e-08
CNST	1497.45	0.501543	0.0722635	6.94047	3.90792e-12	4.96501e-08
EMC10	3614.92	0.488181	0.0703956	6.93482	4.06739e-12	5.16762e-08
PTN	481.463	-0.898028	0.129548	-6.93201	4.14901e-12	5.27132e-08
TRPV2	1640.71	0.58773	0.0848021	6.9306	4.19048e-12	5.324e-08
POLA1	753.542	-0.846323	0.122356	-6.91687	4.61719e-12	5.86614e-08
KLHL29	362.975	0.878852	0.127219	6.9082	4.90826e-12	6.23595e-08
FANCA	406.484	-1.18431	0.171749	-6.89561	5.36332e-12	6.8141e-08
P3H4	3944.49	0.482575	0.0699852	6.89538	5.37194e-12	6.82506e-08
BANF1	4756.89	-0.401423	0.0582602	-6.89018	5.57213e-12	7.07939e-08
KIF20B	1482.22	-0.958646	0.139202	-6.88672	5.70917e-12	7.25351e-08
IL13RA1	4751.34	0.350506	0.0509155	6.88408	5.81633e-12	7.38965e-08
FUCA1	310.795	1.108	0.160953	6.88404	5.81802e-12	7.39179e-08
DUSP14	2368.94	0.479439	0.0696523	6.88333	5.84706e-12	7.42869e-08
COL16A1	11329.3	0.451236	0.0656203	6.87648	6.13507e-12	7.79461e-08
KCND3	135.28	1.95087	0.284025	6.86863	6.48202e-12	8.2354e-08
HNRNPK	24059.6	-0.311493	0.0453724	-6.86526	6.63693e-12	8.43222e-08
PDE5A	339.099	1.23906	0.180672	6.85806	6.98024e-12	8.8684e-08
ITGB5	13784.8	0.361275	0.0526829	6.85753	7.00624e-12	8.90143e-08
PGPEP1	248.112	1.2682	0.18527	6.84516	7.63897e-12	9.70531e-08
SPC25	485.431	-1.15637	0.169092	-6.83869	7.99206e-12	1.01539e-07
SLC7A5	11659.9	0.458192	0.0670217	6.83648	8.11631e-12	1.03118e-07
ENPEP	138.711	-1.4723	0.21538	-6.83583	8.15341e-12	1.03589e-07
HAUS7	501.392	-0.785465	0.114944	-6.83347	8.28858e-12	1.05306e-07
CTSD	11157.9	0.440837	0.0645621	6.82811	8.60426e-12	1.09317e-07
FUS	12206.5	-0.478446	0.0700942	-6.82576	8.74586e-12	1.11116e-07
HAUS4	622.688	-0.672272	0.0985078	-6.82455	8.81985e-12	1.12056e-07
NEK2	897.204	-1.24313	0.182164	-6.82424	8.83928e-12	1.12303e-07
TP53INP1	217.922	1.22061	0.179104	6.81513	9.41781e-12	1.19653e-07
ME1	1775.01	0.576023	0.0845236	6.81494	9.43037e-12	1.19813e-07
HSD17B12	2390.24	0.440922	0.0647515	6.80945	9.79735e-12	1.24475e-07
KISS1	1179.84	1.0514	0.154452	6.80733	9.94249e-12	1.26319e-07
MCC	90.471	1.65135	0.242608	6.80666	9.98927e-12	1.26914e-07
RPA3	607.839	-0.729262	0.107216	-6.8018	1.03319e-11	1.31267e-07
HERPUD1	4763.14	0.405369	0.059633	6.79773	1.06284e-11	1.35033e-07
NR2C2AP	403.27	-0.992718	0.146108	-6.79441	1.08755e-11	1.38174e-07
SRRT	2895.3	-0.432399	0.0636458	-6.79383	1.09199e-11	1.38737e-07
APOBEC3B	396.064	-1.28423	0.189258	-6.78557	1.1563e-11	1.46908e-07
GBA	2004.56	0.513941	0.0757544	6.78431	1.16645e-11	1.48197e-07
FBLN1	4950.75	-0.381177	0.0561858	-6.78423	1.1671e-11	1.48279e-07
CDC6	538.357	-1.21096	0.178573	-6.7813	1.191e-11	1.51317e-07
CENPF	3672.45	-0.928909	0.137081	-6.77633	1.23263e-11	1.56606e-07
ORC1	376.299	-1.29072	0.190484	-6.776	1.23552e-11	1.56972e-07
SLC4A3	222.359	1.12511	0.166112	6.7732	1.25966e-11	1.6004e-07
ESPL1	759.099	-1.06205	0.156878	-6.76995	1.28831e-11	1.63679e-07
COMP	125.265	2.07075	0.305879	6.76985	1.28915e-11	1.63787e-07
ANO10	2344.24	0.496586	0.0734839	6.75775	1.40152e-11	1.78064e-07
CD248	7519.45	0.445999	0.0660211	6.75541	1.42435e-11	1.80963e-07
SARS	7028.92	0.337308	0.0499746	6.74959	1.48263e-11	1.88368e-07
ATP10D	2104.21	0.566731	0.0839737	6.74891	1.48959e-11	1.89253e-07
NUP205	3361.32	-0.536745	0.0795342	-6.7486	1.49282e-11	1.89663e-07
RIC1	2144.31	0.393498	0.0583399	6.74492	1.53106e-11	1.94521e-07
SLBP	2038.82	-0.476691	0.0706771	-6.74463	1.53418e-11	1.94917e-07
TFDP1	4251.68	-0.354185	0.052514	-6.74457	1.53477e-11	1.94993e-07
CCDC34	327.629	-0.869099	0.128875	-6.74371	1.54388e-11	1.9615e-07
MCAM	24278.1	0.370006	0.0549195	6.73724	1.61428e-11	2.05095e-07
PAPSS2	12670.1	0.427111	0.0634296	6.73363	1.65483e-11	2.10246e-07
CES1	483.579	0.867602	0.128904	6.7306	1.68968e-11	2.14673e-07
LMO4	3711.38	-0.49738	0.0739579	-6.72518	1.7538e-11	2.2282e-07
RRM2B	1202.07	0.795442	0.118292	6.72437	1.76358e-11	2.24063e-07
RAVER2	378.676	0.936298	0.139294	6.72176	1.7954e-11	2.28105e-07
TRO	410.699	0.913936	0.136047	6.71781	1.84472e-11	2.34372e-07
RAN	15709.5	-0.315086	0.046934	-6.7134	1.90145e-11	2.41579e-07
KCTD16	250.049	1.23492	0.183967	6.71272	1.91026e-11	2.42699e-07
WDR34	1003.51	-0.675759	0.100702	-6.71049	1.9397e-11	2.46439e-07
TIMELESS	1403.15	-0.845486	0.126007	-6.70981	1.94875e-11	2.47588e-07
XRCC3	277.845	-1.04309	0.155488	-6.70848	1.96656e-11	2.49852e-07
DGKA	1894.99	0.605056	0.0903207	6.69897	2.09892e-11	2.66668e-07
SIPA1L1	7172.63	0.383393	0.0572691	6.69459	2.16275e-11	2.74777e-07
CALCOCO1	1159.75	0.861983	0.128799	6.69245	2.19462e-11	2.78827e-07
YPEL5	1802.24	0.568625	0.0849837	6.69099	2.21671e-11	2.81633e-07
RFC2	1125.65	-0.717138	0.107312	-6.68277	2.34471e-11	2.97895e-07
XG	421.039	0.926008	0.138622	6.6801	2.38781e-11	3.03372e-07
MBP	73.54	2.93291	0.43924	6.67724	2.4348e-11	3.09341e-07
CCDC81	83.2827	1.90678	0.285651	6.67521	2.46875e-11	3.13655e-07
DIAPH3	3602.85	-0.567435	0.0850404	-6.67253	2.51423e-11	3.19433e-07
MYH3	180.071	1.4572	0.218432	6.67119	2.53746e-11	3.22384e-07
MAD2L2	844.567	-0.665273	0.0997425	-6.66991	2.55966e-11	3.25204e-07
POLD1	871.871	-0.833374	0.124965	-6.66887	2.5778e-11	3.27509e-07
PKP1	921.875	-0.775885	0.116584	-6.65518	2.82961e-11	3.59502e-07
RFC4	864.566	-0.840973	0.126393	-6.65363	2.85944e-11	3.63292e-07
DAZAP1	3867.88	-0.41913	0.0630908	-6.64328	3.06781e-11	3.89765e-07
FEN1	1854.11	-0.795668	0.119905	-6.6358	3.22739e-11	4.10039e-07
LY6K	462.06	-1.21896	0.183765	-6.63325	3.28384e-11	4.17212e-07
PTX3	6036.29	0.782687	0.118042	6.63056	3.34417e-11	4.24877e-07
NEXN	3642.68	0.446234	0.0673013	6.6304	3.3478e-11	4.25338e-07
HEXA	2997.26	0.429904	0.0649729	6.61667	3.67381e-11	4.66758e-07
ATP6V0E1	5421.11	0.513762	0.0776862	6.6133	3.75846e-11	4.77513e-07
PAICS	6274.08	-0.487579	0.0737918	-6.6075	3.90876e-11	4.96608e-07
GABPB1	1085.96	-0.495747	0.0750419	-6.60626	3.94142e-11	5.00757e-07
SGSH	991.816	0.523824	0.0793286	6.60322	4.02331e-11	5.11161e-07
SEL1L	6481.5	0.333049	0.0505104	6.59366	4.29119e-11	5.45196e-07
CKAP5	7013.94	-0.444479	0.0674551	-6.58926	4.42034e-11	5.61604e-07
UQCR11	1887.4	0.421257	0.0639693	6.5853	4.53956e-11	5.76751e-07
HNRNPU	8594.97	-0.492534	0.074824	-6.58256	4.62402e-11	5.87482e-07
LIMK2	1889.33	0.55048	0.0836388	6.58163	4.65317e-11	5.91185e-07
GTSE1	1288.7	-1.01329	0.15403	-6.57852	4.75166e-11	6.03699e-07
KIFC1	2075.16	-0.995783	0.151639	-6.56678	5.1414e-11	6.53215e-07
MPZL1	5407.99	0.371372	0.0565804	6.56362	5.25177e-11	6.67238e-07
NCAPH2	1468.67	-0.675985	0.103278	-6.5453	5.93756e-11	7.54368e-07
CARHSP1	1396.34	-0.528888	0.0809084	-6.53687	6.28212e-11	7.98143e-07
NIPSNAP1	1919.53	0.4144	0.0634308	6.5331	6.44218e-11	8.18479e-07
TAX1BP1	4620.43	0.41079	0.0629232	6.52844	6.64594e-11	8.44367e-07
FIGNL1	612.677	-0.706504	0.108382	-6.51862	7.09587e-11	9.0153e-07
SPDL1	2928.4	-0.714334	0.109683	-6.51268	7.38197e-11	9.3788e-07
SLC12A4	2996.36	0.430031	0.0661192	6.50388	7.82769e-11	9.94508e-07
HEG1	5717.34	0.507931	0.0781304	6.50106	7.97537e-11	1.01327e-06
SEC61A1	20900.6	0.312881	0.0481781	6.49426	8.3442e-11	1.06013e-06
MEGF8	2008.2	0.392087	0.0604016	6.49133	8.50829e-11	1.08098e-06
TEX30	484.343	-0.773774	0.119206	-6.49107	8.52314e-11	1.08286e-06
CDK16	3982.85	-0.398682	0.0615582	-6.47652	9.38653e-11	1.19256e-06
PLXNA1	4524.73	0.427294	0.0659845	6.47567	9.4393e-11	1.19926e-06
LIMCH1	5322.82	0.644034	0.0994877	6.47351	9.57539e-11	1.21655e-06
SRSF3	10166.4	-0.404213	0.0624545	-6.47211	9.66445e-11	1.22787e-06
NPIPA1	1133.56	0.496367	0.0766971	6.47179	9.68499e-11	1.23048e-06
POLE2	270.991	-1.01882	0.157427	-6.47172	9.68949e-11	1.23105e-06
OIP5	241.222	-1.22671	0.18966	-6.46794	9.93463e-11	1.26219e-06
CYB5R3	11220.7	0.298636	0.0462103	6.46254	1.02959e-10	1.3081e-06
CDC45	754.166	-1.05267	0.162929	-6.46089	1.04088e-10	1.32244e-06
OPCML	916.859	0.749382	0.115992	6.46064	1.04263e-10	1.32466e-06
TBC1D8B	1119.67	0.541253	0.0839184	6.44976	1.1203e-10	1.42334e-06
TACC3	2903.89	-0.907179	0.140677	-6.44867	1.12837e-10	1.43359e-06
PVR	8603.98	0.330213	0.0512442	6.44392	1.16429e-10	1.47923e-06
CHTF18	400.366	-1.10447	0.171521	-6.43928	1.20043e-10	1.52515e-06
SF3A2	1565.43	-0.513074	0.0796821	-6.43901	1.20257e-10	1.52786e-06
EDN1	2465.05	0.423906	0.065845	6.43793	1.21112e-10	1.53873e-06
DCK	1659.49	-0.620866	0.0964901	-6.43451	1.23876e-10	1.57384e-06
ZWINT	1688.02	-0.909768	0.141391	-6.4344	1.23966e-10	1.57499e-06
IER3	9050.26	0.339741	0.0528116	6.43308	1.25045e-10	1.5887e-06
UBFD1	3055.39	0.443434	0.0689339	6.43274	1.25325e-10	1.59225e-06
CAMK2D	1439.14	0.645773	0.10044	6.42946	1.28061e-10	1.62701e-06
C5orf30	2506.03	0.496184	0.0771824	6.42871	1.28688e-10	1.63498e-06
DRP2	252.337	1.05114	0.163576	6.426	1.31006e-10	1.66443e-06
NCOA3	1738.1	0.404768	0.0630131	6.42355	1.33131e-10	1.69143e-06
RIT1	958.049	0.601939	0.0937404	6.42134	1.35076e-10	1.71614e-06
PXDC1	4960.86	0.442106	0.0688602	6.42034	1.3597e-10	1.7275e-06
ITM2C	3398.42	0.445397	0.0695071	6.40793	1.47505e-10	1.87406e-06
KIF11	2307.45	-0.911819	0.142306	-6.40744	1.47987e-10	1.88018e-06
FAM102B	650.342	-0.720321	0.112564	-6.39924	1.56153e-10	1.98392e-06
ARHGEF28	388.698	1.10993	0.173452	6.39902	1.56376e-10	1.98676e-06
ARRDC4	87.1316	1.59941	0.249977	6.39822	1.57195e-10	1.99717e-06
ALS2CL	119.72	1.5727	0.245911	6.39542	1.60109e-10	2.03419e-06
KIF2C	2026.53	-0.891407	0.139456	-6.39205	1.63681e-10	2.07956e-06
PPIF	2565.09	-0.437495	0.0684476	-6.39169	1.64068e-10	2.08448e-06
MRTO4	2181.63	-0.479334	0.0749963	-6.39144	1.64329e-10	2.0878e-06
POFUT2	3549.05	0.427261	0.0668711	6.38933	1.66618e-10	2.11688e-06
NUP107	1567.19	-0.634185	0.0992666	-6.3887	1.67304e-10	2.12559e-06
ITGB3BP	392.21	-0.866161	0.135636	-6.38591	1.70382e-10	2.1647e-06
PDE1C	1851.01	0.491259	0.0770024	6.37979	1.77335e-10	2.25304e-06
PADI2	37.9205	2.77343	0.435516	6.36813	1.91343e-10	2.43101e-06
GABARAP	4657.96	0.415977	0.065381	6.36234	1.98697e-10	2.52445e-06
SNX5	2775.37	-0.447064	0.070286	-6.36064	2.0091e-10	2.55256e-06
ID2	2539.63	-0.507769	0.0798676	-6.35764	2.04874e-10	2.60292e-06
SEC31A	15019.6	0.280757	0.0441906	6.35332	2.10714e-10	2.67712e-06
SMC3	2563.17	-0.50255	0.0791182	-6.3519	2.12677e-10	2.70206e-06
SPATS2L	3214.13	-0.367261	0.0578406	-6.34953	2.15972e-10	2.74393e-06
GAS2L3	579.396	-1.0559	0.16632	-6.34856	2.17334e-10	2.76123e-06
EIF5	6337.54	-0.363721	0.057319	-6.34556	2.21615e-10	2.81562e-06
ULBP1	188.728	1.07503	0.16943	6.34495	2.22499e-10	2.82685e-06
MAGOHB	667.322	-0.649967	0.102453	-6.34406	2.23782e-10	2.84315e-06
CDH13	6343.23	0.454256	0.0716061	6.34382	2.24144e-10	2.84775e-06
SKA3	788.961	-0.983451	0.155228	-6.33554	2.36509e-10	3.00485e-06
PON2	2421.5	0.431922	0.0682325	6.33014	2.44931e-10	3.11185e-06
U2AF1	2615.67	-0.410148	0.0647957	-6.32986	2.45378e-10	3.11752e-06
CENPO	1343.36	-0.893995	0.141239	-6.32964	2.45737e-10	3.12209e-06
FAM212B	260.758	1.56445	0.247511	6.3207	2.60376e-10	3.30808e-06
ATP9A	1067.68	0.51735	0.0818948	6.31725	2.66257e-10	3.38279e-06
TGM2	13294.7	1.28831	0.203945	6.31692	2.66821e-10	3.38996e-06
PCBP2	12389.3	-0.263424	0.0417116	-6.31536	2.69538e-10	3.42448e-06
HSPB2	700.704	-0.668758	0.105928	-6.31331	2.73121e-10	3.47e-06
TMEM192	553.97	0.642631	0.101799	6.31274	2.74141e-10	3.48297e-06
ATP6V1A	2023.61	0.471409	0.0747178	6.3092	2.80481e-10	3.56352e-06
SHC1	12334.6	0.289002	0.045817	6.30774	2.83139e-10	3.59728e-06
RAD51AP1	456.746	-0.83166	0.131882	-6.30611	2.86129e-10	3.63527e-06
FOPNL	1420.07	-0.457313	0.0725981	-6.29924	2.99104e-10	3.80012e-06
LRR1	564.656	-0.717079	0.113909	-6.29518	3.07047e-10	3.90103e-06
ABCA1	64.4315	2.12976	0.33834	6.29473	3.0794e-10	3.91237e-06
SLC7A11	2477.13	0.603687	0.0959084	6.29442	3.0856e-10	3.92025e-06
TUBG1	3019.59	-0.429097	0.0681764	-6.29392	3.09556e-10	3.9329e-06
FAM111B	464.772	-1.08036	0.171754	-6.29014	3.17189e-10	4.02988e-06
FNDC4	513.406	0.676162	0.107507	6.28946	3.18577e-10	4.04752e-06
COPG1	10036.2	0.282133	0.0448818	6.28614	3.25462e-10	4.135e-06
NUP93	2614.85	-0.426675	0.0678762	-6.28607	3.256e-10	4.13674e-06
GRK6	1245.08	-0.519894	0.0827702	-6.28118	3.36021e-10	4.26915e-06
KRTAP1-5	69.2676	2.18315	0.347643	6.27986	3.38886e-10	4.30555e-06
HIF1A	19505.8	0.33948	0.0540702	6.2785	3.41847e-10	4.34316e-06
RFC5	632.817	-0.822315	0.131001	-6.27717	3.4478e-10	4.38043e-06
NRF1	516.261	-0.799918	0.127453	-6.27619	3.4696e-10	4.40812e-06
AURKA	2168.05	-0.898648	0.143187	-6.27603	3.47325e-10	4.41276e-06
PRC1	7177.57	-1.3627	0.217278	-6.27169	3.57143e-10	4.5375e-06
CALM3	10123.3	-0.308295	0.0491701	-6.26996	3.61134e-10	4.58821e-06
NDC80	1076.59	-0.951952	0.151991	-6.2632	3.77153e-10	4.79173e-06
DHX9	7192.82	-0.356107	0.0568653	-6.2623	3.79349e-10	4.81963e-06
E2F8	187.489	-1.22675	0.196107	-6.25555	3.96124e-10	5.03276e-06
ULBP2	1319.36	0.469501	0.0751212	6.24991	4.10681e-10	5.2177e-06
PLOD3	6730.29	0.304825	0.0487753	6.24957	4.11593e-10	5.22929e-06
SRP9	6673.6	-0.367555	0.0588641	-6.24413	4.26153e-10	5.41428e-06
MASTL	864.273	-0.786799	0.126114	-6.23878	4.40999e-10	5.6029e-06
CCNB1	5921.82	-1.33475	0.214083	-6.23471	4.52608e-10	5.75039e-06
AC138969.4	796.242	0.772241	0.123867	6.23443	4.5342e-10	5.7607e-06
ARHGAP23	4595	0.32765	0.052603	6.22874	4.70216e-10	5.97409e-06
CXCL8	438.04	-1.02518	0.16481	-6.22039	4.95914e-10	6.30059e-06
HEPH	322.95	0.928363	0.149308	6.21778	5.04248e-10	6.40647e-06
HAS3	62.1857	2.35159	0.378282	6.2165	5.08377e-10	6.45894e-06
RPS27L	5631.94	0.425499	0.0684534	6.2159	5.10325e-10	6.48368e-06
RRBP1	18374.4	0.288391	0.0464094	6.21406	5.16312e-10	6.55974e-06
BTG2	139.935	1.3798	0.222629	6.19773	5.72833e-10	7.27784e-06
LSM3	1391.89	-0.46577	0.0751871	-6.19482	5.83534e-10	7.4138e-06
SSR1	8914.19	0.303951	0.0491122	6.1889	6.05867e-10	7.69754e-06
ETV5	1556.62	0.433999	0.0701753	6.1845	6.23004e-10	7.91527e-06
COX7A1	150.368	1.25919	0.203654	6.18301	6.28898e-10	7.99015e-06
CYP24A1	34.6299	3.42123	0.553344	6.18283	6.29636e-10	7.99953e-06
STRBP	285.322	-0.871933	0.141098	-6.17962	6.42541e-10	8.16348e-06
TMPO	4568.33	-0.714226	0.115622	-6.17728	6.52159e-10	8.28567e-06
HNRNPA2B1	15989	-0.583718	0.0946335	-6.1682	6.90725e-10	8.77566e-06
FOSL1	3553.87	-0.508781	0.0824878	-6.16796	6.91768e-10	8.78891e-06
PIGS	2818.38	0.368975	0.0598501	6.16498	7.04899e-10	8.95574e-06
MELK	1780.09	-0.734929	0.119237	-6.16361	7.11044e-10	9.03381e-06
LRRC8C	816.115	-0.646582	0.10502	-6.15673	7.42611e-10	9.43487e-06
DYNC1I1	139.365	1.23413	0.200525	6.1545	7.53146e-10	9.56872e-06
IARS	8745.66	0.295796	0.0480654	6.15404	7.55344e-10	9.59665e-06
PPP2R5B	1138.67	0.507162	0.0824442	6.15158	7.67153e-10	9.74667e-06
BRIX1	1226.24	-0.493851	0.0803367	-6.14726	7.8831e-10	1.00155e-05
INHBA	26675.7	0.55197	0.0898293	6.14466	8.01354e-10	1.01812e-05
KHSRP	5391.56	-0.444854	0.0724077	-6.14374	8.06032e-10	1.02406e-05
NCAPH	1180.66	-1.02312	0.166663	-6.13887	8.31102e-10	1.05592e-05
TPRKB	601.788	-0.689855	0.112413	-6.13681	8.4196e-10	1.06971e-05
MSH2	940.167	-0.648996	0.105783	-6.13519	8.5056e-10	1.08064e-05
MSN	52591.6	-0.219794	0.0358305	-6.13426	8.55582e-10	1.08702e-05
RBM14	1851.72	-0.622124	0.101455	-6.13201	8.67745e-10	1.10247e-05
CDK2	2057.2	-0.590488	0.0963397	-6.12923	8.8305e-10	1.12192e-05
NAE1	2003.45	-0.399773	0.065271	-6.12482	9.07835e-10	1.1534e-05
SGO1	444.98	-1.15554	0.188789	-6.12079	9.31096e-10	1.18296e-05
SIM2	1580.03	-0.528528	0.086364	-6.11977	9.37097e-10	1.19058e-05
TRIB1	1154.66	0.518288	0.0847346	6.1166	9.55927e-10	1.21451e-05
SEC14L1	3843.46	0.319303	0.0522263	6.11383	9.72663e-10	1.23577e-05
CHAF1A	961.494	-0.771833	0.126257	-6.11319	9.76575e-10	1.24074e-05
OSTC	5850.81	0.36612	0.0599015	6.11204	9.83661e-10	1.24974e-05
HSPB8	1202.92	0.667247	0.109197	6.11049	9.93271e-10	1.26195e-05
WNK4	1734.36	0.468583	0.076779	6.10301	1.04088e-09	1.32243e-05
MRAS	3966.61	0.373545	0.0612296	6.10072	1.05593e-09	1.34156e-05
UNG	851.581	-0.629022	0.103159	-6.09761	1.07665e-09	1.36788e-05
ADAM10	5587.19	0.370311	0.0607774	6.0929	1.10883e-09	1.40877e-05
SLC9A1	1110.1	0.460752	0.0756592	6.08984	1.13021e-09	1.43593e-05
SIL1	1411.8	0.653293	0.107312	6.0878	1.14473e-09	1.45438e-05
SUMO2	5977.73	-0.332849	0.0546827	-6.08692	1.15104e-09	1.46239e-05
PAPPA2	62.1876	2.32607	0.382319	6.0841	1.17147e-09	1.48835e-05
UGDH	8713.55	-0.418836	0.0688545	-6.08291	1.18022e-09	1.49947e-05
ROBO1	1069.97	0.618283	0.101684	6.08042	1.19871e-09	1.52297e-05
CDC20	5267.55	-1.44966	0.238886	-6.06842	1.29178e-09	1.64121e-05
PSIP1	2303.06	-0.515794	0.0850318	-6.0659	1.31219e-09	1.66714e-05
GADD45A	2905.84	0.407541	0.0672061	6.06405	1.32735e-09	1.6864e-05
RNASET2	442.348	1.12445	0.185444	6.06358	1.33125e-09	1.69135e-05
EPB41L2	3198.28	-0.374816	0.0618452	-6.06055	1.3566e-09	1.72355e-05
CCDC85C	2143.85	-0.42537	0.0703469	-6.04674	1.47804e-09	1.87784e-05
IGFBP4	19694.6	0.364307	0.0603151	6.04007	1.54047e-09	1.95717e-05
C10orf10	509.607	0.922439	0.152786	6.03747	1.56549e-09	1.98896e-05
MYO1B	8227.1	0.336774	0.0557859	6.03689	1.57109e-09	1.99607e-05
XRCC6	13975	-0.302966	0.0501943	-6.03587	1.58106e-09	2.00873e-05
SLC16A2	975.956	0.582066	0.0964344	6.03587	1.58107e-09	2.00876e-05
NRP2	10366.3	0.331346	0.0549086	6.03451	1.5945e-09	2.02581e-05
UBE2I	3528.37	-0.364645	0.0604456	-6.03261	1.61331e-09	2.04971e-05
EPDR1	88.0436	1.56305	0.259167	6.03105	1.62897e-09	2.06961e-05
ACAN	9142.38	-1.14309	0.189594	-6.02913	1.64847e-09	2.09438e-05
ARHGAP24	830.796	0.541266	0.0897977	6.02762	1.66395e-09	2.11405e-05
GPR176	6018.63	-0.329275	0.054639	-6.02637	1.67683e-09	2.13041e-05
HAT1	2158.51	-0.506543	0.0840998	-6.02311	1.71092e-09	2.17372e-05
RAI14	7423.95	0.326623	0.0542422	6.02156	1.72741e-09	2.19468e-05
SUMO3	4452.43	-0.289141	0.0480262	-6.02049	1.73895e-09	2.20933e-05
ADCY6	2059.59	0.462325	0.0767961	6.02016	1.74248e-09	2.21382e-05
PLPP3	1353.19	-0.512995	0.0852199	-6.01966	1.74784e-09	2.22063e-05
KIF20A	3902.95	-1.54226	0.256302	-6.01735	1.7729e-09	2.25247e-05
PLK4	887.548	-0.95532	0.158771	-6.01696	1.77727e-09	2.25802e-05
CNBP	6977.37	-0.28445	0.0472893	-6.0151	1.79773e-09	2.28401e-05
SH3D19	947.534	0.493793	0.0821232	6.01283	1.82313e-09	2.31629e-05
TERF2IP	2351.75	0.37139	0.061788	6.0107	1.8472e-09	2.34687e-05
HSPD1	11757.3	-0.362313	0.0602796	-6.01053	1.84914e-09	2.34934e-05
OPTN	2179.96	0.381739	0.0635239	6.00937	1.86241e-09	2.36619e-05
SMC1A	3186.46	-0.485072	0.0807623	-6.00617	1.89954e-09	2.41337e-05
SGO2	1134.79	-0.89598	0.14918	-6.00604	1.90113e-09	2.41539e-05
HNRNPA0	4606.64	-0.362698	0.0604344	-6.00151	1.95486e-09	2.48365e-05
MEIS3	301.149	0.878084	0.146338	6.00037	1.96863e-09	2.50115e-05
CLN8	1037.65	0.658785	0.109821	5.99872	1.98876e-09	2.52672e-05
TNS1	11466.3	0.400381	0.0667674	5.99664	2.01436e-09	2.55924e-05
WNT5A	3140.23	0.363651	0.0606469	5.99621	2.01976e-09	2.56611e-05
PSMC3	5912.18	-0.296274	0.0494178	-5.9953	2.0311e-09	2.58052e-05
DDR2	7277.89	0.330695	0.0551639	5.99478	2.03759e-09	2.58876e-05
DDOST	14950.6	0.251589	0.0419691	5.99463	2.03953e-09	2.59123e-05
SERINC1	6164.79	0.493619	0.0823619	5.9933	2.05626e-09	2.61247e-05
C5orf24	2779.36	0.555995	0.0928872	5.9857	2.15466e-09	2.73749e-05
ERH	3777.53	-0.337153	0.05636	-5.98214	2.20223e-09	2.79794e-05
FKBP14	3111.39	0.403	0.0674034	5.97894	2.246e-09	2.85354e-05
KIF14	865.008	-0.968451	0.162001	-5.97806	2.25808e-09	2.8689e-05
ABTB2	115.998	1.2612	0.211005	5.97709	2.27153e-09	2.88597e-05
SLC39A13	2557.48	0.429832	0.0719428	5.97464	2.30606e-09	2.92985e-05
PPIB	26599.4	0.288292	0.0482845	5.97071	2.36227e-09	3.00126e-05
MCUB	823.286	-0.78809	0.132058	-5.96776	2.40526e-09	3.05589e-05
AP2M1	21529.2	0.261951	0.0439003	5.96694	2.4174e-09	3.0713e-05
TPGS2	4966	-0.287786	0.0483239	-5.95536	2.59498e-09	3.29692e-05
TM7SF3	2573.22	0.47252	0.0793593	5.95419	2.61365e-09	3.32065e-05
SNX29	668.336	0.555627	0.093331	5.95329	2.62804e-09	3.33893e-05
HN1	6226.67	-0.43289	0.072761	-5.94948	2.6899e-09	3.41751e-05
EMP2	1735.29	-0.521103	0.0876074	-5.94815	2.71184e-09	3.4454e-05
NDE1	1075.16	-0.664324	0.111717	-5.94648	2.73967e-09	3.48075e-05
ICMT	4691.57	-0.316879	0.0533205	-5.94292	2.79991e-09	3.55729e-05
YIPF3	3023.86	0.368662	0.062034	5.9429	2.80019e-09	3.55764e-05
SAE1	6018.5	-0.298059	0.050174	-5.94051	2.84139e-09	3.60999e-05
STAG1	1919	-0.426791	0.0718588	-5.93929	2.86255e-09	3.63687e-05
HSP90AA1	42921.6	-0.30067	0.0506239	-5.93928	2.86279e-09	3.63718e-05
CNOT9	2154.15	-0.419176	0.0706767	-5.93089	3.013e-09	3.82802e-05
PINK1	2200.53	0.477086	0.080469	5.92882	3.05122e-09	3.87658e-05
IL6	2878.08	0.56909	0.0960453	5.92522	3.11873e-09	3.96235e-05
CDKN2AIPNL	630.847	-0.584892	0.0987822	-5.92103	3.19939e-09	4.06482e-05
FAM101A	141.875	1.36701	0.230902	5.92028	3.21389e-09	4.08325e-05
PDCD4	1274.26	0.560362	0.0946753	5.91877	3.24352e-09	4.12089e-05
MAGED4B	1056.65	0.851402	0.143862	5.91818	3.25531e-09	4.13587e-05
CD274	2514.41	-0.534442	0.0903385	-5.916	3.29873e-09	4.19104e-05
SKA1	660.957	-0.971213	0.164193	-5.91505	3.31768e-09	4.21511e-05
CDIP1	856.257	0.560015	0.0946987	5.91366	3.34595e-09	4.25103e-05
NUDT15	946.029	-0.463455	0.0783815	-5.91281	3.36311e-09	4.27284e-05
RP11-777B9.5	1594.27	0.472416	0.0799113	5.91175	3.3849e-09	4.30051e-05
NOLC1	3610.36	-0.388573	0.0658117	-5.90432	3.54113e-09	4.499e-05
TMEM178B	101.936	2.13311	0.361472	5.90116	3.60952e-09	4.5859e-05
FKBP1A	9178.84	0.272311	0.0461733	5.89759	3.68848e-09	4.68622e-05
SIVA1	1114.65	-0.542188	0.0919864	-5.89422	3.76463e-09	4.78297e-05
AAAS	1122.19	-0.498719	0.0846261	-5.89321	3.78769e-09	4.81226e-05
SF3B3	6705.55	-0.304788	0.0517616	-5.8883	3.90184e-09	4.95729e-05
CS	7910.3	-0.283195	0.048116	-5.88567	3.96437e-09	5.03673e-05
KIF18B	866.623	-0.904443	0.154013	-5.8725	4.29275e-09	5.45394e-05
C5orf46	161.27	1.1602	0.197762	5.86665	4.44697e-09	5.64988e-05
GARS	6228.99	0.498836	0.0850675	5.864	4.51853e-09	5.7408e-05
SUPT16H	5695.16	-0.368215	0.0628066	-5.86268	4.55459e-09	5.7866e-05
PRPF19	3537.82	-0.439016	0.0749467	-5.85771	4.69297e-09	5.96242e-05
GGT7	394.224	0.759431	0.129709	5.85488	4.77343e-09	6.06464e-05
TMED10	10953	0.275086	0.0469916	5.85394	4.80072e-09	6.09932e-05
KDM4B	1062.34	0.552609	0.0944127	5.85312	4.82431e-09	6.12929e-05
RRM1	4716.09	-0.616229	0.105368	-5.84832	4.96558e-09	6.30877e-05
MYO19	1662.94	-0.514402	0.0879723	-5.84732	4.99571e-09	6.34704e-05
NUDT1	511.848	-0.786274	0.134487	-5.84647	5.02109e-09	6.37929e-05
LIPA	1848.47	0.45655	0.0781043	5.84539	5.05379e-09	6.42084e-05
ZFP36	2625.36	0.5852	0.100137	5.84398	5.09679e-09	6.47547e-05
SUCNR1	173.761	1.4384	0.246289	5.8403	5.21068e-09	6.62017e-05
TTF2	799.121	-0.560525	0.095984	-5.83977	5.2272e-09	6.64116e-05
MAGOH	876.01	-0.485149	0.0830902	-5.83882	5.25723e-09	6.67931e-05
FAM127A	4316.77	0.381663	0.0654058	5.83531	5.36912e-09	6.82147e-05
RTKN2	205.162	-1.00527	0.172414	-5.83055	5.52459e-09	7.01899e-05
EIF1AX	3646.02	-0.519887	0.0892026	-5.82816	5.60407e-09	7.11997e-05
FAM114A1	6250	0.313962	0.0538793	5.82713	5.63886e-09	7.16417e-05
LRRCC1	233.725	-0.984286	0.168917	-5.82705	5.64172e-09	7.1678e-05
CHRDL1	494.508	-0.976306	0.167655	-5.82332	5.7691e-09	7.32964e-05
HELLS	552.314	-0.862263	0.148219	-5.81749	5.97364e-09	7.58951e-05
TMEM56	85.7208	-1.71594	0.295164	-5.8135	6.11792e-09	7.77281e-05
S100A11	15446	0.254772	0.0438249	5.81341	6.12134e-09	7.77716e-05
PDIA5	2015.13	0.364434	0.0626982	5.81251	6.15431e-09	7.81905e-05
GPI	5426.3	0.32795	0.0564255	5.81209	6.16974e-09	7.83866e-05
CEP152	398.364	-0.986737	0.16982	-5.81048	6.22928e-09	7.91429e-05
PCYOX1L	458.708	0.647814	0.111541	5.80785	6.32806e-09	8.0398e-05
ALDH2	1012.61	0.584953	0.100738	5.80669	6.37207e-09	8.09571e-05
RFTN1	3330.12	0.364297	0.0627427	5.80621	6.39033e-09	8.11891e-05
LMF1	235.549	1.09401	0.18843	5.80593	6.40112e-09	8.13263e-05
PTPRM	2013.31	0.646739	0.111427	5.80417	6.46853e-09	8.21827e-05
MAP1LC3B	4109.2	0.37863	0.0652677	5.80119	6.58468e-09	8.36584e-05
RCN3	10723.9	0.303908	0.0523895	5.80094	6.59428e-09	8.37803e-05
SUPT6H	3808.1	0.309863	0.0534362	5.79875	6.68113e-09	8.48837e-05
HSPE1	2900.11	-0.359237	0.0619622	-5.79767	6.72407e-09	8.54294e-05
FAM72B	195.4	-1.02061	0.176214	-5.79189	6.96007e-09	8.84277e-05
POLD2	2222.75	-0.459447	0.0794679	-5.78153	7.40228e-09	9.4046e-05
SH3KBP1	4082.93	0.362783	0.0627647	5.78005	7.46778e-09	9.48781e-05
TRAM2	12906.5	0.261603	0.0452709	5.77861	7.53204e-09	9.56945e-05
ZFAND5	6112	0.409239	0.0708255	5.77813	7.55367e-09	9.59694e-05
ABCA2	2112.7	0.694074	0.120155	5.7765	7.62693e-09	9.69002e-05
SEMA3C	4970.61	0.445919	0.077204	5.77585	7.65642e-09	9.72749e-05
CDCA8	1592.83	-0.860406	0.148974	-5.77555	7.67014e-09	9.74491e-05
TMEM175	339.499	0.725756	0.125761	5.77093	7.88371e-09	0.000100163
PCYOX1	3956.53	0.376271	0.0652235	5.76895	7.9768e-09	0.000101345
TAF9B	767.588	-0.721834	0.125145	-5.76797	8.02324e-09	0.000101935
KDM4A	1570.04	0.418952	0.072635	5.76791	8.02589e-09	0.000101969
TPP1	2537.17	0.353955	0.0613696	5.76759	8.04125e-09	0.000102164
IGFBPL1	464.764	0.812473	0.140933	5.76495	8.16808e-09	0.000103776
CDK4	4167.62	-0.475605	0.0825026	-5.76472	8.17923e-09	0.000103917
ATP6AP2	5158.49	0.513294	0.0890509	5.76405	8.21185e-09	0.000104332
CCT6A	9117.58	-0.280868	0.0487437	-5.76213	8.30588e-09	0.000105526
SEMA3F	1462.17	-0.451292	0.0783204	-5.76212	8.30627e-09	0.000105531
PLA2R1	196.571	1.18295	0.205362	5.76034	8.39444e-09	0.000106651
ASCC3	3605.85	0.388723	0.0675365	5.75574	8.62616e-09	0.000109595
AURKB	1104.48	-1.01181	0.176013	-5.74847	9.0054e-09	0.000114414
PLXNB3	253.017	1.35003	0.234957	5.74586	9.14565e-09	0.000116195
RGL1	583.564	0.633946	0.110393	5.74261	9.3229e-09	0.000118447
RBL1	638.56	-0.805595	0.140322	-5.74105	9.40934e-09	0.000119546
HMG20B	1750.57	-0.40376	0.0703726	-5.73746	9.61095e-09	0.000122107
C14orf80	308.114	-1.04414	0.182128	-5.73298	9.86794e-09	0.000125372
USP34	3584.16	0.320364	0.055889	5.73214	9.91689e-09	0.000125994
PLEKHG3	378.638	-0.71378	0.124527	-5.73192	9.92974e-09	0.000126157
BICC1	908.156	0.509967	0.0889832	5.73104	9.98143e-09	0.000126814
DIEXF	1843.5	-0.365193	0.0637451	-5.72896	1.01051e-08	0.000128385
SMIM3	763.466	0.60114	0.104934	5.72875	1.01171e-08	0.000128538
SRXN1	3483.8	0.308936	0.0539915	5.72194	1.05314e-08	0.000133801
ENOPH1	1501.97	-0.491421	0.0860189	-5.71294	1.11042e-08	0.000141078
ANKRD11	4067.23	0.332814	0.0583179	5.70689	1.15059e-08	0.000146182
ALDH1A3	1781.57	0.671737	0.117719	5.70625	1.15491e-08	0.000146732
ABCC3	443.259	0.688464	0.120671	5.70531	1.16134e-08	0.000147549
POLA2	695.52	-0.97484	0.171028	-5.69989	1.19882e-08	0.00015231
BAZ1B	4172.01	-0.375395	0.0658754	-5.69857	1.20818e-08	0.000153499
OBSL1	1106.29	0.531249	0.0932513	5.69696	1.21961e-08	0.000154952
KIAA0319L	1518.79	0.451131	0.0792077	5.69554	1.22982e-08	0.000156248
ATAD5	243.438	-1.0294	0.1808	-5.69357	1.24412e-08	0.000158066
PSRC1	581.011	-0.797851	0.140143	-5.6931	1.24752e-08	0.000158498
TMEM109	2493.99	-0.348913	0.061301	-5.69181	1.25701e-08	0.000159703
FN3KRP	1140.73	-0.484572	0.0851507	-5.69076	1.26476e-08	0.000160688
EDA2R	261.296	1.04607	0.183843	5.69004	1.2701e-08	0.000161366
TMSB15A	169.728	-1.32812	0.233417	-5.6899	1.27113e-08	0.000161496
ATOH8	2630.41	-0.561546	0.0987013	-5.68935	1.27524e-08	0.000162019
S100A16	8167.17	0.275329	0.048415	5.68685	1.29406e-08	0.000164411
PPP1R3C	322.189	1.05503	0.185532	5.68652	1.29651e-08	0.000164722
CEP57	909.192	-0.510614	0.0898437	-5.68336	1.32073e-08	0.000167799
NUP37	964.796	-0.583878	0.102818	-5.67878	1.35661e-08	0.000172357
LRRC17	192.797	1.04345	0.183906	5.67382	1.39651e-08	0.000177426
CLIC1	21976.3	-0.245677	0.0433135	-5.67206	1.41092e-08	0.000179257
CTSB	11834.1	0.308864	0.0544614	5.67124	1.4177e-08	0.000180119
TPX2	6605.53	-1.11543	0.196828	-5.66705	1.45275e-08	0.000184572
TGFA	148.399	1.31513	0.232102	5.66617	1.46021e-08	0.00018552
PA2G4	7272.29	-0.37012	0.0653254	-5.66579	1.4635e-08	0.000185938
LSM4	2296.24	-0.338862	0.0598096	-5.66567	1.46451e-08	0.000186066
APRT	1858.55	0.391849	0.0691738	5.6647	1.47281e-08	0.00018712
UBTF	3119.93	-0.354373	0.062562	-5.66434	1.47594e-08	0.000187518
CYP1B1	57.3941	2.17917	0.384992	5.6603	1.5111e-08	0.000191985
CCDC86	1261.34	-0.499619	0.0884797	-5.64671	1.63547e-08	0.000207787
TUBGCP3	1015.44	-0.553494	0.0980302	-5.64615	1.64077e-08	0.00020846
LRP12	3808.22	0.403673	0.0715557	5.64138	1.68691e-08	0.000214322
ATP6V0A1	889.517	0.672904	0.119291	5.64085	1.69209e-08	0.000214981
THBS2	6324.38	1.35517	0.240352	5.63828	1.71759e-08	0.00021822
IMPDH2	6079.47	-0.280074	0.0496831	-5.63722	1.72816e-08	0.000219563
B4GALT1	8204.58	0.342712	0.0607974	5.63696	1.73081e-08	0.000219899
SSR4	3657.45	0.333002	0.0591137	5.63324	1.76856e-08	0.000224696
PLIN2	3580.55	-0.298951	0.0530696	-5.63318	1.76914e-08	0.00022477
SH3BP5	565.527	0.651024	0.115607	5.63136	1.78792e-08	0.000227155
CDC42EP2	304.444	1.22382	0.217448	5.6281	1.82207e-08	0.000231494
FLT1	1082.4	1.82043	0.32373	5.6233	1.87338e-08	0.000238013
FAM63B	575.5	0.800328	0.142341	5.62259	1.8811e-08	0.000238994
OS9	8482.53	0.322307	0.0573667	5.61836	1.92781e-08	0.000244928
NATD1	133.846	1.19328	0.212602	5.61276	1.99121e-08	0.000252983
BGN	100779	0.241389	0.0430549	5.60654	2.06415e-08	0.000262251
FAM210B	1651.29	0.478892	0.0854994	5.60111	2.12981e-08	0.000270592
STX12	2307.86	0.47346	0.0845302	5.60107	2.13032e-08	0.000270657
AC009133.23	247.314	-0.865289	0.154506	-5.60037	2.13893e-08	0.000271751
RNF141	1085.53	0.558115	0.0996907	5.59847	2.16257e-08	0.000274754
KPNB1	12832.6	-0.299565	0.0535638	-5.59269	2.23583e-08	0.000284062
DSN1	773.153	-0.716198	0.128099	-5.59098	2.25788e-08	0.000286864
FAM234A	2728.36	0.356822	0.0638546	5.58805	2.29633e-08	0.000291749
RP11-480A16.1	58.7026	-1.90621	0.341423	-5.58313	2.36227e-08	0.000300127
PKMYT1	689.964	-0.900926	0.161366	-5.58313	2.36235e-08	0.000300136
NSMCE4A	546.587	-0.641416	0.114896	-5.58258	2.36977e-08	0.000301079
TMEM63B	1054.11	0.465317	0.0833588	5.5821	2.37633e-08	0.000301913
EFHD1	228.549	1.44157	0.258479	5.57713	2.44513e-08	0.000310654
TRIM59	848.691	-0.646876	0.116111	-5.57119	2.53011e-08	0.00032145
RDH11	2448.47	0.354604	0.0636758	5.5689	2.56356e-08	0.0003257
KCTD1	364.705	0.805957	0.144767	5.56728	2.58741e-08	0.00032873
OSCAR	58.5751	1.90069	0.341449	5.56654	2.59854e-08	0.000330145
LACTB	1278.67	0.39646	0.0712229	5.56647	2.59954e-08	0.000330272
TPCN1	758.346	0.731197	0.131415	5.56402	2.63629e-08	0.000334941
DMD	1052.94	0.736974	0.13248	5.56292	2.65302e-08	0.000337066
C1orf21	500.68	-0.661309	0.118885	-5.56258	2.6582e-08	0.000337724
ARF4	19187.9	0.31309	0.0563107	5.56005	2.69699e-08	0.000342652
ODF2	1763.47	-0.528722	0.0951649	-5.55585	2.76264e-08	0.000350994
EPHA2	7117.65	0.267787	0.0482372	5.55147	2.83279e-08	0.000359906
U2SURP	3241.99	-0.312243	0.0562738	-5.54863	2.87916e-08	0.000365797
DCBLD2	6224.55	0.488884	0.0881111	5.5485	2.88132e-08	0.000366072
C1orf112	390.406	-0.805174	0.145201	-5.54522	2.93578e-08	0.000372991
BST1	1564.24	0.574278	0.103584	5.54409	2.95492e-08	0.000375422
PLP2	5659.41	-0.270119	0.0487232	-5.54394	2.95738e-08	0.000375735
SUSD6	843.741	0.572175	0.103317	5.53805	3.05866e-08	0.000388603
CASC4	3639.24	0.316047	0.0570691	5.53797	3.06002e-08	0.000388775
USP9X	5448.21	0.265761	0.0479906	5.53777	3.06345e-08	0.000389211
SF3A3	3341.6	-0.329276	0.05947	-5.53685	3.07958e-08	0.000391261
TTK	1132.35	-0.780105	0.140914	-5.53602	3.09415e-08	0.000393112
BZW1	14739.7	-0.300047	0.0542132	-5.53457	3.11995e-08	0.00039639
SCFD2	1399.31	0.412058	0.0744651	5.53357	3.1377e-08	0.000398645
ARHGEF3	135.05	1.29506	0.234052	5.5332	3.14435e-08	0.00039949
CTSL	1868.38	-0.495121	0.0895938	-5.52628	3.27091e-08	0.000415569
LPXN	935.48	0.593778	0.107486	5.52425	3.30904e-08	0.000420414
TUBB	84396.3	-0.269215	0.0487959	-5.51715	3.44542e-08	0.00043774
HAUS1	901.655	-0.612709	0.111149	-5.51248	3.53803e-08	0.000449507
HSPH1	3909.58	-0.315571	0.057252	-5.51196	3.54864e-08	0.000450855
SUV39H1	509.307	-0.962095	0.174568	-5.51128	3.56241e-08	0.000452605
RAB31	4827.31	-0.266652	0.0483894	-5.51054	3.57735e-08	0.000454502
PLPPR2	1057.12	0.885876	0.160923	5.50497	3.69224e-08	0.000469099
BRI3BP	510.041	-0.603299	0.109615	-5.50379	3.71703e-08	0.000472248
KIF1C	7204.69	0.300319	0.0545857	5.50178	3.7598e-08	0.000477682
NALCN	528.112	0.723844	0.131615	5.49971	3.80421e-08	0.000483324
COPB2	10842.2	0.243784	0.0443535	5.49639	3.87649e-08	0.000492509
UBC	50426.3	0.233396	0.0424849	5.49363	3.93754e-08	0.000500265
GNL3	3246.26	-0.330087	0.0601091	-5.49147	3.9861e-08	0.000506434
C17orf107	76.7092	1.40087	0.255104	5.49136	3.98853e-08	0.000506743
NID1	8270.51	-0.376574	0.0686328	-5.4868	4.09281e-08	0.000519991
TP53BP1	2023.7	0.410423	0.0748058	5.48651	4.09951e-08	0.000520843
BCL2L11	70.961	-1.60408	0.292472	-5.48455	4.14522e-08	0.00052665
C15orf52	1169.4	0.60601	0.110523	5.48313	4.17862e-08	0.000530893
BACE2	1760.91	0.406978	0.0743106	5.47672	4.33287e-08	0.000550491
TM9SF4	3151.89	0.296076	0.0540889	5.47388	4.40277e-08	0.000559372
STXBP5L	51.4253	2.55405	0.466821	5.47115	4.47122e-08	0.000568068
PRNP	5773.21	0.356029	0.0651015	5.46883	4.53024e-08	0.000575567
FBXO5	709.686	-0.838779	0.153434	-5.4667	4.5848e-08	0.000582499
NCEH1	3480.39	-0.56373	0.103159	-5.46468	4.63738e-08	0.000589179
RBM17	2048.3	-0.377047	0.0690183	-5.463	4.68153e-08	0.000594789
C7orf49	789.093	-0.48796	0.089346	-5.46147	4.72221e-08	0.000599957
ANXA2	112537	0.263839	0.0483408	5.45788	4.81842e-08	0.00061218
ORC6	556.611	-0.688577	0.12623	-5.45494	4.89906e-08	0.000622426
RMI2	150.044	-1.10245	0.202103	-5.45491	4.89974e-08	0.000622512
MTHFD2	4560.6	0.531125	0.0974365	5.45099	5.00915e-08	0.000636412
REEP4	1112.42	-0.450869	0.0827189	-5.45061	5.01961e-08	0.000637742
DYRK1B	135.514	1.11026	0.203704	5.45034	5.02729e-08	0.000638717
LYAR	639.612	-0.603489	0.110913	-5.44112	5.29462e-08	0.000672681
MVP	6470.74	0.34861	0.0641016	5.43839	5.37631e-08	0.000683061
ETNK2	92.0858	1.49633	0.275383	5.43364	5.52162e-08	0.000701521
SLC22A23	207.628	1.25469	0.230914	5.43356	5.52392e-08	0.000701814
TOPBP1	1658.41	-0.60712	0.111784	-5.4312	5.59775e-08	0.000711194
GNS	8621.28	0.259812	0.0478661	5.42789	5.70236e-08	0.000724485
EIF2S2	7241.97	0.292554	0.0539093	5.42678	5.7379e-08	0.000729
LSM2	930.856	-0.473607	0.0872804	-5.42627	5.7545e-08	0.000731109
HNRNPC	18131.6	-0.380523	0.0701795	-5.42214	5.88903e-08	0.000748202
SMARCA1	3522.43	0.342386	0.063203	5.41723	6.05287e-08	0.000769018
PPP2R5C	3451.37	-0.308251	0.0569043	-5.41701	6.06025e-08	0.000769954
SLC2A10	1691.36	0.390535	0.0721525	5.41262	6.21075e-08	0.000789076
PFDN5	5861.81	0.272031	0.0502782	5.4105	6.2848e-08	0.000798483
MACF1	2333.33	0.43873	0.081171	5.405	6.48068e-08	0.00082337
NEDD4L	743.008	0.662262	0.12256	5.40357	6.53273e-08	0.000829983
SPC24	361.243	-1.01728	0.188399	-5.3996	6.67907e-08	0.000848576
NBPF14	2626.22	0.332969	0.0616796	5.39836	6.72523e-08	0.00085444
CPNE2	1595.56	-0.429908	0.0796403	-5.39812	6.73418e-08	0.000855577
LDLR	2687.92	-0.340974	0.0631681	-5.39788	6.74313e-08	0.000856715
VMP1	2917.4	0.332003	0.06153	5.39579	6.82217e-08	0.000866756
PGK1	6304.45	0.358401	0.0664909	5.39022	7.03696e-08	0.000894046
PSPH	999.208	0.555107	0.102987	5.39009	7.04221e-08	0.000894713
ID1	3959.72	-0.352348	0.0653745	-5.38969	7.05805e-08	0.000896725
CHCHD10	342.761	0.710732	0.131958	5.38605	7.2022e-08	0.00091504
RPA1	3508.9	-0.444028	0.0824897	-5.38283	7.33233e-08	0.000931572
SCLT1	607.451	-0.595336	0.110623	-5.38168	7.37955e-08	0.000937572
HNRNPH1	8362.5	-0.521992	0.0970133	-5.38063	7.42275e-08	0.00094306
EVC	1344.06	0.38273	0.0711655	5.37803	7.53054e-08	0.000956755
NISCH	1704.59	0.377148	0.0702019	5.37234	7.77228e-08	0.000987468
RPA2	1040.84	-0.463213	0.0862298	-5.37184	7.79362e-08	0.000990179
DEPDC1B	344.462	-1.04229	0.194047	-5.37134	7.81517e-08	0.000992917
FANCE	292.354	-0.932337	0.173625	-5.36983	7.88122e-08	0.00100131
GEMIN4	1067.13	-0.491714	0.0916019	-5.36795	7.96385e-08	0.00101181
STK38	3086.02	0.384195	0.0715723	5.36794	7.96419e-08	0.00101185
DAD1	4771.9	0.317208	0.0590992	5.36737	7.98909e-08	0.00101501
TES	4332.44	0.352392	0.0657061	5.36315	8.17838e-08	0.00103906
RARB	728.962	0.942061	0.175657	5.36308	8.18133e-08	0.00103944
SLC35B3	261.068	0.91752	0.171103	5.36238	8.21303e-08	0.00104347
DDX11	663.59	-0.762845	0.142261	-5.36227	8.21811e-08	0.00104411
TRAM1	8196.44	0.295349	0.0550984	5.36039	8.30436e-08	0.00105507
EBF3	383.819	-0.667754	0.124663	-5.35646	8.48694e-08	0.00107827
CENPE	1571.65	-0.811852	0.151572	-5.35621	8.49862e-08	0.00107975
SNRPE	1975.2	-0.443313	0.0827788	-5.3554	8.53693e-08	0.00108462
NFKB1	1139.58	-0.446783	0.0834702	-5.35261	8.66966e-08	0.00110148
GLCE	1119.65	-0.434923	0.0813039	-5.34935	8.82686e-08	0.00112145
AFAP1L1	821.827	-0.495106	0.0925548	-5.34932	8.82841e-08	0.00112165
PYCR1	5469.77	0.290672	0.0543576	5.34741	8.9222e-08	0.00113357
NARS2	395.112	-1.11802	0.209164	-5.34518	9.03255e-08	0.00114759
PTGFRN	1664.98	0.457684	0.0856311	5.34483	9.05012e-08	0.00114982
AMMECR1L	1003.95	0.620848	0.116174	5.34411	9.08622e-08	0.0011544
MXD3	317.212	-0.92677	0.173477	-5.34234	9.17562e-08	0.00116576
PAPOLA	5820.6	-0.269833	0.0505084	-5.34233	9.17569e-08	0.00116577
YWHAE	17586.1	-0.216098	0.0405133	-5.334	9.60739e-08	0.00122062
ACD	447.458	-0.620355	0.11633	-5.33273	9.67489e-08	0.0012292
ENTPD7	1197.07	0.438345	0.0822041	5.3324	9.69241e-08	0.00123142
GPX8	7479.5	0.271403	0.0508969	5.3324	9.69244e-08	0.00123142
PIK3C3	1200.42	0.381667	0.0716019	5.3304	9.79968e-08	0.00124505
NOP58	2105.75	-0.409521	0.0768678	-5.3276	9.95198e-08	0.0012644
PLK3	1167.72	0.41473	0.0778531	5.32709	9.98007e-08	0.00126797
PTGIR	116.781	1.26912	0.23826	5.32661	1.00064e-07	0.00127132
SLC39A6	3540.04	0.285977	0.0537002	5.32543	1.00716e-07	0.00127959
WDR5	1644.82	-0.394912	0.074161	-5.32506	1.0092e-07	0.00128219
PARP8	165.537	1.14294	0.214953	5.31715	1.05406e-07	0.00133919
NR1D2	1823.02	-0.339863	0.0639312	-5.31607	1.06035e-07	0.00134717
EHBP1	2658.87	0.595182	0.112154	5.30684	1.11539e-07	0.00141711
NTM	2478.42	0.560794	0.105724	5.30432	1.13094e-07	0.00143686
DOCK6	327.102	0.910584	0.171671	5.30425	1.13136e-07	0.00143739
CLN6	870.28	-0.621846	0.117311	-5.30083	1.15275e-07	0.00146456
PRSS23	10581.6	0.341935	0.0645279	5.29902	1.16424e-07	0.00147917
GMPS	2651.84	-0.358912	0.0677701	-5.29602	1.18351e-07	0.00150365
POLQ	497.594	-1.00818	0.190468	-5.29317	1.20216e-07	0.00152734
NUP35	446.518	-0.619321	0.117048	-5.29118	1.21533e-07	0.00154407
PDCD1LG2	2330.2	0.478505	0.0904424	5.29072	1.21838e-07	0.00154795
WWC1	219.906	-1.07543	0.203368	-5.28811	1.2359e-07	0.00157021
PAFAH1B3	631.3	-0.567323	0.107347	-5.28494	1.25745e-07	0.00159758
PHPT1	2291.81	0.320411	0.0606733	5.28092	1.28537e-07	0.00163307
HDLBP	38478.9	0.214839	0.040714	5.27678	1.31472e-07	0.00167036
PIM1	1223.89	-0.633777	0.120127	-5.27587	1.32127e-07	0.00167868
CCNG1	2771.66	0.36948	0.0700353	5.27562	1.32307e-07	0.00168097
ARL6IP6	264.555	-0.747443	0.141679	-5.2756	1.32324e-07	0.00168118
NEURL1B	405.531	-0.98234	0.186355	-5.27135	1.35427e-07	0.0017206
KPNA2	8570.85	-0.563183	0.106849	-5.27084	1.35799e-07	0.00172532
ABAT	55.8198	1.83087	0.347448	5.26946	1.36823e-07	0.00173834
ANKRD42	358.638	0.855882	0.162432	5.26918	1.37036e-07	0.00174104
TPST2	3105.79	0.380075	0.0722036	5.26393	1.41006e-07	0.00179149
NUP153	2565.59	-0.370425	0.0703961	-5.262	1.42496e-07	0.00181041
PCNX2	272.534	0.757561	0.144061	5.25863	1.45136e-07	0.00184395
LDLRAD4	403.263	0.796947	0.151622	5.25615	1.47104e-07	0.00186896
SCAMP5	72.4185	2.17794	0.414378	5.25593	1.4728e-07	0.00187119
NUP160	1864.08	-0.424933	0.0808751	-5.25419	1.4868e-07	0.00188898
STARD4	1658.84	0.498882	0.0949502	5.25415	1.4871e-07	0.00188936
NOMO1	9896.59	0.402674	0.0767031	5.24978	1.52282e-07	0.00193474
PIP4K2C	1215.81	0.386023	0.0735331	5.24965	1.52391e-07	0.00193613
DAG1	6386.31	-0.284339	0.0541811	-5.24794	1.5381e-07	0.00195416
H2AFY	4066.95	-0.311132	0.0592937	-5.24731	1.54337e-07	0.00196085
MAPKAPK2	4449.09	-0.264484	0.0504198	-5.24564	1.55739e-07	0.00197866
EGF	164.179	1.10004	0.209744	5.2447	1.56536e-07	0.00198879
RP5-998N21.10	203.05	0.870314	0.165949	5.24445	1.56747e-07	0.00199147
REXO2	4639.07	0.292276	0.0557342	5.2441	1.57045e-07	0.00199525
ERF	2158.76	-0.314528	0.0599815	-5.24376	1.57338e-07	0.00199898
LRPAP1	1514.51	0.349876	0.0667756	5.23958	1.6094e-07	0.00204475
UBALD2	643.777	-0.738913	0.141061	-5.23827	1.62088e-07	0.00205933
PLPP1	516.305	0.670916	0.12814	5.2358	1.64269e-07	0.00208703
ZNRF2	105.382	-1.20718	0.230586	-5.23528	1.64736e-07	0.00209297
SORCS2	133.027	1.58185	0.302316	5.23245	1.6728e-07	0.00212529
TCEAL4	2441.78	0.351414	0.067163	5.23226	1.67452e-07	0.00212748
BUB3	4873.4	-0.354074	0.0676928	-5.23059	1.68966e-07	0.00214671
GRN	5558.24	0.304757	0.0582699	5.23009	1.69431e-07	0.00215262
MBNL2	1961.17	0.343657	0.0657376	5.22771	1.71621e-07	0.00218044
2023-03-04	2954	0.349753	0.0669252	5.22602	1.73194e-07	0.00220043
FLYWCH1	1420.71	0.488707	0.0935376	5.22471	1.74426e-07	0.00221609
MME	180.094	-1.40012	0.268044	-5.22347	1.75597e-07	0.00223095
DHX15	4901.05	-0.267765	0.0513047	-5.21912	1.79777e-07	0.00228406
SIRPA	8535.78	0.265942	0.0509617	5.21847	1.80407e-07	0.00229207
LIF	1097.72	0.923088	0.176908	5.2179	1.80967e-07	0.00229919
PREPL	1628.47	0.406811	0.07799	5.21619	1.82643e-07	0.00232048
NCL	10025.1	-0.376201	0.0721347	-5.21525	1.83568e-07	0.00233223
CMSS1	1138.67	-0.458566	0.0879514	-5.21386	1.8495e-07	0.00234979
KCNE4	857.296	0.510609	0.0979628	5.21227	1.86539e-07	0.00236998
VRK1	526.049	-0.708702	0.136016	-5.21044	1.88398e-07	0.0023936
TXNDC12	2643.67	-0.295365	0.0568019	-5.19992	1.99374e-07	0.00253304
COG6	1712.97	0.403256	0.0775732	5.19839	2.01017e-07	0.00255392
CD81	12376.3	0.273108	0.0525419	5.19791	2.01543e-07	0.0025606
CDC25C	339.318	-0.941659	0.181282	-5.19443	2.05348e-07	0.00260894
C12orf75	7695.32	-0.254623	0.04903	-5.19322	2.06693e-07	0.00262603
TMEM259	2470.72	0.31733	0.0611239	5.19158	2.08517e-07	0.00264921
DNA2	324.826	-0.932291	0.179735	-5.18702	2.1368e-07	0.00271481
SLC37A3	1247.06	0.407793	0.0786677	5.18374	2.17475e-07	0.00276302
SLC20A2	2930.12	0.379202	0.0731748	5.18214	2.1935e-07	0.00278685
ATP6V1F	1620.35	0.369674	0.0713491	5.1812	2.20465e-07	0.00280101
CIZ1	2807.72	-0.332232	0.0641667	-5.17763	2.24721e-07	0.00285508
ILKAP	601.37	-0.481792	0.0930549	-5.1775	2.24884e-07	0.00285715
MT2A	9785.9	-0.408758	0.0789717	-5.17601	2.26679e-07	0.00287995
MRE11A	730.049	-0.629999	0.121812	-5.17188	2.31746e-07	0.00294433
TMSB10	73554.7	-0.241487	0.0467012	-5.17089	2.32977e-07	0.00295997
MAPKAPK3	1151.51	-0.441154	0.0854412	-5.16324	2.42709e-07	0.00308362
RNPS1	3851.04	-0.323355	0.062688	-5.15816	2.4939e-07	0.00316851
VDAC3	3498.2	-0.306686	0.0595083	-5.15367	2.55436e-07	0.00324531
MFAP3L	1007.84	0.615558	0.119448	5.15334	2.55884e-07	0.003251
TIPIN	387.62	-0.771942	0.149893	-5.14997	2.60529e-07	0.00331003
UCK2	1840.94	-0.367716	0.0714432	-5.14697	2.64722e-07	0.00336329
PLD3	671.158	0.58142	0.112974	5.14651	2.65379e-07	0.00337164
NID2	3317.59	0.463562	0.0901038	5.14476	2.67861e-07	0.00340317
PRIM2	818.161	-0.496944	0.0966665	-5.14081	2.7356e-07	0.00347558
KCTD11	873.62	0.514996	0.100192	5.14007	2.74629e-07	0.00348916
NCOA7	586.874	0.50705	0.0986685	5.13893	2.76312e-07	0.00351054
SDCCAG8	615.073	0.523332	0.101848	5.13838	2.77113e-07	0.00352072
NME4	3401.38	0.28644	0.0557481	5.13812	2.77494e-07	0.00352557
TTLL7	269.243	0.935219	0.182053	5.13706	2.79067e-07	0.00354554
CAD	2892.59	-0.414368	0.0807424	-5.13198	2.86704e-07	0.00364257
ADAMTS15	686.17	0.566633	0.110559	5.12517	2.97274e-07	0.00377687
MEX3D	640.141	-0.485982	0.0949021	-5.12087	3.04125e-07	0.00386391
PPP2R5D	2447.97	-0.370135	0.0722837	-5.12058	3.04593e-07	0.00386985
QPCT	509.646	0.72118	0.1409	5.11839	3.08161e-07	0.00391518
RPN2	16958.3	0.22298	0.0435786	5.11673	3.10877e-07	0.00394969
CRY1	1357.54	-0.394067	0.0770424	-5.11494	3.13841e-07	0.00398735
AL513122.2	642.735	0.725955	0.141937	5.11462	3.14371e-07	0.00399408
IGF2BP3	300.002	0.897645	0.175533	5.11382	3.15709e-07	0.00401108
PLSCR1	330.444	-0.672677	0.131672	-5.10873	3.24325e-07	0.00412055
TMEM200B	515.761	-0.52556	0.102928	-5.10608	3.28913e-07	0.00417884
CDH11	19605.7	0.309104	0.0605459	5.10529	3.30289e-07	0.00419633
ANLN	10115.1	-1.05049	0.205856	-5.10304	3.34233e-07	0.00424643
APPL1	1358.33	-0.432306	0.0847781	-5.09926	3.40976e-07	0.00433211
PRPS2	878.771	-0.570642	0.111943	-5.09759	3.44008e-07	0.00437062
RAB6B	33.2776	3.12435	0.613266	5.0946	3.49471e-07	0.00444002
LINC01420	869.898	0.520294	0.102152	5.09331	3.51864e-07	0.00447043
TSPYL1	2400.17	0.350124	0.0687611	5.09189	3.54511e-07	0.00450406
AC004381.6	174.678	-1.02014	0.200364	-5.09146	3.55325e-07	0.0045144
IDH3A	1524.63	-0.364486	0.0716061	-5.09016	3.57768e-07	0.00454544
RBM24	437.312	0.68938	0.135486	5.08819	3.61491e-07	0.00459274
HSPA14	467.674	-0.561122	0.110286	-5.08786	3.62118e-07	0.00460071
PRKCI	2136.46	0.508432	0.0999637	5.08616	3.65383e-07	0.00464219
ACAT2	1489.27	-0.352235	0.0692914	-5.08338	3.70774e-07	0.00471069
PLEC	21871	0.277295	0.0545529	5.08304	3.7145e-07	0.00471927
APBB2	4087.72	0.336582	0.0662186	5.08288	3.71745e-07	0.00472303
CREB3L2	7249.83	-0.274836	0.0540738	-5.08261	3.72279e-07	0.0047298
BAG1	832.597	-0.432809	0.0851708	-5.08166	3.7416e-07	0.0047537
GINS1	405.475	-0.790875	0.155641	-5.08139	3.74674e-07	0.00476024
PKD2	3874.24	0.410831	0.0809349	5.07606	3.8534e-07	0.00489575
MMP24-AS1	1259.38	0.539288	0.106291	5.07369	3.90182e-07	0.00495727
HACD3	4262.79	-0.243092	0.0479128	-5.07363	3.90298e-07	0.00495873
NRSN2	1397.51	0.339845	0.0670021	5.07215	3.93352e-07	0.00499753
TMEM150A	196.882	0.891459	0.175848	5.0695	3.98868e-07	0.00506761
PSMG1	1147.93	-0.373977	0.0737954	-5.06776	4.02532e-07	0.00511417
CMIP	1751.19	0.367207	0.0724648	5.06738	4.03322e-07	0.00512421
PARP2	766.387	-0.547845	0.108118	-5.06709	4.03954e-07	0.00513223
TOMM40	2569.8	-0.417577	0.0824623	-5.06386	4.10862e-07	0.00522
URB2	621.345	-0.53632	0.105974	-5.06087	4.17338e-07	0.00530228
RAD23A	3088	-0.306895	0.0606536	-5.0598	4.19703e-07	0.00533233
TARBP2	902.159	-0.470128	0.0929588	-5.05738	4.25046e-07	0.00540021
SNRPC	2827.52	-0.280422	0.0554795	-5.05452	4.31474e-07	0.00548188
CDCA7L	723.492	-0.593045	0.117403	-5.05138	4.38629e-07	0.00557278
ENTPD4	2759.53	0.293381	0.0580882	5.05061	4.40397e-07	0.00559524
UBE2C	2287.95	-0.708879	0.140356	-5.05056	4.40506e-07	0.00559663
PNN	2184.72	-0.370898	0.0734428	-5.05016	4.41442e-07	0.00560852
DSP	14828.4	0.25414	0.0503559	5.04688	4.49073e-07	0.00570547
CEP192	1033.32	-0.476376	0.0943951	-5.04661	4.49713e-07	0.00571361
KIAA1644	1057.79	-0.454317	0.0900448	-5.04546	4.52442e-07	0.00574827
KIF18A	984.044	-0.631852	0.125423	-5.03778	4.70975e-07	0.00598373
NCSTN	4095.91	0.306366	0.060846	5.0351	4.77603e-07	0.00606795
RBBP8	1221	-0.413423	0.0821192	-5.03442	4.79291e-07	0.00608939
UROS	1393.72	0.384934	0.0764944	5.03219	4.84918e-07	0.00616089
CNTNAP3	235.653	1.57919	0.313958	5.02994	4.90633e-07	0.0062335
RPS19	19274	0.20837	0.0414264	5.02988	4.90797e-07	0.00623557
AP2A1	5001.13	0.266099	0.0529584	5.02469	5.04251e-07	0.00640651
NPIPA5	19.3769	-6.65092	1.32399	-5.02339	5.07676e-07	0.00645002
SH3RF3	804.068	-0.439615	0.0875225	-5.02288	5.09016e-07	0.00646705
TBC1D9B	4220.93	0.274248	0.0546063	5.02228	5.10617e-07	0.00648739
ERCC6L	449.961	-0.913143	0.181862	-5.02108	5.13822e-07	0.00652811
SRA1	1511.28	0.346341	0.068995	5.0198	5.17244e-07	0.00657158
SEC16A	2852.3	0.365649	0.0728494	5.01925	5.18748e-07	0.00659069
HACD1	1102.84	0.536763	0.106947	5.01897	5.19504e-07	0.0066003
PAPSS1	2922.24	0.330769	0.0659066	5.01876	5.20069e-07	0.00660747
GPD2	2049.62	-0.406917	0.0810956	-5.01774	5.22831e-07	0.00664256
GLB1	3002.01	0.30549	0.060885	5.01749	5.23496e-07	0.00665101
AP1S1	1862.58	0.366518	0.0730619	5.01654	5.26091e-07	0.00668399
SLC5A6	725.167	-0.594179	0.118482	-5.01495	5.30475e-07	0.00673969
TMEM167B	1594.08	0.422548	0.0842626	5.01466	5.31276e-07	0.00674986
ARFIP2	1708.95	0.325167	0.0648439	5.01462	5.31391e-07	0.00675132
TSPO	5914.22	0.416771	0.0831164	5.01431	5.32234e-07	0.00676203
RHOBTB3	3906.59	0.276186	0.0551204	5.01059	5.42629e-07	0.0068941
CDCA2	887.576	-0.739305	0.147559	-5.01022	5.43688e-07	0.00690756
NPM1	30761.4	-0.309388	0.0617634	-5.00925	5.4642e-07	0.00694227
PCM1	2502.66	-0.42127	0.0841285	-5.00746	5.51516e-07	0.00700701
PRPSAP1	1891.84	-0.380039	0.0759292	-5.00518	5.58107e-07	0.00709075
TIMM10	929.242	-0.461593	0.0922251	-5.00506	5.58441e-07	0.00709499
PARP3	1003.44	0.391487	0.0782693	5.00179	5.6801e-07	0.00721657
BAX	3362.92	0.368832	0.0737434	5.00156	5.68674e-07	0.00722501
TAGLN2	35482.5	-0.226813	0.045352	-5.00117	5.69822e-07	0.00723959
DDX21	8234.61	-0.251559	0.0503033	-5.00083	5.7083e-07	0.00725239
GOLGA2P7	558.594	-0.574188	0.114845	-4.99969	5.74236e-07	0.00729567
TOP2A	9605.48	-0.622791	0.12458	-4.99912	5.75929e-07	0.00731718
YES1	2287.05	-0.421108	0.0842713	-4.99705	5.82154e-07	0.00739626
BNC1	1115.03	-0.464156	0.0928987	-4.99637	5.84198e-07	0.00742223
DUS3L	341.597	-0.708794	0.141875	-4.9959	5.85606e-07	0.00744012
CASZ1	106.786	-1.18536	0.23732	-4.99479	5.88985e-07	0.00748306
CTD-2116N17.1	309.699	-0.966161	0.193438	-4.99468	5.89329e-07	0.00748743
DNMT1	1749.27	-0.701614	0.140485	-4.99424	5.90681e-07	0.00750461
BIRC3	137.597	-1.28537	0.25747	-4.9923	5.9663e-07	0.00758019
UPF1	2780.18	-0.284331	0.0569647	-4.99135	5.99573e-07	0.00761758
PPP1R14B	7084.5	-0.251156	0.0503417	-4.98903	6.06824e-07	0.00770969
PABPN1	2776.61	-0.318464	0.063841	-4.9884	6.08802e-07	0.00773483
ITPR3	2201.21	-0.42924	0.086095	-4.98566	6.17509e-07	0.00784545
NONO	12269.3	-0.259345	0.0520479	-4.98281	6.26681e-07	0.00796199
RFTN2	79.5978	1.64005	0.329292	4.98053	6.34113e-07	0.0080564
NUP85	1280.74	-0.490779	0.0985571	-4.97964	6.37015e-07	0.00809328
WDR4	491.65	-0.630858	0.12669	-4.97953	6.37394e-07	0.00809809
API5	4332.49	-0.280864	0.056416	-4.97845	6.40944e-07	0.0081432
ZNF202	370.818	-0.64345	0.129282	-4.97709	6.45464e-07	0.00820062
DEK	531.293	-1.04837	0.210654	-4.97674	6.46652e-07	0.00821571
FAM83D	1472.32	-0.76877	0.15449	-4.97617	6.48543e-07	0.00823974
RFWD3	1766.22	-0.48405	0.0972795	-4.97587	6.49567e-07	0.00825275
FAM229B	223.137	0.849789	0.170791	4.97562	6.5038e-07	0.00826308
POLR2B	3076.12	-0.389942	0.0783753	-4.97531	6.51416e-07	0.00827625
NLRC5	486.58	-0.5536	0.111279	-4.97487	6.52931e-07	0.00829548
SELPLG	101.642	1.15895	0.232965	4.97479	6.53196e-07	0.00829885
POLR2L	4737.85	0.250095	0.0502861	4.97343	6.57779e-07	0.00835709
SERPINE2	21700.5	0.41834	0.0841519	4.97125	6.65232e-07	0.00845178
CEP78	364.092	-0.734721	0.147804	-4.97093	6.66312e-07	0.00846549
SLC38A7	831.177	0.502708	0.101183	4.96828	6.75477e-07	0.00858193
KRT8	554.329	0.565603	0.113866	4.96727	6.79012e-07	0.00862684
CAMKK1	548.997	-0.773725	0.15593	-4.96199	6.97739e-07	0.00886477
PDAP1	5105.88	-0.22948	0.0462617	-4.96047	7.0321e-07	0.00893429
GSTK1	1473.74	0.375884	0.0759208	4.951	7.38332e-07	0.00938051
CBR3	624.394	-0.483973	0.0977817	-4.94953	7.43935e-07	0.0094517
CDC25A	484.824	-0.746312	0.150811	-4.94866	7.47246e-07	0.00949376
MYBL1	1188.15	-0.518886	0.104875	-4.94765	7.5116e-07	0.00954348
RAB5B	3132.64	0.301165	0.0608869	4.94629	7.56405e-07	0.00961012
CYLD	1303.69	0.400769	0.0810263	4.94615	7.56939e-07	0.00961691
STK38L	6484.89	0.544426	0.11019	4.94081	7.7798e-07	0.00988424
BRCA1	698.191	-0.960494	0.19455	-4.93701	7.93301e-07	0.0100789
TCOF1	813.891	-0.484575	0.098166	-4.93628	7.96282e-07	0.0101168
MAP1LC3A	343.043	0.667101	0.135227	4.93318	8.09005e-07	0.0102784
TSC22D1	4311.66	0.380264	0.077125	4.9305	8.20214e-07	0.0104208
GINS3	359.943	-0.833791	0.169199	-4.92787	8.31307e-07	0.0105618
TAF13	1712.9	0.456332	0.0926638	4.9246	8.4532e-07	0.0107398
DBI	3118.58	-0.288022	0.0584915	-4.92418	8.47155e-07	0.0107631
DNAJC5	2895.07	0.275772	0.0560497	4.92014	8.64815e-07	0.0109875
NARS	6323.14	0.288108	0.0585957	4.91688	8.79328e-07	0.0111719
TALDO1	7577.02	0.239877	0.0487874	4.91679	8.79745e-07	0.0111772
LAMP1	11582.7	0.280572	0.057076	4.91575	8.84413e-07	0.0112365
TRAPPC1	2665.26	0.307416	0.0625483	4.91486	8.88445e-07	0.0112877
GTPBP6	1124.86	-0.465817	0.0947863	-4.91439	8.90593e-07	0.011315
SEC24D	8638.23	0.220193	0.0448223	4.91256	8.98937e-07	0.011421
ATP6V1E1	3889.24	0.255956	0.052128	4.91014	9.10119e-07	0.0115631
TIMP2	37561	0.296797	0.0605	4.90574	9.30762e-07	0.0118253
FSTL1	170618	0.195744	0.0399053	4.90521	9.33272e-07	0.0118572
NKIRAS2	2243.99	0.302867	0.0617522	4.90455	9.36409e-07	0.0118971
ADAMTS4	674.293	-0.602318	0.122812	-4.9044	9.37126e-07	0.0119062
NIPAL2	255.927	1.01667	0.207306	4.90418	9.38198e-07	0.0119198
NUDT21	3458.62	-0.423434	0.0863669	-4.90274	9.45113e-07	0.0120077
MBOAT7	2948.92	0.308073	0.0629114	4.89693	9.73444e-07	0.0123676
GGCT	975.088	-0.439566	0.0897664	-4.89678	9.74218e-07	0.0123774
ANKIB1	3056.61	0.366538	0.0748751	4.89532	9.8146e-07	0.0124695
HOMER3	1518.4	-0.326341	0.0666819	-4.894	9.88093e-07	0.0125537
SERINC3	4751.1	0.328256	0.0670847	4.89316	9.92274e-07	0.0126068
UBA2	4023.63	-0.373402	0.0763272	-4.89212	9.97576e-07	0.0126742
HSD17B4	2485.46	0.383324	0.0783726	4.89105	1.00299e-06	0.0127429
TSPAN9	632.693	0.677805	0.138599	4.89041	1.00628e-06	0.0127847
SLC1A5	9665.82	0.259265	0.0530722	4.88514	1.03355e-06	0.0131312
ELAVL1	3641.41	-0.300538	0.061555	-4.88244	1.04783e-06	0.0133127
STARD8	384.72	-0.701196	0.143667	-4.88069	1.05714e-06	0.013431
HPRT1	963.804	-0.432817	0.0886982	-4.87966	1.0627e-06	0.0135016
MDM4	311.116	0.876942	0.179841	4.8762	1.08148e-06	0.0137402
ITGA6	1387.68	-0.485374	0.0995515	-4.87561	1.08474e-06	0.0137816
EXOSC3	645.383	-0.513051	0.105238	-4.87513	1.08737e-06	0.013815
TDP1	1049.15	-0.45356	0.0930483	-4.87446	1.09106e-06	0.0138619
FAM162A	655.604	0.510778	0.104812	4.87325	1.09777e-06	0.0139471
ANXA5	28698	0.21476	0.0441115	4.86858	1.12403e-06	0.0142808
RASAL2	782.62	0.436018	0.0895609	4.86839	1.12511e-06	0.0142945
TEAD4	913.072	-0.437289	0.0898279	-4.86808	1.12687e-06	0.0143168
CENPK	682.362	-0.779774	0.160241	-4.86625	1.13733e-06	0.0144498
BDKRB1	1103.94	-0.525581	0.108016	-4.86578	1.14006e-06	0.0144845
FBLN2	2067.56	0.499125	0.102583	4.86559	1.14114e-06	0.0144982
LATS2	2308.15	0.373585	0.0768166	4.86333	1.15425e-06	0.0146647
ZFYVE1	536.113	0.580443	0.119356	4.86314	1.1554e-06	0.0146794
RBM8A	3322.44	-0.273166	0.0561866	-4.86177	1.16338e-06	0.0147807
HAUS8	387.304	-0.749189	0.15411	-4.86141	1.16554e-06	0.0148082
PER3	539.031	-0.690853	0.142231	-4.85727	1.19012e-06	0.0151205
CENPQ	347.502	-0.780853	0.160814	-4.85563	1.20005e-06	0.0152467
PLGRKT	627	-0.499823	0.102954	-4.85483	1.20489e-06	0.0153081
CREG1	392.035	0.6723	0.138507	4.85389	1.2106e-06	0.0153807
BSDC1	1948.85	0.294763	0.0607298	4.85369	1.21186e-06	0.0153967
TST	536.85	0.543953	0.112106	4.85211	1.22154e-06	0.0155197
CD63	18430.9	0.228393	0.0470838	4.85079	1.22973e-06	0.0156237
TBC1D10A	609.026	0.464731	0.0959441	4.84377	1.27395e-06	0.0161856
VKORC1	2832.35	0.332069	0.0685625	4.8433	1.27701e-06	0.0162245
EBNA1BP2	3942.48	-0.301928	0.062365	-4.84131	1.28987e-06	0.0163877
RPP30	837.979	-0.460419	0.0951606	-4.83833	1.30933e-06	0.0166351
PTGS2	7403.81	0.340944	0.0706292	4.82724	1.3844e-06	0.0175888
TUSC3	3837.16	0.309784	0.0641751	4.82717	1.38489e-06	0.017595
ADAM23	274.07	1.11853	0.231745	4.82654	1.38927e-06	0.0176507
NFAT5	1146.89	0.383122	0.0793915	4.82573	1.39489e-06	0.0177221
RETSAT	1558.46	0.382019	0.0792015	4.82338	1.41143e-06	0.0179323
C9orf142	814.303	-0.45502	0.0944621	-4.81696	1.45763e-06	0.0185192
SLC9A7P1	55.8337	1.66938	0.346566	4.81691	1.45798e-06	0.0185237
C8orf88	353.837	-0.691708	0.143655	-4.81505	1.4716e-06	0.0186967
QSOX1	22792.8	0.240705	0.0499922	4.81485	1.4731e-06	0.0187157
BTN3A2	461.358	-0.587655	0.122052	-4.81479	1.47358e-06	0.0187219
IPO9	4058.41	-0.445726	0.0926565	-4.81052	1.50535e-06	0.0191255
UBR7	1498.8	-0.438529	0.0911979	-4.80854	1.52037e-06	0.0193163
DPYD	1862.83	-0.420946	0.08755	-4.80807	1.52397e-06	0.019362
HADHB	3117.07	0.256067	0.0533239	4.80211	1.57006e-06	0.0199476
FIS1	1976.84	0.322852	0.0672558	4.80035	1.58386e-06	0.0201229
TBCK	596.989	0.467683	0.0974677	4.79834	1.59982e-06	0.0203258
HELZ	1226.68	0.380516	0.0793392	4.79607	1.61809e-06	0.0205579
EEF1G	40466.5	0.182522	0.0380644	4.79509	1.62604e-06	0.0206588
CDK1	2168.81	-0.686741	0.143272	-4.79328	1.64075e-06	0.0208457
ZNF512B	1003.21	0.400898	0.0836547	4.79229	1.64885e-06	0.0209486
EXOSC2	634.12	-0.539321	0.11256	-4.7914	1.65621e-06	0.0210422
DHRS7	999.796	0.438786	0.0915869	4.79093	1.66013e-06	0.0210919
OAT	4911.09	0.246497	0.0514703	4.78911	1.67518e-06	0.0212832
FILIP1L	998.608	0.499481	0.104339	4.78712	1.69191e-06	0.0214957
POLE	1219.62	-0.606748	0.126918	-4.78062	1.74753e-06	0.0222024
VCL	22472.5	0.237366	0.0497655	4.76968	1.84515e-06	0.0234427
PSMB9	98.9256	-1.12083	0.23501	-4.7693	1.84867e-06	0.0234874
SPA17	245.615	-1.15897	0.243008	-4.76928	1.84889e-06	0.0234901
CENPL	291.382	-1.08535	0.227721	-4.76615	1.87783e-06	0.0238578
NACAD	499.736	0.491189	0.103119	4.76331	1.90442e-06	0.0241956
CALM1	12156.6	-0.218808	0.0459948	-4.75723	1.96271e-06	0.0249362
DBF4B	348.375	-0.944147	0.19852	-4.75592	1.97547e-06	0.0250984
NRBP2	788.053	0.48627	0.102306	4.7531	2.00317e-06	0.0254503
TSPAN3	4402.57	0.267845	0.0563553	4.7528	2.00623e-06	0.0254892
RANGAP1	4981.67	-0.358451	0.0754639	-4.74996	2.03454e-06	0.0258488
RAD54L	373.118	-0.96107	0.2026	-4.74369	2.09858e-06	0.0266625
PDK1	897.283	0.433252	0.091339	4.74334	2.1022e-06	0.0267084
FADS1	2734.89	-0.268208	0.0565595	-4.74205	2.11563e-06	0.026879
MCU	1684.13	0.381022	0.0803655	4.74111	2.12549e-06	0.0270044
TCEAL8	1589.54	0.356643	0.0752285	4.7408	2.12881e-06	0.0270465
CST3	3070.96	0.355621	0.0750315	4.73962	2.14118e-06	0.0272037
DVL3	2866.48	0.273436	0.0577062	4.73843	2.15382e-06	0.0273643
NOTCH2	11318.6	0.210873	0.0445471	4.73371	2.20452e-06	0.0280085
VIM	213247	-0.231661	0.0489596	-4.73167	2.22678e-06	0.0282912
KLF11	556.43	-0.63022	0.133223	-4.73056	2.23901e-06	0.0284466
B4GALT7	1111.85	0.414579	0.0876412	4.73042	2.24057e-06	0.0284664
TBC1D19	367.039	0.617141	0.130494	4.72927	2.25333e-06	0.0286286
FKBP11	2214.19	0.405457	0.0857706	4.72723	2.27608e-06	0.0289176
MND1	156.498	-0.966729	0.204538	-4.7264	2.28531e-06	0.0290349
SNRPF	1446.03	-0.380312	0.0804879	-4.72509	2.30015e-06	0.0292234
RIOK3	1523.29	0.363117	0.0769111	4.72125	2.34395e-06	0.0297798
ADNP	2852.6	-0.269271	0.0570495	-4.71995	2.35901e-06	0.0299713
MANSC1	134.953	0.893129	0.18924	4.71955	2.36368e-06	0.0300306
POMZP3	737.933	-0.52239	0.110687	-4.71953	2.36386e-06	0.0300328
HGSNAT	2081.13	0.29946	0.0634592	4.71894	2.37081e-06	0.0301212
NPTXR	185.151	0.819723	0.173745	4.71796	2.38219e-06	0.0302657
SP3	2292.82	-0.525492	0.111385	-4.71779	2.38416e-06	0.0302907
SNX25	1169.13	0.380039	0.0805722	4.71675	2.39646e-06	0.030447
DOK4	1312.33	0.366489	0.0777112	4.71604	2.40483e-06	0.0305533
PDLIM4	1381.47	0.396038	0.0840297	4.71307	2.44006e-06	0.031001
MMP14	37601.4	0.312757	0.0663616	4.71291	2.442e-06	0.0310256
ENO1	59655.4	-0.229152	0.0486917	-4.70617	2.5241e-06	0.0320686
NUP62	1781.83	-0.404486	0.0859686	-4.70505	2.53806e-06	0.0322461
ORMDL3	1804.35	0.368156	0.0782474	4.70503	2.53834e-06	0.0322496
CEP70	388.492	-0.752428	0.159935	-4.70459	2.54379e-06	0.0323188
URB1	2732.32	0.297812	0.0633072	4.70423	2.54821e-06	0.032375
GPR1	1497.36	0.378118	0.0803826	4.70398	2.5514e-06	0.0324156
AMIGO2	15829.5	0.322454	0.0685683	4.70268	2.56775e-06	0.0326232
RMI1	473.579	-0.628998	0.133888	-4.69793	2.62808e-06	0.0333898
GNAQ	3059.84	0.288171	0.0613498	4.69718	2.63784e-06	0.0335138
HHIP	2990.07	-0.595118	0.126912	-4.68922	2.74254e-06	0.0348439
GTF3C5	1346.86	-0.412583	0.0879925	-4.68885	2.74749e-06	0.0349068
GATA2	553.673	-0.720351	0.153648	-4.68832	2.75456e-06	0.0349966
WRAP53	409.682	-0.667055	0.142307	-4.68744	2.76647e-06	0.035148
ISLR2	50.5607	1.61751	0.345501	4.68164	2.84596e-06	0.0361579
FLG	41.4019	2.24833	0.480246	4.68162	2.84616e-06	0.0361605
DDX39B	7182.22	-0.286481	0.0612059	-4.68062	2.8601e-06	0.0363375
LNP1	83.1189	-1.13441	0.242725	-4.67364	2.95911e-06	0.0375955
STIL	763.588	-0.544658	0.11664	-4.66954	3.01868e-06	0.0383524
TSC22D3	1930.22	0.369967	0.0792564	4.66798	3.04174e-06	0.0386454
FUBP1	3574.46	-0.31216	0.0668775	-4.66763	3.04687e-06	0.0387105
RPIA	571.045	-0.489524	0.104911	-4.66607	3.07014e-06	0.0390061
NUP54	1161.44	-0.43292	0.0927897	-4.6656	3.0771e-06	0.0390946
EPS8L2	975.894	0.548385	0.117663	4.66063	3.15239e-06	0.0400512
COMMD4	1258.18	-0.369553	0.0793133	-4.65941	3.17115e-06	0.0402895
CLCN5	422.91	0.636128	0.136542	4.65883	3.18006e-06	0.0404027
AACS	1088.19	0.365289	0.0784463	4.65655	3.21557e-06	0.0408538
ACOT7	2744.01	-0.279445	0.0600138	-4.65634	3.21877e-06	0.0408945
ZNFX1	1343.18	0.347162	0.0745882	4.65438	3.24964e-06	0.0412867
TLR4	1820.59	0.38109	0.0818867	4.65387	3.2576e-06	0.0413878
LZTS3	142.732	0.985846	0.212026	4.64964	3.32511e-06	0.0422455
CDK6	3501	0.358958	0.0772469	4.64689	3.36982e-06	0.0428135
SMAD9	899.788	-0.408779	0.0879714	-4.64672	3.37248e-06	0.0428474
TELO2	987.569	-0.578943	0.124621	-4.64564	3.39026e-06	0.0430732
SCMH1	918.82	-0.584522	0.125861	-4.64418	3.41425e-06	0.0433781
SLC31A1	2601.61	0.301339	0.0649455	4.63988	3.48612e-06	0.0442911
THBS1	225976	0.870652	0.187652	4.63971	3.48901e-06	0.0443278
MDC1	1492.42	-0.444317	0.0957834	-4.63877	3.50494e-06	0.0445302
SLC1A4	1824.86	0.38902	0.0838935	4.63707	3.53388e-06	0.044898
HDAC2	4606.89	-0.325362	0.0702397	-4.63217	3.61861e-06	0.0459744
E2F2	94.1971	-1.25441	0.270856	-4.63127	3.63434e-06	0.0461742
MOB1A	3414.5	-0.279556	0.0603875	-4.62938	3.66766e-06	0.0465977
AAK1	1926.25	0.349568	0.0755191	4.62887	3.67672e-06	0.0467128
UCHL5	1193.83	-0.396514	0.085679	-4.6279	3.69385e-06	0.0469304
KLC1	4709.29	0.328487	0.0710015	4.62648	3.71924e-06	0.047253
TOMM22	2518.06	-0.27702	0.0598809	-4.62619	3.72459e-06	0.0473209
MIS18BP1	957.275	-0.60997	0.131854	-4.62611	3.72604e-06	0.0473393
FRMD6	12435	0.3137	0.0678252	4.62512	3.74374e-06	0.0475642
ZNHIT1	1576.67	0.35342	0.0764133	4.62512	3.7439e-06	0.0475663
FAM120B	1114.3	0.338808	0.0732668	4.6243	3.75869e-06	0.0477541
IL32	1039.15	0.426128	0.0921574	4.62392	3.76564e-06	0.0478425
PRDX4	4141.36	0.300444	0.0649837	4.62338	3.77542e-06	0.0479667
XYLT2	1684.54	0.333523	0.0721587	4.62207	3.79926e-06	0.0482696
EXOC6B	882.684	0.403399	0.0872957	4.62107	3.81772e-06	0.0485041
ITPRIPL1	76.7303	-1.19797	0.259262	-4.62071	3.82428e-06	0.0485875
SNRPD3	3393.78	-0.287325	0.0621876	-4.6203	3.83177e-06	0.0486826
TRMU	423.185	-0.715708	0.154937	-4.61935	3.84944e-06	0.0489071
DBF4	759.525	-0.624904	0.13532	-4.61797	3.87511e-06	0.0492333
SUSD1	984.468	0.442779	0.0959154	4.61635	3.90546e-06	0.0496188
FANCG	581.771	-0.672789	0.145746	-4.61619	3.90845e-06	0.0496569
CDC42EP5	218.323	1.11127	0.240821	4.61453	3.93982e-06	0.0500555
IFNAR1	895.677	0.496844	0.10774	4.61152	3.99743e-06	0.0507874
BHLHE40	6207.24	0.237466	0.0514945	4.61149	3.99789e-06	0.0507931
SOAT1	2663.14	-0.373001	0.0809393	-4.60841	4.05766e-06	0.0515526
TFAP4	109.68	-1.08438	0.235348	-4.60757	4.07395e-06	0.0517596
TPBG	1801.12	0.320903	0.0696534	4.60714	4.08244e-06	0.0518673
MICB	391.516	-0.611642	0.13277	-4.60678	4.08957e-06	0.051958
GYS1	2627	0.351843	0.076425	4.60377	4.14907e-06	0.052714
PLAT	772.711	0.65136	0.141533	4.60218	4.18088e-06	0.0531181
MBNL1	9721.73	0.294179	0.0639286	4.60168	4.19105e-06	0.0532473
CLN5	802.788	0.484158	0.105227	4.60107	4.20322e-06	0.053402
MYH10	2841.51	-0.334577	0.0727177	-4.60103	4.204e-06	0.0534118
S1PR1	379.653	-0.625652	0.136018	-4.59979	4.22922e-06	0.0537322
PLEKHO1	3019.22	-0.284944	0.0619873	-4.5968	4.29019e-06	0.0545069
EPRS	9547.41	0.208966	0.0454748	4.5952	4.32327e-06	0.0549271
USO1	5008.82	0.273398	0.059499	4.595	4.3275e-06	0.0549809
TBC1D31	300.571	-0.722768	0.15731	-4.59456	4.33667e-06	0.0550974
EIF4A1	38196.1	-0.226854	0.0493825	-4.59382	4.35207e-06	0.0552931
LHFPL2	2091.97	-0.342904	0.0746482	-4.5936	4.35658e-06	0.0553504
NDRG4	238.906	0.809018	0.176142	4.59299	4.36933e-06	0.0555123
FTO	1762.94	0.306162	0.0666806	4.59147	4.40125e-06	0.0559178
ARFGAP1	3275.84	0.282251	0.0615471	4.58593	4.51977e-06	0.0574237
DDX60	134.815	-0.949816	0.20716	-4.58493	4.54142e-06	0.0576988
TM6SF1	110.031	1.25539	0.273861	4.58404	4.56067e-06	0.0579433
BAIAP2L1	939.437	0.536816	0.117108	4.58395	4.56273e-06	0.0579694
PCBP1	6958.04	-0.249413	0.0544746	-4.57853	4.68263e-06	0.0594928
TMEM219	1554.99	0.336314	0.073466	4.57782	4.69844e-06	0.0596937
TCP1	8184.87	-0.269445	0.0588624	-4.57754	4.70472e-06	0.0597734
KMT2B	690.248	-0.606556	0.132554	-4.57594	4.74097e-06	0.0602341
TACC1	2944.03	-0.32268	0.0705174	-4.5759	4.74188e-06	0.0602456
SLC17A5	854.263	0.449343	0.0983559	4.56854	4.91123e-06	0.0623972
JUP	286.686	0.865923	0.189595	4.56722	4.94245e-06	0.0627938
ENG	18672.1	0.255161	0.0558741	4.56672	4.9541e-06	0.0629418
TRPC4AP	3927.14	0.259779	0.0569174	4.56413	5.01559e-06	0.063723
STAT2	808.341	0.471136	0.103359	4.55825	5.15808e-06	0.0655334
TRAF2	550.634	-0.539009	0.118323	-4.5554	5.22868e-06	0.0664304
ERGIC3	4311.42	0.268555	0.0589614	4.55476	5.24459e-06	0.0666325
POLD3	694.099	-0.663434	0.14567	-4.55437	5.25437e-06	0.0667568
EHD1	3988.25	0.245972	0.054012	4.55402	5.26294e-06	0.0668656
SPATA20	1021	0.391413	0.0859811	4.55231	5.30594e-06	0.067412
TMEM35A	42.2516	1.82732	0.401754	4.54837	5.40636e-06	0.0686879
LAMC2	1268.96	0.466004	0.102503	4.54624	5.46124e-06	0.0693851
PHF10	866.205	-0.390874	0.0859812	-4.54604	5.46651e-06	0.069452
PIP5K1C	2271.78	0.340271	0.0748677	4.54496	5.49466e-06	0.0698096
RECQL4	451.258	-0.931778	0.205078	-4.54353	5.53194e-06	0.0702833
TRNP1	239.222	0.729766	0.16065	4.5426	5.55656e-06	0.0705962
SPIN1	4958.71	-0.276844	0.0609951	-4.53879	5.65779e-06	0.0718822
XRCC5	11892.2	-0.270035	0.0595016	-4.53828	5.67156e-06	0.0720572
OTUB2	83.441	1.11014	0.244671	4.5373	5.69791e-06	0.072392
POLE3	2120.67	-0.371248	0.0818303	-4.5368	5.71138e-06	0.0725631
ABCD1	454.674	0.5412	0.119298	4.53655	5.71821e-06	0.0726498
MXRA7	11722	0.245761	0.0541857	4.53554	5.74562e-06	0.0729981
BARD1	379.397	-0.889897	0.196429	-4.53038	5.88779e-06	0.0748043
MORN4	208.793	0.73967	0.163287	4.52988	5.90158e-06	0.0749796
DISC1	125.227	0.964753	0.21298	4.52979	5.9043e-06	0.0750141
MICA	1512.22	0.372982	0.0823858	4.52726	5.97536e-06	0.075917
MOAP1	464.418	0.505937	0.111781	4.52614	6.00694e-06	0.0763182
MYCT1	88.1104	1.55451	0.343533	4.52508	6.03724e-06	0.0767031
SESN1	318.159	0.755733	0.167048	4.52404	6.06694e-06	0.0770805
RRS1	730.141	-0.548079	0.121159	-4.52365	6.07812e-06	0.0772226
DYSF	342.009	0.965763	0.213705	4.51914	6.20906e-06	0.078886
TSPAN31	711.872	0.572244	0.126645	4.51848	6.22848e-06	0.0791329
C9orf172	70.2384	1.21242	0.268402	4.51719	6.26657e-06	0.0796168
NIN	2438.71	-0.370782	0.0821052	-4.51594	6.30368e-06	0.0800883
HSPB6	2119.96	0.430162	0.0952656	4.5154	6.31981e-06	0.0802932
TMEM117	330.065	0.625915	0.13862	4.51532	6.32226e-06	0.0803243
ESCO2	448.159	-1.02816	0.227843	-4.51258	6.40429e-06	0.0813666
SEC61B	4138.26	0.235137	0.0521161	4.5118	6.42805e-06	0.0816684
TAF6	1731.08	-0.308737	0.0684489	-4.51047	6.46842e-06	0.0821813
PRPS1	4036.91	0.336324	0.0746206	4.50712	6.57137e-06	0.0834893
MBD3	2542.92	-0.322636	0.0715869	-4.50692	6.57769e-06	0.0835696
SAP30	403.636	-0.578801	0.128524	-4.50346	6.68545e-06	0.0849387
ANKRD34A	89.0225	1.09946	0.244172	4.50282	6.70577e-06	0.0851968
LONP2	2568.31	0.273627	0.0607772	4.50213	6.72747e-06	0.0854725
UTP18	1027.97	-0.416878	0.0927567	-4.49432	6.97927e-06	0.0886716
PFKM	2013.63	0.313975	0.0698788	4.49314	7.01803e-06	0.0891641
MAPK11	162.533	0.78092	0.173832	4.49238	7.04322e-06	0.0894841
NMNAT2	440.401	0.616074	0.137146	4.49209	7.05281e-06	0.089606
RBM15B	2374.54	-0.258863	0.0576267	-4.49207	7.05336e-06	0.0896129
NACC2	2325.36	0.296356	0.0660007	4.49019	7.11582e-06	0.0904065
HPF1	941.537	-0.385046	0.08579	-4.48824	7.18135e-06	0.0912391
PRR15	497.356	0.620009	0.138174	4.48715	7.21829e-06	0.0917084
C1orf54	148.472	0.839121	0.187013	4.48696	7.22479e-06	0.091791
MTFP1	284.48	-0.696288	0.155208	-4.48617	7.25163e-06	0.0921319
BNIP3L	4096.16	0.259091	0.0577711	4.48478	7.29902e-06	0.0927341
FBXO9	1735.48	0.361965	0.0807227	4.48405	7.32381e-06	0.093049
WDR62	512.611	-1.04707	0.233516	-4.48395	7.3274e-06	0.0930946
MAML2	1474	0.330507	0.0737354	4.48233	7.38312e-06	0.0938025
BTG3	1317.73	-0.379749	0.0847551	-4.48055	7.44524e-06	0.0945918
PCNX1	2963.13	0.334159	0.0745988	4.47941	7.48497e-06	0.0950966
RPP25	134.989	-0.912364	0.203691	-4.47916	7.49387e-06	0.0952096
MAT2B	1545.79	-0.3308	0.0738894	-4.47696	7.57134e-06	0.0961939
DRAM1	913.063	0.461325	0.1031	4.47456	7.65699e-06	0.097282
SCG5	104.428	1.1222	0.25085	4.47358	7.69217e-06	0.097729
MT-ND5	21380.1	0.337577	0.0754694	4.47304	7.71171e-06	0.0979773
RP11-134F2.8	206.89	0.721503	0.161403	4.4702	7.81464e-06	0.099285
EPHX1	773.331	0.517238	0.115787	4.46716	7.9264e-06	0.100705
SQSTM1	4317.25	0.317562	0.0711049	4.46611	7.96544e-06	0.101201
PTP4A2	8075.91	-0.201631	0.0451475	-4.46605	7.96781e-06	0.101231
TRIB3	1310.56	0.51118	0.114499	4.46448	8.02649e-06	0.101977
ABCC1	2430.21	0.288149	0.0645577	4.46343	8.0657e-06	0.102475
ARHGEF1	2364.22	-0.296936	0.06653	-4.46318	8.07516e-06	0.102595
PDGFRB	6191.82	0.245381	0.054995	4.46187	8.12491e-06	0.103227
SNRPB2	2363.33	-0.267533	0.0599654	-4.46145	8.14075e-06	0.103428
SCAMP1	1367.51	0.401585	0.0900211	4.46102	8.15722e-06	0.103637
RP11-315D16.2	58.5705	-1.4523	0.325809	-4.45753	8.29109e-06	0.105338
USP39	1951.89	-0.309859	0.069537	-4.45603	8.34933e-06	0.106078
CRISPLD1	186.175	1.05653	0.237137	4.45535	8.37561e-06	0.106412
EDF1	4361.39	0.217345	0.0488051	4.45332	8.45528e-06	0.107424
ARPIN	866.427	-0.606824	0.136319	-4.4515	8.52728e-06	0.108339
TNIK	80.6124	1.55585	0.349771	4.4482	8.65931e-06	0.110017
SLC1A1	533.81	0.537239	0.120824	4.44645	8.7301e-06	0.110916
POLR3C	742.688	-0.401152	0.0902291	-4.44592	8.75149e-06	0.111188
PLK1	3665.85	-1.09497	0.246341	-4.44491	8.79278e-06	0.111712
CPQ	1033.52	0.410909	0.092465	4.44394	8.8326e-06	0.112218
MICAL2	33541.2	0.249205	0.0560994	4.4422	8.90437e-06	0.11313
ADAM9	16565.2	0.359463	0.0809612	4.43994	8.99845e-06	0.114325
KDM1A	2864.12	-0.302712	0.0681872	-4.43942	9.02e-06	0.114599
HLA-B	12600.4	-0.188577	0.0424972	-4.4374	9.1053e-06	0.115683
KIAA1671	510.343	0.630203	0.142048	4.43655	9.14116e-06	0.116138
PTRF	58533.1	0.205771	0.0463825	4.43639	9.14784e-06	0.116223
GJC1	1882.91	-0.507655	0.114438	-4.43607	9.1614e-06	0.116396
PTPRJ	3430.8	-0.250063	0.0563738	-4.4358	9.17299e-06	0.116543
2023-03-01	29.7768	2.67609	0.60332	4.43561	9.18125e-06	0.116648
CWF19L1	652.268	-0.472179	0.10647	-4.43487	9.21268e-06	0.117047
MAPK8IP3	735.956	0.488663	0.110196	4.43448	9.22953e-06	0.117261
AATF	1665.33	-0.305418	0.0689102	-4.43212	9.33119e-06	0.118553
FCHSD1	712.22	0.456763	0.103068	4.43166	9.35114e-06	0.118806
BTBD6	2052.46	-0.261132	0.0589952	-4.42632	9.58526e-06	0.121781
CPED1	951.903	-0.353135	0.0798011	-4.4252	9.63546e-06	0.122419
G0S2	226.309	-0.865717	0.195688	-4.42398	9.69005e-06	0.123112
USP37	479.141	-0.518294	0.117174	-4.4233	9.72067e-06	0.123501
SF1	5612.56	-0.287902	0.0650934	-4.42291	9.73796e-06	0.123721
ITGB3	5501.05	-0.242333	0.0548063	-4.42163	9.79583e-06	0.124456
TCEAL3	1226.84	0.374411	0.0846821	4.42137	9.80783e-06	0.124609
MARVELD1	4255.06	0.330023	0.0746446	4.42125	9.81296e-06	0.124674
RP11-439C15.6	18.6551	-5.69923	1.29037	-4.41674	1.00203e-05	0.127308
B3GNT5	154.023	-0.960888	0.217601	-4.41584	1.00621e-05	0.127839
SARAF	3340.87	0.320612	0.0726111	4.41546	1.00794e-05	0.128059
MRPL9	1581.29	-0.327502	0.0741724	-4.41542	1.00816e-05	0.128087
WSB2	7534.19	0.194348	0.0440215	4.41484	1.01083e-05	0.128427
RCN1	13254.7	0.220139	0.049877	4.41365	1.01643e-05	0.129138
TCF3	2970.36	-0.309663	0.0701607	-4.41363	1.01651e-05	0.129148
GRINA	2898.61	0.349372	0.07916	4.41349	1.01715e-05	0.129229
MTBP	207.354	-0.805153	0.182439	-4.41327	1.01822e-05	0.129364
SCPEP1	1501.66	0.299225	0.0678117	4.41258	1.02144e-05	0.129774
TOMM7	3176.67	0.274398	0.0622092	4.41089	1.02949e-05	0.130796
MBOAT1	94.005	-1.0733	0.243378	-4.41001	1.03365e-05	0.131326
TMEM131	2133.4	0.400528	0.0908869	4.40689	1.04866e-05	0.133233
TONSL	377.242	-0.689516	0.156507	-4.40565	1.05466e-05	0.133995
RBMS3	1108.76	0.376317	0.0854258	4.40519	1.0569e-05	0.134279
RRP9	1041.01	-0.442914	0.100567	-4.40419	1.0618e-05	0.134902
RSPH3	228.284	0.875369	0.198763	4.40407	1.06237e-05	0.134974
FDXR	298.913	0.602314	0.136826	4.40203	1.07245e-05	0.136255
TIGAR	847.087	0.472784	0.10741	4.40165	1.07428e-05	0.136488
VANGL1	1602.5	-0.334474	0.0760258	-4.39948	1.0851e-05	0.137862
DOCK10	2561.41	0.329534	0.0749343	4.39764	1.09432e-05	0.139033
ABI3	49.8899	-1.50698	0.342865	-4.39525	1.10645e-05	0.140575
SLC25A20	809.359	0.383959	0.0873726	4.3945	1.11029e-05	0.141063
EGFL7	173.898	0.879967	0.200348	4.39219	1.12215e-05	0.14257
ZW10	1150.64	-0.395703	0.0901	-4.39182	1.12406e-05	0.142811
SPTAN1	15268.8	0.194583	0.0443474	4.38771	1.14552e-05	0.145538
ANAPC15	1043.73	-0.394738	0.0899793	-4.38699	1.14931e-05	0.14602
LRRFIP1	5719.79	-0.274986	0.0627226	-4.38416	1.16434e-05	0.14793
HMGA1	9769.47	-0.357524	0.0815499	-4.38411	1.16462e-05	0.147965
PNPLA2	1389.93	0.352192	0.080349	4.38327	1.16909e-05	0.148533
C6orf89	3965.73	0.23297	0.0531558	4.38277	1.17179e-05	0.148876
CMC2	1667.81	-0.286546	0.065397	-4.38164	1.17787e-05	0.149649
CCNI	8113.31	-0.222608	0.0508286	-4.37958	1.1891e-05	0.151075
DDIAS	537.258	-0.913343	0.208556	-4.37937	1.19022e-05	0.151218
ITFG1	2278.33	0.316895	0.072416	4.37604	1.20855e-05	0.153546
FAM172A	737.311	0.390126	0.0891735	4.3749	1.21486e-05	0.154348
DUXAP9	479.653	0.483333	0.110514	4.37349	1.22275e-05	0.15535
ERI1	971.69	-0.435943	0.0997629	-4.3698	1.24363e-05	0.158003
SERBP1	12365.2	-0.211172	0.0483269	-4.36966	1.24441e-05	0.158102
PGP	585.903	-0.445071	0.101889	-4.3682	1.25275e-05	0.159161
NME3	327.736	0.713979	0.16347	4.36764	1.25598e-05	0.159572
INTU	223.25	0.785053	0.179985	4.36176	1.29018e-05	0.163917
LY96	72.8364	1.18948	0.272718	4.36159	1.29119e-05	0.164045
NDFIP2	1069.63	0.592343	0.135816	4.36136	1.29259e-05	0.164223
LARGE1	603.553	0.844655	0.193759	4.35931	1.30474e-05	0.165767
E2F4	1374.4	-0.290807	0.0667583	-4.35611	1.32393e-05	0.168205
MAVS	2344.55	0.254173	0.0583493	4.35605	1.32432e-05	0.168254
NBPF19	761.004	0.377854	0.0867431	4.35601	1.32454e-05	0.168282
TP53INP2	722.884	0.416943	0.0957289	4.35545	1.32792e-05	0.168713
SUV39H2	375.633	-0.659258	0.151392	-4.35464	1.33284e-05	0.169338
FAM19A5	916.812	0.535693	0.123053	4.35335	1.34075e-05	0.170342
NADSYN1	738.169	0.376654	0.0865223	4.35325	1.34132e-05	0.170415
NDEL1	3258.36	0.288984	0.0663897	4.35285	1.34382e-05	0.170732
UBE2N	4529.9	-0.223831	0.0514226	-4.35276	1.34433e-05	0.170797
TRIM38	610.57	0.437364	0.100534	4.35039	1.35896e-05	0.172656
DNAJB1	3233.73	0.234295	0.0538622	4.34989	1.36209e-05	0.173053
AKR1B1	4161.02	-0.281857	0.0648263	-4.34788	1.37461e-05	0.174644
STEAP1	382.444	-0.673383	0.154887	-4.34757	1.37655e-05	0.17489
MT-CO1	111257	0.307019	0.0706209	4.34742	1.37746e-05	0.175006
INSIG2	661.002	0.439884	0.101192	4.34704	1.37985e-05	0.17531
DDA1	1570.18	0.278255	0.0640435	4.34478	1.39414e-05	0.177125
FYCO1	1051.84	0.36225	0.0833827	4.34443	1.39639e-05	0.177412
RHOD	538.48	0.544756	0.125407	4.34389	1.39983e-05	0.177848
AFDN	527.887	-0.486227	0.111972	-4.3424	1.40933e-05	0.179056
SEH1L	1225.77	-0.354377	0.0816159	-4.34201	1.41182e-05	0.179372
TMEM45A	758.897	0.460439	0.106136	4.33822	1.43643e-05	0.182498
TSPAN15	257.045	0.772571	0.17821	4.33518	1.45639e-05	0.185035
MRPL35	1423.45	-0.32052	0.0739581	-4.33381	1.46553e-05	0.186195
SH3BGRL3	15881.5	0.219188	0.0505764	4.3338	1.4656e-05	0.186204
C1orf122	1036.54	0.488042	0.112698	4.33053	1.4875e-05	0.188987
IRF2	291.485	-0.627978	0.145082	-4.32844	1.50172e-05	0.190794
TSPAN6	729.63	0.415993	0.0962028	4.32413	1.53135e-05	0.194559
CCBE1	2754.65	-0.382166	0.0883993	-4.32318	1.53794e-05	0.195395
MYO1D	218.007	0.91423	0.211491	4.32279	1.54067e-05	0.195742
NCOA2	469.286	0.542209	0.125445	4.3223	1.54413e-05	0.196182
GPRIN1	343.643	-0.588087	0.13607	-4.32196	1.54651e-05	0.196484
SLTM	2067.42	-0.258664	0.0598828	-4.3195	1.56381e-05	0.198682
IFRD2	1673.49	-0.320438	0.0742153	-4.31768	1.57675e-05	0.200326
MIS12	783.324	-0.545447	0.126381	-4.31589	1.58961e-05	0.201959
BRK1	4268	0.262021	0.0607185	4.31534	1.59356e-05	0.202462
ETV4	275.981	-0.624976	0.144841	-4.31491	1.5967e-05	0.20286
HHAT	184.523	0.759118	0.175956	4.31425	1.60147e-05	0.203467
THAP12	413.275	-0.731673	0.169659	-4.31262	1.61333e-05	0.204974
SARDH	65.2097	1.19998	0.278377	4.31064	1.62782e-05	0.206815
CPT1C	331.211	0.643172	0.149294	4.3081	1.6466e-05	0.209201
LRP5	2101.53	0.39677	0.0921067	4.30773	1.64942e-05	0.209559
UNC13B	1316.83	0.349729	0.0812531	4.30419	1.67599e-05	0.212935
WFS1	1322.68	0.314112	0.0730355	4.30081	1.70174e-05	0.216206
VSTM4	392.566	0.532629	0.123855	4.30041	1.7048e-05	0.216594
PLD5	202.769	1.14633	0.266693	4.29831	1.72106e-05	0.21866
MATR3	8915.73	-0.321311	0.074762	-4.29778	1.72516e-05	0.219181
RNF138	502.112	-0.557186	0.129654	-4.29748	1.72749e-05	0.219477
HNRNPA3	4880.55	-0.334478	0.0778327	-4.2974	1.7281e-05	0.219555
SCRN2	523.286	0.480616	0.111854	4.2968	1.73281e-05	0.220153
DCLRE1A	376.525	-0.54527	0.12693	-4.29585	1.74027e-05	0.221101
ANKRD10	296.796	-0.661444	0.153979	-4.29567	1.74163e-05	0.221274
COTL1	22130.5	0.223923	0.0521406	4.2946	1.75012e-05	0.222352
TOP1	2695.02	-0.249346	0.0580637	-4.29435	1.75206e-05	0.2226
NUDCD2	589.994	-0.611902	0.142493	-4.29427	1.75272e-05	0.222683
KHDRBS3	426.081	-0.554994	0.129268	-4.29335	1.76e-05	0.223608
MASP1	35.6102	2.37486	0.553314	4.29207	1.77014e-05	0.224897
ZGRF1	203.421	-0.796938	0.185798	-4.28926	1.79266e-05	0.227758
PALB2	327.295	-0.608912	0.141991	-4.28837	1.79988e-05	0.228675
FBXL18	669.006	0.420227	0.0980202	4.28715	1.8098e-05	0.229935
EME1	182.986	-1.11869	0.260944	-4.2871	1.81019e-05	0.229985
IFRD1	999.169	-0.437901	0.102144	-4.28709	1.81026e-05	0.229993
UBR3	1589.42	0.413836	0.096541	4.28663	1.81401e-05	0.23047
ELMOD2	1155.91	0.355244	0.0828787	4.28632	1.81658e-05	0.230796
TFRC	6927.25	-0.269645	0.0629145	-4.2859	1.81999e-05	0.23123
ITPRIP	4144.71	-0.247521	0.0577568	-4.28557	1.8227e-05	0.231574
LDHD	37.4569	1.71706	0.400902	4.28298	1.84403e-05	0.234284
SMAD6	850.63	-0.487566	0.113839	-4.28294	1.84443e-05	0.234335
C2CD3	822.142	0.53815	0.12565	4.28293	1.84449e-05	0.234343
HK2	1311.5	0.348359	0.0813759	4.28086	1.86169e-05	0.236528
GAR1	753.646	-0.364353	0.0851209	-4.28042	1.86542e-05	0.237002
CCNF	924.579	-0.699649	0.163455	-4.28037	1.86579e-05	0.237049
TNC	18047.1	-0.472954	0.110522	-4.27926	1.87513e-05	0.238235
ZNF471	94.8389	1.14607	0.267828	4.27911	1.8764e-05	0.238397
PFAS	1324.59	-0.536627	0.125457	-4.27738	1.89109e-05	0.240264
DOCK7	3604.24	0.238442	0.0557762	4.27498	1.91152e-05	0.242858
TRIM62	403.551	0.622814	0.145708	4.27441	1.91647e-05	0.243487
TRIM7	175.445	-0.801183	0.187479	-4.27346	1.92463e-05	0.244524
RALY	3849.57	-0.225918	0.0528661	-4.2734	1.9251e-05	0.244584
NUP98	3097.3	-0.349463	0.0817792	-4.27325	1.92648e-05	0.24476
PSMB8	798.707	-0.380593	0.0891499	-4.26914	1.96229e-05	0.249309
NEK4	460.053	-0.498009	0.116702	-4.26734	1.97816e-05	0.251325
PAM	6287.48	0.339918	0.0796941	4.26529	1.9964e-05	0.253643
RFC1	2101.93	-0.314224	0.0736975	-4.2637	2.01073e-05	0.255463
GDI1	6545.85	0.206147	0.0483504	4.26361	2.01151e-05	0.255562
YPEL2	77.3325	1.37729	0.323058	4.26329	2.01438e-05	0.255928
PNPLA6	2345.49	0.277044	0.0649862	4.26312	2.01594e-05	0.256125
PTPRK	3499.5	0.254058	0.059604	4.26243	2.02212e-05	0.256911
IMPA2	372.524	-0.534074	0.125573	-4.25309	2.1084e-05	0.267873
ABCC10	805.407	0.431831	0.101566	4.25173	2.12129e-05	0.269509
PPP1R8	1968.32	-0.295474	0.0695058	-4.25108	2.12747e-05	0.270295
MMP16	884.423	0.552368	0.129981	4.2496	2.14154e-05	0.272083
CORO1B	2152.98	0.254351	0.0598681	4.24853	2.15175e-05	0.27338
PIGK	2189.75	-0.278413	0.0655502	-4.24732	2.16342e-05	0.274862
TRPS1	386.68	0.486862	0.114652	4.24643	2.17205e-05	0.275959
TRIM32	1064.16	0.371171	0.0874426	4.24473	2.18854e-05	0.278054
NCDN	1299.34	0.309698	0.0729641	4.24453	2.19056e-05	0.278311
GSPT1	7468.14	-0.196292	0.0462482	-4.24432	2.19253e-05	0.278561
FCF1	1745.27	-0.273611	0.0644823	-4.2432	2.20351e-05	0.279956
SECISBP2L	1960.32	0.369815	0.0871779	4.24207	2.21471e-05	0.281379
HJURP	1110.09	-0.622114	0.146668	-4.24166	2.21873e-05	0.28189
DDIT4	1493.17	0.693323	0.16348	4.24102	2.22511e-05	0.2827
TRAIP	219.965	-0.696372	0.164279	-4.23897	2.2455e-05	0.285291
YEATS4	418.314	-0.499258	0.117838	-4.23681	2.26722e-05	0.28805
SLC27A1	267.071	0.707847	0.167121	4.23554	2.28001e-05	0.289676
REEP2	151.758	0.888545	0.209794	4.23533	2.28217e-05	0.289949
BCL2	111.003	-1.18519	0.279876	-4.2347	2.28861e-05	0.290768
UTP20	1537.19	-0.387475	0.0915044	-4.2345	2.29066e-05	0.291028
MRPL3	3663.15	-0.215662	0.0509423	-4.23345	2.30134e-05	0.292386
DLG3	424.824	-0.719053	0.169866	-4.23307	2.30522e-05	0.292878
HS3ST3B1	439.339	0.572985	0.135398	4.23186	2.3177e-05	0.294464
SLC29A4	120.223	0.897347	0.212117	4.23043	2.33245e-05	0.296338
NTAN1	1213.34	-0.315173	0.0745119	-4.22983	2.33866e-05	0.297126
TMEM184C	1087.92	0.393058	0.0929774	4.22745	2.36353e-05	0.300286
WNT2B	186.704	-1.0445	0.247078	-4.22742	2.36382e-05	0.300324
PAXIP1	434.226	-0.547066	0.129522	-4.22372	2.40299e-05	0.305299
MMD	310.352	-0.566907	0.134269	-4.22219	2.41943e-05	0.307389
FAM69A	780.171	0.469529	0.111212	4.22191	2.42237e-05	0.307762
NRAS	3796.5	-0.318409	0.0754635	-4.21938	2.44976e-05	0.311242
AIDA	5395.15	-0.262789	0.0623167	-4.217	2.47576e-05	0.314545
CACNG7	182.727	1.14658	0.271951	4.21614	2.48521e-05	0.315746
NOL11	1614.6	-0.337927	0.0801861	-4.21428	2.50577e-05	0.318358
KCTD20	15995.9	0.742541	0.176242	4.2132	2.5178e-05	0.319887
PARVA	10849.8	0.232648	0.0552289	4.21243	2.52639e-05	0.320977
FKBP15	140.395	1.2453	0.29572	4.21107	2.54164e-05	0.322915
PRDX6	10354.1	0.2093	0.0497126	4.21019	2.55155e-05	0.324174
GALNT6	2436.91	0.276204	0.0656309	4.20843	2.57146e-05	0.326704
TMEM267	446.662	0.577223	0.137169	4.20811	2.57511e-05	0.327168
SHCBP1	2936.53	-1.07544	0.255662	-4.20649	2.59362e-05	0.329519
DHPS	1266.85	-0.323341	0.0768819	-4.20569	2.60291e-05	0.3307
PXMP2	368.023	-0.495477	0.117869	-4.20363	2.62669e-05	0.333721
MB21D1	218.398	-0.708194	0.168499	-4.20296	2.63445e-05	0.334707
PDGFA	1168.91	0.320286	0.0762149	4.2024	2.64096e-05	0.335534
S100A13	1909.7	0.293027	0.0697441	4.20146	2.65204e-05	0.336942
GNPTAB	1817.46	0.279462	0.0665311	4.20048	2.66355e-05	0.338404
TULP4	853.145	0.519206	0.123619	4.20005	2.66855e-05	0.339039
YWHAZ	31411.1	-0.164655	0.0392183	-4.19842	2.68784e-05	0.34149
P3H3	6635.27	0.221617	0.0527862	4.1984	2.68811e-05	0.341524
DHDDS	1433.18	0.295421	0.0703802	4.1975	2.69875e-05	0.342876
OLFML2B	206.089	-0.88925	0.211881	-4.19694	2.70544e-05	0.343727
METTL10	579.244	-0.470537	0.112159	-4.19526	2.72555e-05	0.346281
RCC1	911.154	-0.553494	0.131942	-4.19498	2.72891e-05	0.346708
CC2D2A	411.69	0.510915	0.121801	4.19467	2.7327e-05	0.34719
PRMT5	2488.82	-0.286015	0.0681994	-4.19381	2.7431e-05	0.348511
ALDH16A1	621.682	-0.591446	0.141156	-4.19002	2.78924e-05	0.354373
SF3A1	3385.94	-0.286832	0.0684716	-4.18906	2.80107e-05	0.355875
SELT	3812.12	0.247241	0.0590285	4.1885	2.80801e-05	0.356758
TMCO3	4215.04	-0.239194	0.0571498	-4.18539	2.84676e-05	0.361681
ARF3	6089.49	0.288839	0.0690182	4.18496	2.85215e-05	0.362366
B3GAT3	1112.01	0.326762	0.0781037	4.18369	2.86815e-05	0.364399
DENND6B	28.5145	1.74894	0.418246	4.1816	2.89462e-05	0.367762
SULT1A1	37.4901	1.57689	0.377146	4.18111	2.90091e-05	0.36856
LAYN	1451.07	0.337023	0.0806539	4.17864	2.93263e-05	0.372591
MKI67	5762.04	-1.03474	0.247629	-4.1786	2.9331e-05	0.37265
PFKFB4	366.995	0.626611	0.150057	4.17581	2.96922e-05	0.37724
MRPL48	660.566	-0.38716	0.0927763	-4.17305	3.00551e-05	0.381851
APH1A	3498.54	-0.268401	0.0643192	-4.17296	3.00669e-05	0.382
PRPF4	1729.38	-0.317285	0.0760396	-4.17263	3.01099e-05	0.382546
TNFSF4	68.146	1.31617	0.315685	4.16925	3.05606e-05	0.388273
GGACT	36.0693	2.2499	0.539749	4.16842	3.06719e-05	0.389686
MFAP2	4219.94	0.295366	0.0708971	4.16612	3.09824e-05	0.393632
HIRIP3	516.474	-0.639979	0.15367	-4.16463	3.11863e-05	0.396222
DPYSL4	49.996	1.71154	0.410972	4.16461	3.11879e-05	0.396242
R3HCC1	819.109	-0.349762	0.0839971	-4.16397	3.12761e-05	0.397363
CPSF3	1388.94	-0.32404	0.0778445	-4.16266	3.1456e-05	0.399648
SRPK3	27.4342	2.23244	0.536303	4.16265	3.1457e-05	0.399662
SLCO3A1	723.1	-0.380161	0.0913561	-4.16131	3.16425e-05	0.402018
CENPV	763.794	-0.392438	0.0943444	-4.15964	3.18755e-05	0.404978
SULF1	27226.5	0.308831	0.0742604	4.15876	3.19984e-05	0.40654
MLH1	1141.75	-0.411542	0.098988	-4.1575	3.21752e-05	0.408786
BCAT1	6044.41	0.211796	0.0509525	4.15673	3.22836e-05	0.410163
GOLGB1	1615.56	0.331826	0.0798532	4.15546	3.2464e-05	0.412455
SLC50A1	587.643	0.472822	0.113811	4.15444	3.26092e-05	0.414299
RBM3	14054.7	-0.216272	0.0520869	-4.15214	3.29376e-05	0.418472
LDOC1	780.595	0.364499	0.0878061	4.15118	3.30766e-05	0.420238
ARSB	3927.61	0.300907	0.0725214	4.14922	3.33613e-05	0.423855
SERPINF1	221.271	0.75092	0.181045	4.1477	3.35829e-05	0.426671
ZMYM2	1454.8	0.436585	0.105276	4.14704	3.36805e-05	0.427911
FBXL2	235.615	0.722137	0.174216	4.14507	3.39708e-05	0.431599
GCLC	321.766	0.828064	0.199807	4.14432	3.40823e-05	0.433016
KIF24	194.606	-0.938103	0.226381	-4.14391	3.41427e-05	0.433783
GLRX5	1052.71	-0.346213	0.0835494	-4.14382	3.41569e-05	0.433963
ANGPTL2	564.473	-0.561605	0.135551	-4.14314	3.42588e-05	0.435258
SUMF1	1133.13	0.413045	0.0997244	4.14186	3.44496e-05	0.437682
MZT1	1002.66	-0.669595	0.161734	-4.1401	3.47159e-05	0.441066
BCCIP	2082.83	-0.265179	0.0640943	-4.13734	3.51362e-05	0.446405
RIN1	580.055	-0.457895	0.11071	-4.13597	3.53458e-05	0.449069
SUN2	1930	-0.562805	0.136092	-4.13547	3.54225e-05	0.450043
TMEM127	2531.19	0.243565	0.0589104	4.13451	3.55715e-05	0.451935
IDS	2643.61	0.228391	0.0552554	4.13338	3.57475e-05	0.454172
LIPG	401.795	-0.663477	0.160546	-4.13261	3.5866e-05	0.455678
GRK2	1865.9	-0.326485	0.0790098	-4.13221	3.59286e-05	0.456473
WDR18	1020.66	-0.365806	0.0885368	-4.13168	3.60114e-05	0.457525
CSF1	1456.8	-0.338188	0.0818635	-4.13113	3.60991e-05	0.458639
CASP2	832.351	-0.391966	0.0949514	-4.12807	3.65829e-05	0.464785
NELFB	2080.76	-0.280148	0.0678856	-4.12677	3.67901e-05	0.467418
MRPL51	3595.31	-0.216008	0.0523658	-4.12498	3.70761e-05	0.471052
SNPH	370.125	0.547377	0.132743	4.12357	3.73043e-05	0.473951
PSME4	4481.61	0.236669	0.0574086	4.12254	3.74718e-05	0.476079
CEP170	8171.15	0.256755	0.0622864	4.12217	3.75324e-05	0.476849
DEPDC1	1482.41	-1.1887	0.288434	-4.12122	3.76871e-05	0.478814
NEFM	272.374	-0.938023	0.22762	-4.121	3.77235e-05	0.479277
EIF4G3	3661.89	0.307069	0.074532	4.11997	3.78925e-05	0.481424
HMCES	1062.25	-0.320292	0.0778432	-4.11458	3.87887e-05	0.492811
EXOSC10	2469.59	-0.263574	0.064069	-4.11391	3.8902e-05	0.494249
PSKH1	1253.41	0.339733	0.0826093	4.11252	3.9136e-05	0.497223
BUD13	487.542	-0.460038	0.111906	-4.11093	3.94072e-05	0.500669
TNFAIP8L3	201.696	-1.19516	0.290839	-4.10936	3.96754e-05	0.504076
DCUN1D3	452.95	0.497918	0.121178	4.10898	3.97412e-05	0.504911
TTYH3	6213.64	0.231028	0.056244	4.1076	3.99796e-05	0.50794
ARL2	2029.15	-0.262929	0.0640283	-4.10645	4.01784e-05	0.510466
ADCY7	3570.86	0.310532	0.0756819	4.10312	4.07612e-05	0.517872
KDELR1	7000.73	0.200718	0.0489306	4.1021	4.09412e-05	0.520159
2023-09-10	2681.64	-0.330844	0.0806557	-4.10193	4.09715e-05	0.520543
GPR137B	191.17	0.657851	0.1604	4.10131	4.1082e-05	0.521947
VEZF1	1836.35	-0.286469	0.0698541	-4.10096	4.11438e-05	0.522732
MCRS1	1688.04	-0.26667	0.0650469	-4.09966	4.13766e-05	0.52569
POLR2D	1213.9	-0.304576	0.0743173	-4.09832	4.16164e-05	0.528736
TRIM6	648.683	-0.461631	0.112643	-4.09816	4.16448e-05	0.529097
GBP3	849.978	0.41927	0.10234	4.09682	4.18864e-05	0.532167
GFRA1	249.981	-0.699167	0.170712	-4.09559	4.21089e-05	0.534993
CCT6P1	12.8664	-5.08394	1.24146	-4.09513	4.21938e-05	0.536072
NES	2701.93	-0.453501	0.110747	-4.09493	4.22289e-05	0.536518
LAMB2	10859.6	0.343247	0.0839811	4.08719	4.36629e-05	0.554738
PPAT	760.478	-0.435426	0.106579	-4.08546	4.39893e-05	0.558884
NUSAP1	2351.88	-1.07016	0.262073	-4.08343	4.43757e-05	0.563793
PCGF2	1382.34	-0.316226	0.0774665	-4.0821	4.463e-05	0.567024
RTN2	134.675	0.824733	0.202041	4.08201	4.46472e-05	0.567243
MYOF	18930.9	0.259991	0.0637445	4.07865	4.52987e-05	0.57552
NDUFS2	22.0417	3.23325	0.792877	4.07787	4.54498e-05	0.57744
TNFAIP8L1	358.287	-0.599588	0.147058	-4.07722	4.55766e-05	0.57905
SKIL	2159.43	0.285435	0.0700199	4.07648	4.57235e-05	0.580917
SUMF2	3078.23	0.274001	0.067219	4.07624	4.57698e-05	0.581506
NIP7	1455.9	-0.327456	0.0803482	-4.07546	4.5924e-05	0.583464
FTL	40163.1	0.190134	0.0466712	4.07391	4.62309e-05	0.587364
MT-CO3	40984.7	0.240855	0.059128	4.07346	4.63204e-05	0.588501
NDUFA4	4758.9	0.356943	0.0876352	4.07305	4.64013e-05	0.589529
PDS5A	3680.74	-0.281693	0.0691669	-4.07266	4.64797e-05	0.590525
PPM1K	216.913	0.668052	0.164046	4.07234	4.65436e-05	0.591337
NT5C2	2148.05	0.411989	0.101192	4.07134	4.67432e-05	0.593873
ASH1L	71.1402	1.53079	0.376002	4.07123	4.67654e-05	0.594154
CDC42BPB	5503.89	0.200738	0.0493208	4.07005	4.70034e-05	0.597179
OBSCN	101.693	1.02446	0.251711	4.06997	4.70188e-05	0.597374
CXCL2	335.452	-0.629843	0.154853	-4.06737	4.75466e-05	0.604079
TMEM201	543.63	-0.502457	0.123549	-4.06687	4.76489e-05	0.605379
KRR1	1150.87	-0.384443	0.0946057	-4.06364	4.83139e-05	0.613828
MINK1	2347.8	0.282588	0.0695743	4.06167	4.87225e-05	0.619019
RPS6KC1	1438.16	0.336182	0.0828282	4.05879	4.93287e-05	0.626721
RRM2	5204.18	-1.08883	0.268367	-4.05724	4.96565e-05	0.630886
[truncated: 32,977 more rows]

## Sheet: UniqueDavidUpGOTerms
Number of Genes submitted to DAVID	716
Category	Term	Gene Count	% of Submitted Genes	Benjamini-Hochberg p-value	Gene Ratio
GO Term Biological Process	collagen fibril organization	19	2.73775	1.02e-07	0.0265363
GO Term Biological Process	cell adhesion	49	7.06052	2.47e-06	0.0684358
GO Term Biological Process	collagen biosynthetic process	7	1.00865	0.000258667	0.00977654
GO Term Biological Process	protein N-linked glycosylation via asparagine	8	1.15274	0.00721205	0.0111732
GO Term Biological Process	extracellular matrix organization	20	2.88184	0.00812866	0.027933
GO Term Biological Process	cell migration	25	3.60231	0.00933612	0.0349162
GO Term Biological Process	skeletal system development	15	2.16138	0.0688306	0.0209497
GO Term Biological Process	cytoplasmic translation	12	1.72911	0.0712433	0.0167598
GO Term Biological Process	apoptotic signaling pathway	11	1.58501	0.0712433	0.0153631
GO Term Biological Process	basement membrane organization	6	0.864553	0.0987395	0.00837989
GO Term Cellular Component	endoplasmic reticulum lumen	50	7.20461	7.34e-18	0.0698324
GO Term Cellular Component	extracellular exosome	150	21.6138	3.58e-16	0.209497
GO Term Cellular Component	endoplasmic reticulum	86	12.3919	1.28e-10	0.120112
GO Term Cellular Component	lysosomal lumen	18	2.59366	2.11e-06	0.0251397
GO Term Cellular Component	extracellular matrix	29	4.17867	3e-06	0.0405028
GO Term Cellular Component	collagen trimer	17	2.44957	3.57e-06	0.023743
GO Term Cellular Component	focal adhesion	38	5.4755	4.84e-06	0.0530726
GO Term Cellular Component	extracellular region	113	16.2824	9.46e-06	0.157821
GO Term Cellular Component	lysosome	29	4.17867	6.94e-05	0.0405028
GO Term Cellular Component	lamellipodium	21	3.02594	0.00024945	0.0293296
GO Term Cellular Component	extracellular space	99	14.2651	0.000370813	0.138268
GO Term Cellular Component	basement membrane	14	2.01729	0.000523324	0.0195531
GO Term Cellular Component	cytosol	229	32.9971	0.000673057	0.319832
GO Term Cellular Component	adherens junction	19	2.73775	0.000915536	0.0265363
GO Term Cellular Component	oligosaccharyltransferase complex	6	0.864553	0.00192116	0.00837989
GO Term Cellular Component	melanosome	13	1.8732	0.00458913	0.0181564
GO Term Cellular Component	cytosolic ribosome	11	1.58501	0.00515787	0.0153631
GO Term Cellular Component	endoplasmic reticulum-Golgi intermediate compartment	11	1.58501	0.00673779	0.0153631
GO Term Cellular Component	membrane	158	22.7666	0.00765993	0.22067
GO Term Cellular Component	collagen type V trimer	4	0.576369	0.00834834	0.00558659
GO Term Cellular Component	cytoskeleton	32	4.61095	0.0160663	0.0446927
GO Term Cellular Component	Z disc	13	1.8732	0.0277037	0.0181564
GO Term Cellular Component	mitochondrion	69	9.94236	0.0285075	0.0963687
GO Term Cellular Component	endoplasmic reticulum-Golgi intermediate compartment membrane	10	1.44092	0.0291556	0.0139665
GO Term Cellular Component	perinuclear region of cytoplasm	40	5.76369	0.0403907	0.0558659
GO Term Cellular Component	endoplasmic reticulum membrane	55	7.92507	0.0403907	0.0768156
GO Term Cellular Component	azurophil granule membrane	8	1.15274	0.0505078	0.0111732
GO Term Cellular Component	azurophil granule lumen	10	1.44092	0.0516649	0.0139665
GO Term Cellular Component	cytosolic large ribosomal subunit	8	1.15274	0.0518877	0.0111732
GO Term Cellular Component	Golgi apparatus	55	7.92507	0.0531206	0.0768156
GO Term Cellular Component	cytoplasm	216	31.1239	0.0565627	0.301676
GO Term Cellular Component	endoplasmic reticulum chaperone complex	4	0.576369	0.074359	0.00558659
GO Term Cellular Component	macromolecular complex	36	5.18732	0.0888516	0.0502793
GO Term Molecular Function	extracellular matrix structural constituent	29	4.17867	3.62e-11	0.0405028
GO Term Molecular Function	extracellular matrix structural constituent conferring tensile strength	14	2.01729	3.19e-07	0.0195531
GO Term Molecular Function	collagen binding	13	1.8732	0.000897082	0.0181564
GO Term Molecular Function	platelet-derived growth factor binding	6	0.864553	0.00439627	0.00837989
GO Term Molecular Function	protein binding	485	69.8847	0.0165945	0.677374
GO Term Molecular Function	integrin binding	16	2.30548	0.0635623	0.0223464

## Sheet: UniqueDavidUpUniProtTerms
Number of Genes submitted to DAVID	716
Category	Term	Gene Count	% of Submitted Genes	Benjamini-Hochberg p-value	Gene Ratio
Uniport Biological Process	Cell adhesion	48	6.91643	2.62e-09	0.0670391
Uniport Biological Process	Amino-acid biosynthesis	7	1.00865	0.0143249	0.00977654
Uniport Biological Process	Apoptosis	32	4.61095	0.0757307	0.0446927
Uniprot Cellular Component	Extracellular matrix	40	5.76369	3.9e-12	0.0558659
Uniprot Cellular Component	Lysosome	37	5.33141	2.31e-06	0.051676
Uniprot Cellular Component	Endoplasmic reticulum	77	11.0951	0.00023747	0.107542
Uniprot Cellular Component	Basement membrane	9	1.29683	0.0012124	0.0125698
Uniprot Cellular Component	Cell junction	28	4.03458	0.00958567	0.0391061
Uniprot Cellular Component	Secreted	98	14.121	0.032349	0.136872
Uniprot Cellular Component	Golgi apparatus	48	6.91643	0.0830429	0.0670391

## Sheet: UniqueDavidUpKEGG
Number of Genes submitted to DAVID	716
Category	Term	Gene Count	% of Submitted Genes	Benjamini-Hochberg p-value	Gene Ratio
KEGG_PATHWAY	Protein digestion and absorption	16	2.30548	0.00288177	0.0223464
KEGG_PATHWAY	Metabolic pathways	89	12.8242	0.00969101	0.124302

## Sheet: UniqueDavidDownGOTerms
Number of Genes submitted to DAVID	502
Category	Term	Gene Count	% of Submitted Genes	Benjamini-Hochberg p-value	Gene Ratio
GO Term Biological Process	proteasome-mediated ubiquitin-dependent protein catabolic process	19	3.89344	0.00341374	0.0378486
GO Term Biological Process	positive regulation of protein ubiquitination	11	2.2541	0.00886778	0.0219124
GO Term Biological Process	regulation of mRNA stability	10	2.04918	0.00886778	0.0199203
GO Term Biological Process	substantia nigra development	8	1.63934	0.0438538	0.0159363
GO Term Biological Process	ubiquitin-dependent protein catabolic process	19	3.89344	0.0438538	0.0378486
GO Term Biological Process	negative regulation of calcium ion export from cell	4	0.819672	0.0438538	0.00796813
GO Term Biological Process	protein import into nucleus	11	2.2541	0.0511985	0.0219124
GO Term Biological Process	protein deubiquitination	12	2.45902	0.0655901	0.0239044
GO Term Biological Process	negative regulation of calcium ion transmembrane transporter activity	4	0.819672	0.0988366	0.00796813
Go Term Cellular Component	cytosol	229	46.9262	8.62186e-22	0.456175
Go Term Cellular Component	cytoplasm	216	44.2623	7.5727e-16	0.430279
Go Term Cellular Component	nucleoplasm	169	34.6311	1.49313e-15	0.336653
Go Term Cellular Component	nucleus	202	41.3934	1.48742e-08	0.40239
Go Term Cellular Component	proteasome complex	12	2.45902	6.41214e-06	0.0239044
Go Term Cellular Component	mitochondrion	65	13.3197	1.76556e-05	0.129482
Go Term Cellular Component	extracellular exosome	88	18.0328	2.04825e-05	0.175299
Go Term Cellular Component	macromolecular complex	37	7.58197	0.000187492	0.0737052
Go Term Cellular Component	secretory granule lumen	13	2.66393	0.00067491	0.0258964
Go Term Cellular Component	ficolin-1-rich granule lumen	13	2.66393	0.00129012	0.0258964
Go Term Cellular Component	proteasome accessory complex	6	1.22951	0.00129012	0.0119522
Go Term Cellular Component	proteasome regulatory particle	5	1.02459	0.00199464	0.00996016
Go Term Cellular Component	perinuclear region of cytoplasm	34	6.96721	0.0067585	0.0677291
Go Term Cellular Component	membrane	117	23.9754	0.00728375	0.233068
Go Term Cellular Component	vesicle	14	2.86885	0.00744589	0.0278884
Go Term Cellular Component	nuclear speck	23	4.71311	0.0117517	0.0458167
Go Term Cellular Component	nuclear envelope	14	2.86885	0.018245	0.0278884
Go Term Cellular Component	proteasome regulatory particle, base subcomplex	4	0.819672	0.0236043	0.00796813
Go Term Cellular Component	90S preribosome	4	0.819672	0.0711277	0.00796813
Go Term Cellular Component	sarcomere	6	1.22951	0.0912861	0.0119522
GO Term Molecular Function	RNA binding	101	20.6967	1.19232e-18	0.201195
GO Term Molecular Function	protein binding	387	79.3033	3.88285e-13	0.770916
GO Term Molecular Function	cadherin binding	27	5.53279	1.83752e-05	0.0537849
GO Term Molecular Function	nitric-oxide synthase regulator activity	5	1.02459	0.00381123	0.00996016
GO Term Molecular Function	nuclear import signal receptor activity	6	1.22951	0.0100391	0.0119522
GO Term Molecular Function	mRNA binding	17	3.48361	0.0366788	0.0338645
GO Term Molecular Function	single-stranded DNA binding	11	2.2541	0.0412732	0.0219124
GO Term Molecular Function	enzyme binding	22	4.5082	0.0412732	0.0438247
GO Term Molecular Function	ubiquitin protein ligase binding	19	3.89344	0.0442109	0.0378486
GO Term Molecular Function	enzyme regulator activity	6	1.22951	0.0771731	0.0119522
GO Term Molecular Function	protein binding involved in protein folding	7	1.43443	0.0807176	0.0139442
GO Term Molecular Function	ATPase activity	22	4.5082	0.0876863	0.0438247
GO Term Molecular Function	N-terminal myristoylation domain binding	3	0.614754	0.0876863	0.0059761
GO Term Molecular Function	magnesium ion binding	15	3.07377	0.0876863	0.0298805
GO Term Molecular Function	ion channel binding	11	2.2541	0.0908941	0.0219124

## Sheet: UniqueDavidDownUniProtTerms
Number of Genes submitted to DAVID	502
Category	Term	Gene Count	% of Submitted Genes	Benjamini-Hochberg p-value	Gene Ratio
Uniprot Biological Process	Host-virus interaction	34	6.96721	0.00307907	0.0677291
Uniprot Biological Process	Ribosome biogenesis	10	2.04918	0.0195611	0.0199203
Uniprot Cellular Component	Cytoplasm	217	44.4672	8.09032e-15	0.432271
Uniprot Cellular Component	Nucleus	201	41.1885	4.93502e-09	0.400398
Uniprot Cellular Component	Proteasome	12	2.45902	7.61839e-07	0.0239044
Uniprot Cellular Component	Mitochondrion	55	11.2705	0.0012711	0.109562
Uniprot Molecular Function	RNA-binding	38	7.78689	0.00267345	0.0756972
Uniprot Molecular Function	Chaperone	18	3.68852	0.00267345	0.0358566
Uniprot Molecular Function	Hydrolase	69	14.1393	0.00456287	0.13745

## Sheet: UniqueDavidDownKegg
Number of Genes submitted to DAVID	502
Category	Term	Gene Count	% of Submitted Genes	Benjamini-Hochberg p-value	Gene Ratio
KEGG_PATHWAY	Parkinson disease	24	4.91803	0.000379147	0.0478088
KEGG_PATHWAY	Pathways of neurodegeneration - multiple diseases	33	6.7623	0.000379147	0.0657371
KEGG_PATHWAY	Proteasome	10	2.04918	0.000379147	0.0199203
KEGG_PATHWAY	Alzheimer disease	28	5.7377	0.000482085	0.0557769
KEGG_PATHWAY	Nucleocytoplasmic transport	14	2.86885	0.000482085	0.0278884
KEGG_PATHWAY	Spinocerebellar ataxia	16	3.27869	0.000482085	0.0318725
KEGG_PATHWAY	Prion disease	22	4.5082	0.000983923	0.0438247
KEGG_PATHWAY	Amyotrophic lateral sclerosis	25	5.12295	0.0027793	0.0498008
KEGG_PATHWAY	Neurotrophin signaling pathway	13	2.66393	0.00367344	0.0258964
KEGG_PATHWAY	Dopaminergic synapse	13	2.66393	0.0088243	0.0258964
KEGG_PATHWAY	Estrogen signaling pathway	13	2.66393	0.0120718	0.0258964
KEGG_PATHWAY	Viral carcinogenesis	16	3.27869	0.0127679	0.0318725
KEGG_PATHWAY	Salmonella infection	18	3.68852	0.0127679	0.0358566
KEGG_PATHWAY	C-type lectin receptor signaling pathway	11	2.2541	0.0127679	0.0219124
KEGG_PATHWAY	Huntington disease	20	4.09836	0.0175319	0.0398406
KEGG_PATHWAY	Lipid and atherosclerosis	16	3.27869	0.0177839	0.0318725
KEGG_PATHWAY	Cellular senescence	13	2.66393	0.0231575	0.0258964
KEGG_PATHWAY	Human cytomegalovirus infection	16	3.27869	0.0249624	0.0318725
KEGG_PATHWAY	Fluid shear stress and atherosclerosis	12	2.45902	0.0259215	0.0239044
KEGG_PATHWAY	Human immunodeficiency virus 1 infection	15	3.07377	0.0348546	0.0298805
KEGG_PATHWAY	Kaposi sarcoma-associated herpesvirus infection	14	2.86885	0.0413639	0.0278884
KEGG_PATHWAY	Oocyte meiosis	11	2.2541	0.0465744	0.0219124
KEGG_PATHWAY	Toxoplasmosis	10	2.04918	0.0497773	0.0199203
KEGG_PATHWAY	Apoptosis	11	2.2541	0.0557441	0.0219124
KEGG_PATHWAY	Pertussis	8	1.63934	0.0586311	0.0159363
KEGG_PATHWAY	Sphingolipid signaling pathway	10	2.04918	0.0655165	0.0199203
KEGG_PATHWAY	Adrenergic signaling in cardiomyocytes	11	2.2541	0.0972049	0.0219124

## Sheet: FullySharedDEGs
DEGs with a Benjamini-Hochberg p-value of < 0.1 that were shared between all 4 sets of data in Figure 3A and 3B
Gene	Mean of Normalized Counts	log2(Fold Change)	log2(Fold Change) Standard Error	Test Statistic	p-value	Benjamini-Hochberg p-value	Bonferroni p-value
IGFBP5	73650.4	1.70578	0.0667408	25.5583	4.45e-144	2.04e-140	5.64748e-140
H2AFZ	10388.4	-0.954998	0.0644598	-14.8154	1.16e-49	5.19e-47	1.4799e-45
BIRC5	3626.97	-1.1944	0.127848	-9.34231	9.43e-21	5.99e-19	1.19748e-16
IQGAP3	1946.57	-1.25906	0.136239	-9.24156	2.43e-20	1.46e-18	3.08636e-16
TK1	3814.17	-1.15811	0.12754	-9.08033	1.08e-19	6.15e-18	1.37524e-15
C10orf54	1239.02	0.807372	0.0902963	8.94136	3.84e-19	2.08e-17	4.88389e-15
KIAA0101	599.789	-1.23871	0.139497	-8.87982	6.7e-19	3.53e-17	8.50852e-15
TNFRSF21	1031.44	0.772495	0.0984346	7.8478	4.23e-15	1.44e-13	5.37921e-11
CDKN2A	452.765	0.842087	0.107845	7.80832	5.8e-15	1.95e-13	7.3633e-11
FUS	12206.5	-0.478446	0.0700942	-6.82576	8.75e-12	1.9e-10	1.11116e-07
ARHGEF28	388.698	1.10993	0.173452	6.39902	1.56e-10	2.88e-09	1.98676e-06
IL6	2878.08	0.56909	0.0960453	5.92522	3.12e-09	4.67e-08	3.96235e-05
RP11-777B9.5	1594.27	0.472416	0.0799113	5.91175	3.38e-09	5.02e-08	4.30051e-05
PPP1R3C	322.189	1.05503	0.185532	5.68652	1.3e-08	1.75e-07	0.000164722
TPX2	6605.53	-1.11543	0.196828	-5.66705	1.45e-08	1.95e-07	0.000184572
ANLN	10115.1	-1.05049	0.205856	-5.10304	3.34e-07	3.6e-06	0.00424643
SERPINE2	21700.5	0.41834	0.0841519	4.97125	6.65e-07	6.66e-06	0.00845178
NPTXR	185.151	0.819723	0.173745	4.71796	2.38e-06	2.18e-05	0.0302657
LAMC2	1268.96	0.466004	0.102503	4.54624	5.46e-06	4.68e-05	0.0693851
NMNAT2	440.401	0.616074	0.137146	4.49209	7.05e-06	5.9e-05	0.089606
GJC1	1882.91	-0.507655	0.114438	-4.43607	9.16e-06	7.47e-05	0.116396
HK2	1311.5	0.348359	0.0813759	4.28086	1.86e-05	0.000141172	0.236528
MKI67	5762.04	-1.03474	0.247629	-4.1786	2.93e-05	0.000212604	0.37265
CTSC	1487.3	-0.444413	0.110453	-4.02356	5.73e-05	0.000387431	0.728306
TJP2	1722.83	-0.378488	0.109116	-3.46867	0.000523049	0.00272915	1
SLC9A3R1	589.321	-0.455942	0.132434	-3.44279	0.00057575	0.00297935	1
TLCD2	79.9854	0.916468	0.279946	3.27374	0.00106136	0.00506417	1
ADAMTSL4	117.508	0.919664	0.292682	3.1422	0.00167684	0.00753323	1
ZNF610	14.2364	2.11837	0.69896	3.03074	0.00243955	0.01045	1
TNFRSF11B	3984.44	0.300669	0.102077	2.94551	0.00322426	0.0132751	1
CPE	17.3277	1.83323	0.631308	2.90387	0.00368587	0.0148262	1
BHLHE41	446.954	0.536065	0.190841	2.80896	0.00497016	0.0191655	1

[truncated: 2 more sheets: FullySharedGAGE KeggPathway, FullyShared GAGE GOTerms]
